# Supplementary material for: Ras-Induced miR-146a and 193a Target Jmjd6 to Regulate Melanoma Progression
Source: Front Genet. 2018 Dec 18;9:675. doi: 10.3389/fgene.2018.00675 (PMC6305343; doi:10.3389/fgene.2018.00675)
Supplement: TABLE S1 — miRNA array results table. Column A: probe ID; column B: sequence of the probe; column C: Gene ID; column D: Gene symbol; Columns E–P: fold change and relative p-value of the samples as indicated. Fold change and p-value are calculated by comparing the miRNAs expression in kita-Ras larvae at 3, 7, and 14 dpf, HS-Ras, and zic at 3 dpf and adult melanoma with the respective control (AB for all the larvae and skin from adult AB wild type fish for the adult melanoma). MicroRNAs selected for further studies (see text for criteria used) and their expression values (log2FoldChanges and pValues) are highlighted. [file Table_1.XLS]

## Sheet: known mirs
ProbeID	Sequence	TargetID	GeneSymbol	kita-Ras 3d _Fold Change	kita-Ras 3d _Pvalue	HS-Ras 3d_Fold Change	HS-Ras 3d_P-value	zic 3d_Fold Change	zic 3d_P-value	kita-Ras 7d_Fold Change	kita-Ras 7d_P-value	kita-Ras 14d_Fold Change	kita-Ras 14d_P-value	adult melanoma_Fold Change	adult melanoma_P-value
zfmir51	CATCTATGGAATTCAGTTCTCACGATCTTTCATCTATGGAATTCAGTTCTCACGATCTTT	dre-mir-146a_l	dre-mir-146a	2.62156	1.60042e-33	5.10956	4.20821e-24	2.4902	1.52369e-21	1.55482	9.72331e-18	1.13613	0.14017	1.65493	0.01211
zfmir375	CACCCTTGGAATTCAGTTCTCACGATCTTTCACCCTTGGAATTCAGTTCTCACGATCTTT	dre-mir-146b-1_l	dre-mir-146b-1	2.10431	2.31226e-14	3.24543	4.62062e-15	2.28567	1.76271e-23	1.55572	3.28988e-11	1.1991	0.09406	1.12462	0.60721
zfmir409	CCAACCTCTAACACATTAATGTCGATCTTTCCAACCTCTAACACATTAATGTCGATCTTT	dre-mir-193a-1_l	dre-mir-193a-1	1.98218	0.10954	1	1	1.25276	0.39581	1	1	2.3582	0.02433	1.19662	0.55532
zfmir17	CCAACACCAGTCTGATAAGCTACGATCTTTCCAACACCAGTCTGATAAGCTACGATCTTT	dre-mir-21-1_l	dre-mir-21-1	1.94811	8.68461e-11	1.57866	2.8823e-15	2.24792	5.18999e-41	1.40521	6.59413e-17	1.21422	2.75027e-06	1.74039	0.00094
zfmir79	CCAACACCAGTCTGATAAGCTACGATCTTTCCAACACCAGTCTGATAAGCTACGATCTTT	dre-mir-21-2_l	dre-mir-21-2	1.94307	4.02236e-12	1.53978	1.79371e-14	2.22727	0	1.40307	1.08655e-17	1.18938	3.3383e-07	1.74449	0.0008
zfmir212	ACACTGATTTCAAATGGTGCTACGATCTTTACACTGATTTCAAATGGTGCTACGATCTTT	dre-mir-29b-3_r	dre-mir-29b-3	1.4594	4.2515e-10	1.3609	0.00055	1.36408	6.10149e-09	1.13095	0.00023	-1.37437	2.94987e-07	-1.01781	0.9018
zfmir382	AACCGATTTCAAATGGTGCTAGCGATCTTTAACCGATTTCAAATGGTGCTAGCGATCTTT	dre-mir-29a-2_r	dre-mir-29a-2	1.4514	9.16029e-17	1.27479	0.0419	1.45814	1.91097e-14	1.23051	4.91606e-09	-1.30456	4.1097e-06	1.11299	0.53993
zfmir80	AGCCTATTAGACTGCTGTTGCCCGATCTTTAGCCTATTAGACTGCTGTTGCCCGATCTTT	dre-mir-21-2_r	dre-mir-21-2	1.44993	0.00235	-1.12479	0.45156	-1.20256	0.61123	2.00484	4.75683e-11	-1.0245	0.81764	-1.84501	0.13927
zfmir384	ACACTGATTTCAAATGGTGCTACGATCTTTACACTGATTTCAAATGGTGCTACGATCTTT	dre-mir-29b-2_r	dre-mir-29b-2	1.44616	3.74836e-13	1.37447	0.00024	1.35323	4.87426e-06	1.12625	4e-05	-1.36766	2.92457e-06	-1.08764	0.57829
zfmir18	GACAGCCTACAGACTGTTGTCGCGATCTTTGACAGCCTACAGACTGTTGTCGCGATCTTT	dre-mir-21-1_r	dre-mir-21-1	1.4437	0.08079	8.86913	4.09312e-39	1.34331	0.30552	1.61544	4e-05	-2.1191	0.01933	2.67458	5.13236e-07
zfmir448	AACCGATTTCAAATGGTGCTAGCGATCTTTAACCGATTTCAAATGGTGCTAGCGATCTTT	dre-mir-29a-1_r	dre-mir-29a-1	1.44097	4.66449e-27	1.31275	0.02373	1.46563	2.14401e-12	1.24659	4.01238e-10	-1.3013	7.08364e-07	1.14882	0.38283
zfmir5	GACCGATTTCAAATGGTGCTAGCGATCTTTGACCGATTTCAAATGGTGCTAGCGATCTTT	dre-mir-29c_r	dre-mir-29c	1.43588	2.09057e-14	1.36298	0.0079	1.46668	4.37479e-16	1.15818	6.31385e-06	-1.36719	6.81076e-09	1.01675	0.91517
zfmir462	ACACTGATTTCAAATGGTGCTACGATCTTTACACTGATTTCAAATGGTGCTACGATCTTT	dre-mir-29b-1_r	dre-mir-29b-1	1.41601	1.1511e-15	1.35011	0.00103	1.37424	2.57456e-09	1.10921	0.00204	-1.37697	2.10854e-07	-1.06751	0.67251
zfmir528	CCAATACACTGTGTGCCAGGGCCGATCTTTCCAATACACTGTGTGCCAGGGCCGATCTTT	dre-miR-221_l	dre-miR-221	1.3753	0.23175	-1.04278	0.84574	1.01342	0.97385	1.55283	0.01047	1.29169	0.34583	1.00805	0.97376
zfmir330	TACCAAAACATTTAACCCTCGGCGATCTTTTACCAAAACATTTAACCCTCGGCGATCTTT	dre-mir-732_l	dre-mir-732	1.37266	0.1485	-2.36127	3e-05	1.66074	0.00724	-1.13457	0.00849	1.12588	0.18941	1.8322	0.01989
zfmir449	ACCACCAAGATCTGCGCCCGCGCGATCTTTACCACCAAGATCTGCGCCCGCGCGATCTTT	dre-mir-739_l	dre-mir-739	1.326	0.0672	1.10811	0.25863	1.08181	0.27794	1.88944	1.06501e-29	2.13912	3.62431e-28	1.1372	0.16726
zfmir516	ACTGGGACTTTGTAGGCCAGTTCGATCTTTACTGGGACTTTGTAGGCCAGTTCGATCTTT	dre-miR-193a_r	dre-miR-193a	1.32405	3.74084e-10	1.62767	8e-05	1.87089	8.02525e-34	1.80523	1.55582e-12	1.50987	2.4192e-20	2.69063	2e-05
zfmir543	AAATCAGCACGCCAGGAACCCACGATCTTTAAATCAGCACGCCAGGAACCCACGATCTTT	dre-miR-23b_l	dre-miR-23b	1.32334	4.82265e-06	1.40796	0.01731	1.31701	5.94304e-06	1.31996	0.04987	1.38115	0.00684	1.17994	0.45153
zfmir410	ACTGGGACTTTGTAGGCCAGTTCGATCTTTACTGGGACTTTGTAGGCCAGTTCGATCTTT	dre-mir-193a-1_r	dre-mir-193a-1	1.30448	6.7936e-12	1.62656	1.91666e-11	1.70305	8.21882e-11	1.83403	1.88003e-11	1.5364	1.12611e-19	2.50356	9.51471e-06
zfmir145	ACTGATACCAGTTTAGCAGGCACGATCTTTACTGATACCAGTTTAGCAGGCACGATCTTT	dre-mir-24-4_l	dre-mir-24-4	1.29218	0.21193	1.03514	0.87395	1.24679	0.42525	-1.64778	4e-05	1.80147	0.0001	-2.86416	2.09964e-29
zfmir324	AGCAGAACCCTTACCATTACTACGATCTTTAGCAGAACCCTTACCATTACTACGATCTTT	dre-mir-451_r	dre-mir-451	1.27039	0.02868	-1.26342	0.16297	1.68043	0.13024	1.846	1.24211e-09	1.13838	0.00907	-2.71122	2.75691e-06
zfmir450	GCGCCCGCGGCGGCTCCACCCGCGATCTTTGCGCCCGCGGCGGCTCCACCCGCGATCTTT	dre-mir-739_l	dre-mir-739	1.26626	0.0481	1.03271	0.67296	1.09728	0.02545	1.56113	2.52427e-36	1.33793	2.1436e-17	2.51457	1.51635e-12
zfmir332	CTATGACAATACTATTGCACTGCGATCTTTCTATGACAATACTATTGCACTGCGATCTTT	dre-mir-301c_r	dre-mir-301c	1.26055	0.00062	1.10582	0.21756	1.08363	0.0761	1.10095	0.01057	1.17095	5.35925e-08	1.86185	0.02057
zfmir78	GAGACCCATAGAATCGAGCTTGCGATCTTTGAGACCCATAGAATCGAGCTTGCGATCTTT	dre-mir-99-1_r	dre-mir-99-1	1.25913	0.00128	1.36602	0.00123	1.28914	0.00022	-1.05352	0.35455	1.08057	0.29594	1.68468	0.04936
zfmir26	CACGCAACAGCAGCTCCACTGGCGATCTTTCACGCAACAGCAGCTCCACTGGCGATCTTT	dre-mir-194a_r	dre-mir-194a	1.24065	0.14768	1.15385	0.00039	1.40743	0.00328	1.33959	0.00108	-2.21285	0.00019	-3.00089	0.01982
zfmir393	GCTGGGAGGAATTGAAGACTGACGATCTTTGCTGGGAGGAATTGAAGACTGACGATCTTT	dre-mir-727_l	dre-mir-727	1.23345	0.59989	-1.17386	0.0432	1.00914	0.91258	-1.43623	0.14361	-1.98718	0.00111	-1.00765	0.98246
zfmir238	TTACAGTATACGATGATATCCTCGATCTTTTTACAGTATACGATGATATCCTCGATCTTT	dre-mir-144_l	dre-mir-144	1.22298	0.01138	1.06259	0.3795	-1.02159	0.55876	2.30936	1.33091e-22	1.3209	2.70569e-06	-1.01044	0.92122
zfmir175	CTTTGACAATACTATTGCACTGCGATCTTTCTTTGACAATACTATTGCACTGCGATCTTT	dre-mir-301a-1_r	dre-mir-301a-1	1.21971	0.00077	1.09096	0.26034	1.07438	0.16801	1.08489	0.04358	1.14828	9.62845e-08	2.12618	0.00288
zfmir400	TTAGCCGCTGTCACACGCACAGCGATCTTTTTAGCCGCTGTCACACGCACAGCGATCTTT	dre-mir-210_r	dre-mir-210	1.20971	0.00019	1.56172	2.66893e-26	-1.54788	3.07809e-12	-1.02593	0.58636	1.25285	2.98483e-06	2.01724	1.25019e-06
zfmir342	CCATAAAGTAGGAAACACTACACGATCTTTCCATAAAGTAGGAAACACTACACGATCTTT	dre-mir-142b_r	dre-mir-142b	1.20882	0.02793	1.49585	2.40787e-33	1.11303	0.18059	1.3298	8.95873e-13	1.24355	2.30526e-06	-2.1888	0.01564
zfmir11	AAGAATTGCGTTTGGACAATCACGATCTTTAAGAATTGCGTTTGGACAATCACGATCTTT	dre-mir-219-1_l	dre-mir-219-1	1.2075	0.00413	1.02768	0.85214	1.04589	0.71022	1.10308	0.00827	-1.11084	0.11212	-2.14839	0
zfmir116	TGACAGTAGAAACGGCCCCCTGCGATCTTTTGACAGTAGAAACGGCCCCCTGCGATCTTT	dre-mir-128-2_l	dre-mir-128-2	1.20574	0.1763	-1.46268	0.00412	1.00808	0.92216	1.19183	0.03001	-1.11164	0.09058	2.46994	8e-05
zfmir208	AGTGCCCCCAAAAGCCCCTCATCGATCTTTAGTGCCCCCAAAAGCCCCTCATCGATCTTT	dre-mir-365-1_l	dre-mir-365-1	1.2041	0.00887	-1.02357	0.51123	1.05666	0.18661	1.33976	2.65664e-19	1.07804	0.16828	2.15712	1.42061e-16
zfmir109	AAGAATTGCGTTTGGACAATCACGATCTTTAAGAATTGCGTTTGGACAATCACGATCTTT	dre-mir-219-3_l	dre-mir-219-3	1.19197	0.00614	1.05103	0.74309	1.04144	0.74743	1.1013	0.00535	-1.09603	0.21955	-2.37952	1.49439e-24
zfmir241	AAGAATTGCGTTTGGACAATCACGATCTTTAAGAATTGCGTTTGGACAATCACGATCTTT	dre-mir-219-2_l	dre-mir-219-2	1.1918	0.0123	1.0147	0.9201	1.03157	0.80219	1.09153	0.01925	-1.12139	0.0797	-2.9074	5.5943e-26
zfmir447	AAGCACCAAAGGAAATCAGTCACGATCTTTAAGCACCAAAGGAAATCAGTCACGATCTTT	dre-mir-29a-1_l	dre-mir-29a-1	1.18714	0.2093	2.17838	0.00515	1.63218	1.15708e-07	-1.25321	0.00027	-2.6288	0.01402	-1.38659	0.16304
zfmir515	TCACCTTGCCCGCAAAGACCCACGATCTTTTCACCTTGCCCGCAAAGACCCACGATCTTT	dre-miR-193a_l	dre-miR-193a	1.18377	0.00698	1.24705	0.12058	1.17787	0.02315	-1.11284	0.12324	1.12993	0.00238	1.65149	4.3632e-18
zfmir491	AAGAATTGCGTTTGGACAATCACGATCTTTAAGAATTGCGTTTGGACAATCACGATCTTT	dre-miR-219_l	dre-miR-219	1.17781	0.00957	1.00875	0.95165	1.04826	0.69006	1.09029	0.01591	-1.13494	0.04489	-2.08338	1.24377e-06
zfmir454	ATGCCCTTTCATTATTGCACTGCGATCTTTATGCCCTTTCATTATTGCACTGCGATCTTT	dre-mir-130b_r	dre-mir-130b	1.16433	0.00703	1.19893	0.00025	1.11184	0.00823	-1.11365	0.00179	-1.11443	0.0182	-1.996	1.07518e-21
zfmir456	CAATGACAATACTATTGCACTGCGATCTTTCAATGACAATACTATTGCACTGCGATCTTT	dre-mir-301b_r	dre-mir-301b	1.16227	0.00172	1.15913	0.04437	1.10295	0.06974	1.10104	0.02121	1.16744	6.44747e-06	1.71471	0.04707
zfmir336	TGAAGAACTTAGCCACTGTGAACGATCTTTTGAAGAACTTAGCCACTGTGAACGATCTTT	dre-mir-27d_r	dre-mir-27d	1.16092	0.00163	1.06986	0.22853	1.11546	0.00729	1.00668	0.84296	-1.03204	0.31772	1.39938	3.17292e-07
zfmir180	TCCGTGGTTCTACCCTGTGGTACGATCTTTTCCGTGGTTCTACCCTGTGGTACGATCTTT	dre-mir-140_r	dre-mir-140	1.16074	0.00045	1.08408	0.04471	1.05345	0.22951	1.07465	0.02067	-1.00429	0.94336	-1.44181	0.01387
zfmir306	CTGAACATTTCACAATCATCAACGATCTTTCTGAACATTTCACAATCATCAACGATCTTT	dre-mir-203b_l	dre-mir-203b	1.154	0.37256	1.51302	0.16368	-1.10032	0.81131	1.1913	0.32083	1.14833	0.12062	1.04604	0.84192
zfmir333	AAATCAGCATGCCAAGAACCCACGATCTTTAAATCAGCATGCCAAGAACCCACGATCTTT	dre-mir-23b_l	dre-mir-23b	1.1532	0.10105	-1.29232	0.2817	1.53176	0.14979	1.4483	0.00012	1.93294	7e-05	-1.19588	0.57229
zfmir395	ACCCACCGCCTTCGGACCAGCCCGATCTTTACCCACCGCCTTCGGACCAGCCCGATCTTT	dre-mir-735_l	dre-mir-735	1.15099	0.09389	-1.50954	0.07632	-1.11583	0.00274	1.16673	0.10551	-1.03098	0.60474	1.04	0.91543
zfmir88	ACAGTTCTTCAGCTGGCAGCTTCGATCTTTACAGTTCTTCAGCTGGCAGCTTCGATCTTT	dre-mir-22a-1_r	dre-mir-22a-1	1.14351	0.01911	-1.0598	0.04462	1.10062	0.00378	1.18793	0.00044	1.07342	0.10513	1.33528	0.03671
zfmir511	AATCTGAAACGTTTCTGCAAAACGATCTTTAATCTGAAACGTTTCTGCAAAACGATCTTT	dre-miR-722_r	dre-miR-722	1.13872	0.19835	1.09071	0.15848	-1.12073	0.01834	1.03132	0.52531	-1.11801	0.07653	-1.99577	5.38761e-13
zfmir381	TCTGAACACCAAAAGAAATCGGCGATCTTTTCTGAACACCAAAAGAAATCGGCGATCTTT	dre-mir-29a-2_l	dre-mir-29a-2	1.13775	0.65567	1.3591	0.23726	1.2491	0.35788	-1.05548	0.46569	-1.16862	0.12126	-1.01652	0.93261
zfmir229	TAATCAACTAACTGCACTGCCTCGATCTTTTAATCAACTAACTGCACTGCCTCGATCTTT	dre-mir-34c_l	dre-mir-34c	1.13711	0.16617	1.07927	0.47026	-1.13474	0.0331	-1.04044	0.74049	-1.04341	0.53256	-2.11319	0.0854
zfmir48	AGCGCAAACATCCCACTCCCGGCGATCTTTAGCGCAAACATCCCACTCCCGGCGATCTTT	dre-mir-30c_r	dre-mir-30c	1.13438	0.09669	-1.07004	0.3783	-1.07721	0.48974	1.3361	0.06762	1.07728	0.60132	1.46981	0.37287
zfmir147	CTCATACAGTGCCACGGCCCCGCGATCTTTCTCATACAGTGCCACGGCCCCGCGATCTTT	dre-mir-128-1_l	dre-mir-128-1	1.13407	0.23008	1.15334	0.06039	1.25484	0.00099	1.22697	0.00623	1.01112	0.91828	1.99099	0.01744
zfmir119	AATCTGAAACGTTTCTGCAAAACGATCTTTAATCTGAAACGTTTCTGCAAAACGATCTTT	dre-mir-722_r	dre-mir-722	1.13184	0.26881	1.15098	0.20277	-1.03368	0.59937	1.03053	0.44918	-1.08672	0.27984	-2.26307	3.34214e-10
zfmir348	CCACTGAGCTAAACCAACGCAACGATCTTTCCACTGAGCTAAACCAACGCAACGATCTTT	dre-mir-733_l	dre-mir-733	1.13075	0.1958	-1.55568	0.03483	1.16041	0.00132	-1.05077	0.63324	-1.04717	0.63009	2.84605	0.05702
zfmir1	CCCAACAACATCAAACTACCTACGATCTTTCCCAACAACATCAAACTACCTACGATCTTT	dre-mir-196a-2_l	dre-mir-196a-2	1.12808	0.31578	-1.00201	0.98356	-1.10078	0.00479	-1.03507	0.66464	-1.0287	0.65832	1.43634	0.14972
zfmir50	TTCCCATGCCCTATGCCTCTTTCGATCTTTTTCCCATGCCCTATGCCTCTTTCGATCTTT	dre-mir-202_r	dre-mir-202	1.12219	0.20776	1.04888	0.49097	-1.29769	0.00501	-1.24501	9e-05	-1.0342	0.63421	-1.24564	0.2021
zfmir143	CACTGAACTTAGCCACTGTGAACGATCTTTCACTGAACTTAGCCACTGTGAACGATCTTT	dre-mir-27e_r	dre-mir-27e	1.11921	0.00165	1.12917	0.06003	1.12699	3e-05	1.0456	0.10891	1.00583	0.84514	1.33552	7.66931e-07
zfmir222	ACAGCTCTTCAACTGGCAGCTTCGATCTTTACAGCTCTTCAACTGGCAGCTTCGATCTTT	dre-mir-22b_r	dre-mir-22b	1.11458	0.00401	-1.05683	0.03727	1.07416	0.03758	1.2378	1e-05	1.07941	0.08878	1.21099	0.14545
zfmir55	GAGTTTTGCATGGATTTGCACACGATCTTTGAGTTTTGCATGGATTTGCACACGATCTTT	dre-mir-19c_r	dre-mir-19c	1.10958	0.03482	1.04936	0.59586	1.00486	0.92016	1.1122	8e-05	1.18588	1e-05	-1.19182	0.08176
zfmir323	AACTCAGTAATGGTAACGGTTTCGATCTTTAACTCAGTAATGGTAACGGTTTCGATCTTT	dre-mir-451_l	dre-mir-451	1.10511	0.05508	-1.06455	0.1099	-1.03691	0.65242	2.97628	0	1.6643	0.00012	-1.57424	0.00214
zfmir435	GAGACAATGGTGGCAGACTAAACGATCTTTGAGACAATGGTGGCAGACTAAACGATCTTT	dre-mir-430a-22_l	dre-mir-430a-22	1.10443	0.64206	1	1	1.25035	0.44221	1	1	1.12936	0.43685	1	1
zfmir364	TGACGTCATACATACGACCACCCGATCTTTTGACGTCATACATACGACCACCCGATCTTT	dre-mir-489_l	dre-mir-489	1.10372	0.65566	-1.71507	0.14805	2.17088	0.00109	-1.02542	0.90981	-1.02694	0.88375	1.03779	0.86774
zfmir135	TCACAGTTGCCAGCTGAGATTACGATCTTTTCACAGTTGCCAGCTGAGATTACGATCTTT	dre-mir-216a-1_l	dre-mir-216a-1	1.1026	0.08843	1.16734	0.07166	1.22071	1e-05	1.05594	0.33237	1.03889	0.48269	-1.34716	9.73095e-06
zfmir313	CGCACAGTGTGTACAATGCAGGCGATCTTTCGCACAGTGTGTACAATGCAGGCGATCTTT	dre-mir-460_l	dre-mir-460	1.10252	0.30394	-1.04324	0.64277	1.11647	0.00911	1.15535	0.0002	1.01871	0.61704	-2.17907	7e-05
zfmir179	CTACCATAGGGTAAAACCACTGCGATCTTTCTACCATAGGGTAAAACCACTGCGATCTTT	dre-mir-140_l	dre-mir-140	1.09857	0.06509	1.18912	0.00179	1.22184	2e-05	1.08586	0.14408	1.0659	0.42088	1.53966	0.02331
zfmir105	CAAGTGGTCCTAAACATTTCACCGATCTTTCAAGTGGTCCTAAACATTTCACCGATCTTT	dre-mir-203a_r	dre-mir-203a	1.09809	0.04175	-1.0797	0.09154	-1.05505	0.15303	-1.06426	0.18824	1.04652	0.34328	-2.59919	6.37985e-08
zfmir347	ACCACTGAGCTAAACCAACGCACGATCTTTACCACTGAGCTAAACCAACGCACGATCTTT	dre-mir-733_l	dre-mir-733	1.09734	0.34176	-1.45307	0.06038	-1.06793	0.23455	-1.0528	0.57402	1.00805	0.94097	2.19619	0.02039
zfmir422	CTACCCCAAAGAGAAGCACTTACGATCTTTCTACCCCAAAGAGAAGCACTTACGATCTTT	dre-mir-430c-2_r	dre-mir-430c-2	1.09711	0.19837	1.09585	0.04112	-1.15887	1.77692e-09	1.33352	0.00128	-1.02592	0.91291	1	1
zfmir264	CCTCCACATTGCAGGCGCTGTGCGATCTTTCCTCCACATTGCAGGCGCTGTGCGATCTTT	dre-mir-730_r	dre-mir-730	1.09629	0.42552	-1.04328	0.47612	1.19282	0.11772	1.03986	0.52215	1.20085	0.00059	-2.85181	8.67493e-18
zfmir354	CAGTTTTGCATGGGTTTGCACACGATCTTTCAGTTTTGCATGGGTTTGCACACGATCTTT	dre-mir-25_r	dre-mir-25	1.09556	0.09016	1.02991	0.73932	-1.00314	0.94216	1.0853	0.00165	1.18538	4e-05	-1.09072	0.42157
zfmir485	TTGGCATTTAGCCCATTCCTGACGATCTTTTTGGCATTTAGCCCATTCCTGACGATCTTT	dre-mir-461_l	dre-mir-461	1.09451	0.55394	1.67052	0.02489	-1.04675	0.73871	1.20851	0.24051	-1.12083	0.00087	-1.14073	0.68566
zfmir205	AGCGGGACTTTGCGGGCCAGTTCGATCTTTAGCGGGACTTTGCGGGCCAGTTCGATCTTT	dre-mir-193b_r	dre-mir-193b	1.09242	0.03544	1.06718	0.38357	1.21227	0.00044	1.68269	1.816e-23	1.28966	3.4383e-06	4.31719	3.55241e-16
zfmir131	CAACCGAATATCAAACATATCACGATCTTTCAACCGAATATCAAACATATCACGATCTTT	dre-mir-190b_l	dre-mir-190b	1.09131	0.34363	-1.33939	6.78967e-12	-1.05188	0.07948	-1.14096	0.00107	-1.12044	4e-05	1	1
zfmir40	TATTCCCCAAGACACGAATTTGCGATCTTTTATTCCCCAAGACACGAATTTGCGATCTTT	dre-mir-10a_r	dre-mir-10a	1.09123	0.40539	1.0877	0.45792	1.09576	0.2401	-1.00237	0.97988	-1.31764	0.07309	-4.29129	1.57769e-17
zfmir492	CATGATGTCCATCCACAACTCCCGATCTTTCATGATGTCCATCCACAACTCCCGATCTTT	dre-miR-219_r	dre-miR-219	1.09038	0.09788	-1.0954	0.17523	-1.13328	0.02455	1.05804	0.07031	-1.21579	0.12436	1.00532	0.98094
zfmir519	GCGCGTACCAAAAGTAATAATGCGATCTTTGCGCGTACCAAAAGTAATAATGCGATCTTT	dre-miR-126*_l	dre-miR-126*	1.08977	0.36343	1.04371	0.60866	-1.1615	0.00041	-1.0208	0.62533	-1.10258	0.20122	-1.33927	0.13257
zfmir152	CAGCTGGTTGAAGGGGACCAAACGATCTTTCAGCTGGTTGAAGGGGACCAAACGATCTTT	dre-mir-133a-2_r	dre-mir-133a-2	1.0877	0.20707	1.12238	0.0004	1.06206	0.02738	1.13028	0.05988	1.21674	0.00449	-1.98363	2.99569e-09
zfmir248	ATAAGGATTTTTAGGGGCATTACGATCTTTATAAGGATTTTTAGGGGCATTACGATCTTT	dre-mir-365-3_r	dre-mir-365-3	1.08657	0.03729	-1.03891	0.82149	1.01781	0.75641	1.53013	3.50602e-10	1.15525	0.00014	4.43593	0
zfmir474	TGGCATTCACCGCGTGCCTTAACGATCTTTTGGCATTCACCGCGTGCCTTAACGATCTTT	dre-mir-124-6_r	dre-mir-124-6	1.08656	0.14354	1.25225	1.08138e-07	1.16274	4e-05	-1.01024	0.75685	1.01446	0.68217	-1.98895	3.13348e-09
zfmir269	GCGCGTACCAAAAGTAATAATGCGATCTTTGCGCGTACCAAAAGTAATAATGCGATCTTT	dre-mir-126_l	dre-mir-126	1.08644	0.41211	1.05387	0.6168	-1.19713	4e-05	-1.04126	0.38559	-1.12072	0.20349	-1.87111	6.35219e-08
zfmir197	CCAAAGTTCTGTCATGCACTGACGATCTTTCCAAAGTTCTGTCATGCACTGACGATCTTT	dre-mir-152_r	dre-mir-152	1.08538	0.00449	-1.21374	2.73787e-06	-1.15565	3e-05	1.14917	0.00094	1.16567	0.00358	1.38045	0.14893
zfmir514	TAACCAATGTGCAGACTACTGTCGATCTTTTAACCAATGTGCAGACTACTGTCGATCTTT	dre-miR-199_r	dre-miR-199	1.08299	0.0068	1.02363	0.52108	1.1415	0.00017	1.02307	0.46319	1.08274	0.00228	-1.34696	1.02181e-09
zfmir126	TAACCAATGTGCAGACTACTGTCGATCTTTTAACCAATGTGCAGACTACTGTCGATCTTT	dre-mir-199-1_r	dre-mir-199-1	1.08279	0.01937	1.05196	0.1133	1.12228	2.90851e-06	1.01795	0.56914	1.09799	0.0042	-1.41906	2.08006e-08
zfmir544	TGGTAATCCCTGGCAATGTGATCGATCTTTTGGTAATCCCTGGCAATGTGATCGATCTTT	dre-miR-23b_r	dre-miR-23b	1.08227	0.04927	-1.00966	0.78668	1.1549	2e-05	-1.00319	0.89553	-1.04152	0.12707	1.37535	7.56617e-08
zfmir210	TAACCAATGTGCGGACTACTGTCGATCTTTTAACCAATGTGCGGACTACTGTCGATCTTT	dre-mir-199-3_r	dre-mir-199-3	1.08061	0.04835	1.00927	0.80921	1.14279	0.00307	1.00878	0.78044	1.05919	0.06195	-1.43651	3.29234e-33
zfmir290	GACCCAGTAGCCAGATGTAGCTCGATCTTTGACCCAGTAGCCAGATGTAGCTCGATCTTT	dre-mir-222_r	dre-mir-222	1.07984	0.16063	1.18664	2.0564e-06	1.07643	0.03029	1.09187	0.0513	1.06114	0.29944	1.45873	0.00059
zfmir341	TAGTAGTGCTGTCTACTTTATGCGATCTTTTAGTAGTGCTGTCTACTTTATGCGATCTTT	dre-mir-142b_l	dre-mir-142b	1.07981	0.28939	-1.07455	0.39514	1.04901	0.82846	1.24851	1.98743e-06	-1.05599	0.40307	-1.27961	0.49827
zfmir362	TGGCATTCACCGCGTGCCTTAACGATCTTTTGGCATTCACCGCGTGCCTTAACGATCTTT	dre-mir-124-4_r	dre-mir-124-4	1.07979	0.21113	1.21443	8.29424e-06	1.15557	0.00106	-1.02569	0.4591	-1.003	0.94163	-2.04102	1.07918e-07
zfmir128	TAGCTGGTTGAAGGGGACCAAACGATCTTTTAGCTGGTTGAAGGGGACCAAACGATCTTT	dre-mir-133b_r	dre-mir-133b	1.07787	0.19355	1.07239	0.09227	1.0694	0.05883	1.11679	0.05605	1.21418	0.00525	-1.96944	8.1975e-09
zfmir368	CTGGCTGCAACACAAGACACGACGATCTTTCTGGCTGCAACACAAGACACGACGATCTTT	dre-mir-187_r	dre-mir-187	1.07777	0.4062	1.13313	0.33519	1.17127	0.00358	-1.14117	5.80831e-07	-1.09618	0.06913	-2.02393	0
zfmir49	AAAGAGGTATATGCATAGGAAACGATCTTTAAAGAGGTATATGCATAGGAAACGATCTTT	dre-mir-202_l	dre-mir-202	1.07765	0.71708	1.05369	0.81151	1.92403	0.02132	1.07805	0.60287	1.15644	0.12271	-1.23658	0.75281
zfmir137	TCACAGTTGCCTGCAGAGATTACGATCTTTTCACAGTTGCCTGCAGAGATTACGATCTTT	dre-mir-216b-1_l	dre-mir-216b-1	1.07746	0.0329	1.22381	2.54061e-17	-1.02125	0.57699	1.04944	0.24623	1.08954	0.07898	-4.44778	4.1939e-16
zfmir192	CAGCTGGTTGAAGGGGACCAAACGATCTTTCAGCTGGTTGAAGGGGACCAAACGATCTTT	dre-mir-133a-1_r	dre-mir-133a-1	1.07727	0.25016	1.11786	0.00591	1.06109	0.04654	1.12133	0.08782	1.20255	0.00928	-1.99246	1.75262e-09
zfmir206	TCTCGCCCCCAAAGTCCCGTCACGATCTTTTCTCGCCCCCAAAGTCCCGTCACGATCTTT	dre-mir-193b_l	dre-mir-193b	1.07377	0.32633	-1.49404	0.15955	-1.0619	0.3743	1.10292	0.0545	-1.01718	0.61206	1.3702	0.05497
zfmir525	CGCACAGTGTGTACAATGCAGGCGATCTTTCGCACAGTGTGTACAATGCAGGCGATCTTT	dre-miR-460-5p_l	dre-miR-460-5p	1.07285	0.65571	1.02837	0.556	1.21796	0.00029	1.17957	0.029	1.11272	0.05063	-2.32698	2.81487e-06
zfmir476	TGCAGAACTTAGCCACTGTGAACGATCTTTTGCAGAACTTAGCCACTGTGAACGATCTTT	dre-mir-27b_r	dre-mir-27b	1.07099	0.11964	1.06752	0.261	1.14843	0.00148	1.02722	0.41631	-1.02721	0.37705	1.52693	3.11545e-10
zfmir355	CACCAATATTTACGTGCTGCTACGATCTTTCACCAATATTTACGTGCTGCTACGATCTTT	dre-mir-16a_l	dre-mir-16a	1.06871	0.25126	1.02995	0.68874	1.0659	0.05315	1.00643	0.80261	1.01782	0.45251	-1.00339	0.96571
zfmir9	CAATGTAGTCCAAGGGCACATACGATCTTTCAATGTAGTCCAAGGGCACATACGATCTTT	dre-mir-455_l	dre-mir-455	1.06773	0.2208	1.00219	0.99356	1.64218	0.02475	1.12894	0.04188	-1.10956	0.18621	-1.65263	0.00404
zfmir166	TGGCATTCACCGCGTGCCTTAACGATCTTTTGGCATTCACCGCGTGCCTTAACGATCTTT	dre-mir-124-5_r	dre-mir-124-5	1.06475	0.29837	1.26386	1.7246e-08	1.15091	2e-05	-1.01703	0.58734	1.03122	0.2997	-2.07372	2.1772e-13
zfmir92	CTGCACAACATCCCACACCTCCCGATCTTTCTGCACAACATCCCACACCTCCCGATCTTT	dre-mir-92b_l	dre-mir-92b	1.06415	0.3522	1.14061	0.0997	-1.05326	0.25672	1.19615	0.10663	1.04522	0.38001	1.37723	0.19374
zfmir211	CTAAACCACCATGTGAAACCAGCGATCTTTCTAAACCACCATGTGAAACCAGCGATCTTT	dre-mir-29b-3_l	dre-mir-29b-3	1.06316	0.67946	2.36945	0.06385	2.60789	0.00074	-1.17174	0.00021	-1.8094	0.0008	-1.76615	0.16675
zfmir513	AACAGGTAGTCTGAACACTGGGCGATCTTTAACAGGTAGTCTGAACACTGGGCGATCTTT	dre-miR-199_l	dre-miR-199	1.06272	0.05973	1.11939	0.00023	1.11761	0.02612	1.05432	0.04692	1.0571	0.06938	-1.33027	4.98325e-07
zfmir308	CAAATCACGGTGCCAGGAACCCCGATCTTTCAAATCACGGTGCCAGGAACCCCGATCTTT	dre-mir-23a-1_l	dre-mir-23a-1	1.06252	0.46953	-1.11044	0.71924	1.02412	0.90801	1.19263	0.05453	1.18855	0.00079	1.60125	0.00721
zfmir406	AGCGGAACTTAGCCACTGTGAACGATCTTTAGCGGAACTTAGCCACTGTGAACGATCTTT	dre-mir-27a_r	dre-mir-27a	1.06118	0.30213	1.1001	0.14094	1.14964	0.00012	1.02689	0.39384	-1.03383	0.3098	1.49298	1.565e-07
zfmir237	TAGTACATCATCTATACTGTAGCGATCTTTTAGTACATCATCTATACTGTAGCGATCTTT	dre-mir-144_r	dre-mir-144	1.0606	0.36922	-1.22116	0.17936	1.18786	0.32827	2.53567	0	1.43513	6.55618e-06	1.07768	0.13919
zfmir411	CAGCTGCCCCTAAAAGTCCCTCCGATCTTTCAGCTGCCCCTAAAAGTCCCTCCGATCTTT	dre-mir-365-2_l	dre-mir-365-2	1.06019	0.52124	-1.89115	2e-05	-1.15095	0.13074	-1.05334	0.26018	-1.30322	8.98343e-16	3.20028	4e-05
zfmir503	CCCTATTAGCAATATTGCACTACGATCTTTCCCTATTAGCAATATTGCACTACGATCTTT	dre-miR-454a_r	dre-miR-454a	1.05879	0.03454	1.00761	0.87065	1.09318	0.00792	1.03534	0.20827	1.04933	0.13915	1.73821	5e-05
zfmir457	AGGCATAGGATGACAAAGGGAACGATCTTTAGGCATAGGATGACAAAGGGAACGATCTTT	dre-mir-204-1_l	dre-mir-204-1	1.05804	0.04079	-1.15383	6e-05	-1.04268	0.14041	1.89811	0	1.59119	4.26911e-08	21.3254	0
zfmir404	TACGCGTATTCTTAAGCAATAACGATCTTTTACGCGTATTCTTAAGCAATAACGATCTTT	dre-mir-137-1_r	dre-mir-137-1	1.05733	0.36953	1.2413	3.97159e-06	1.01649	0.55814	-1.0698	0.09714	-1.01754	0.64949	-1.33661	0.06605
zfmir177	CACATAGGAATAAAAAGCCATACGATCTTTCACATAGGAATAAAAAGCCATACGATCTTT	dre-mir-135a_l	dre-mir-135a	1.05708	0.47361	1.01268	0.87814	-1.03353	0.24167	-1.10077	0.04122	-1.11653	0.00688	1.01627	0.93285
zfmir505	AGGCATAGGATGACAAAGGGAACGATCTTTAGGCATAGGATGACAAAGGGAACGATCTTT	dre-miR-204_l	dre-miR-204	1.05669	0.10777	-1.16506	4e-05	-1.00164	0.96367	1.90397	2.52234e-44	1.58129	6.65619e-08	17.4089	0
zfmir130	TGGCATTCACCGCGTGCCTTAACGATCTTTTGGCATTCACCGCGTGCCTTAACGATCTTT	dre-mir-124-2_r	dre-mir-124-2	1.05647	0.3533	1.25481	5.84791e-08	1.15093	3e-05	-1.0132	0.67156	1.03414	0.29138	-2.09416	9.83918e-09
zfmir146	CTGTTCCTGCTGAACTGAGCCACGATCTTTCTGTTCCTGCTGAACTGAGCCACGATCTTT	dre-mir-24-4_r	dre-mir-24-4	1.05593	0.42969	1.03174	0.61373	1.11406	0.00637	1.03433	0.52646	1.03084	0.57935	1.30916	0.00841
zfmir307	TGGAAATCCCTGGCAATGTGATCGATCTTTTGGAAATCCCTGGCAATGTGATCGATCTTT	dre-mir-23a-1_r	dre-mir-23a-1	1.05351	0.30888	-1.01698	0.66936	1.13601	0.00109	-1.00664	0.81279	-1.08009	0.03838	1.45633	1.36307e-11
zfmir13	TGCATGGTTAGATCAAGCACAACGATCTTTTGCATGGTTAGATCAAGCACAACGATCTTT	dre-mir-218b_l	dre-mir-218b	1.05297	0.16072	1.11572	0.04727	-1.01696	0.621	1.04973	0.34774	1.05533	0.17325	-1.25919	6.11181e-08
zfmir8	CGGTTCCTGCTGAACTGAGCCACGATCTTTCGGTTCCTGCTGAACTGAGCCACGATCTTT	dre-mir-24-1_r	dre-mir-24-1	1.05273	0.39703	1.07081	0.23457	1.14011	0.00075	1.02861	0.6231	1.05288	0.45108	1.20904	0.03723
zfmir24	CTGTTCCTGCTGAACTGAGCCACGATCTTTCTGTTCCTGCTGAACTGAGCCACGATCTTT	dre-mir-24-1_r	dre-mir-24-1	1.0521	0.36338	1.08334	0.16293	1.14802	1.32509e-08	1.03711	0.52195	1.04807	0.33921	1.24768	0.03156
zfmir223	CCCTATAAGCAATATTGCACTACGATCTTTCCCTATAAGCAATATTGCACTACGATCTTT	dre-mir-454b_r	dre-mir-454b	1.05154	0.22235	-1.05283	0.29527	1.08041	0.00777	1.0511	0.16633	-1.00051	0.98935	-1.08301	0.2943
zfmir392	TACGCGTATTCTTAAGCAATAACGATCTTTTACGCGTATTCTTAAGCAATAACGATCTTT	dre-mir-137-2_r	dre-mir-137-2	1.04998	0.41184	1.23151	5.86233e-06	-1.0018	0.94583	-1.07603	0.04478	-1.00768	0.80788	-1.63126	0.00016
zfmir133	CCAATCAGTTCCTGATGCAGTACGATCTTTCCAATCAGTTCCTGATGCAGTACGATCTTT	dre-mir-217-1_l	dre-mir-217-1	1.04948	0.2629	-1.12043	0.00336	-1.08588	0.01223	-1.05161	0.11074	-1.17109	0.00463	-3.21996	6.74902e-11
zfmir267	AGGCATAGGATGACAAAGGGAACGATCTTTAGGCATAGGATGACAAAGGGAACGATCTTT	dre-mir-204-2_l	dre-mir-204-2	1.0487	0.11586	-1.12882	0.00013	-1.02298	0.57586	1.88966	0	1.5998	3.34892e-08	20.3556	0
zfmir459	CGATGTAGTCCAAGGGCACATACGATCTTTCGATGTAGTCCAAGGGCACATACGATCTTT	dre-mir-455_l	dre-mir-455	1.04843	0.4139	-1.50418	0.00709	1.15124	0.33039	1.12523	0.00173	-1.12942	0.15471	-1.7381	0.00629
zfmir244	GCATCGTTACCAGACAGTGTTACGATCTTTGCATCGTTACCAGACAGTGTTACGATCTTT	dre-mir-141_r	dre-mir-141	1.04809	0.1711	1.08657	0.10357	-1.00723	0.84847	1.06256	0.19775	1.11337	0.00229	-2.93723	0.00017
zfmir396	GTCAAGTTTAGCGGTGGGAGAGCGATCTTTGTCAAGTTTAGCGGTGGGAGAGCGATCTTT	dre-mir-735_r	dre-mir-735	1.04666	0.3179	-1.35637	5e-05	1.10848	0.00656	-1.00613	0.91362	-1.08722	0.13546	1.33885	0.03426
zfmir495	AGCAAGCCCAGACCGCAAAAAGCGATCTTTAGCAAGCCCAGACCGCAAAAAGCGATCTTT	dre-miR-129_l	dre-miR-129	1.04664	0.5176	1.1624	0.3651	1.42046	8.57417e-17	-1.25766	2e-05	-1.13641	0.24105	-1.02866	0.89514
zfmir125	AACAGGTAGTCTGAACACTGGGCGATCTTTAACAGGTAGTCTGAACACTGGGCGATCTTT	dre-mir-199-1_l	dre-mir-199-1	1.04632	0.06269	1.14865	8e-05	1.12774	0.00093	1.05524	0.05917	1.07091	0.09053	-1.33172	8.61818e-07
zfmir67	TACCTGCACAAACAGCACTTTTCGATCTTTTACCTGCACAAACAGCACTTTTCGATCTTT	dre-mir-93_l	dre-mir-93	1.0456	0.23898	-1.07474	0.06835	-1.05825	0.17413	-1.00997	0.72995	1.02319	0.50097	-1.02634	0.70784
zfmir107	AAAAATCAAAACCTAAAAAAACCGATCTTTAAAAATCAAAACCTAAAAAAACCGATCTTT	dre-mir-737_l	dre-mir-737	1.04426	0.73486	1.29888	0.42555	1.64966	0.18247	1	1	1	1	1.21941	0.63655
zfmir288	AAACCCAGCAGACAATGTAGCTCGATCTTTAAACCCAGCAGACAATGTAGCTCGATCTTT	dre-mir-221_r	dre-mir-221	1.04248	0.1458	1.03223	0.45562	-1.0141	0.6817	1.06619	0.03501	-1.0487	0.12136	1.41492	0.04327
zfmir272	CTGTTCCTGCTGAACTGAGCCACGATCTTTCTGTTCCTGCTGAACTGAGCCACGATCTTT	dre-mir-24-3_r	dre-mir-24-3	1.04209	0.46149	1.05503	0.29654	1.14052	0.00013	1.03272	0.57621	1.04388	0.37165	1.23014	0.02913
zfmir58	CTTGAAGTGCAGACATTGCAGTCGATCTTTCTTGAAGTGCAGACATTGCAGTCGATCTTT	dre-mir-20b_r	dre-mir-20b	1.0407	0.68659	1.33387	1.72589e-20	1.08821	0.33917	1.09228	0.28157	-1.08665	0.50033	1	1
zfmir251	TTCAGTTATCACAGTACTGTACCGATCTTTTTCAGTTATCACAGTACTGTACCGATCTTT	dre-mir-101a_r	dre-mir-101a	1.03991	0.49181	1.02393	0.80536	-1.01754	0.7408	1.17002	1.2486e-06	-1.2551	0.00019	-1.63116	0.00334
zfmir388	ACGGCATTACCAGACAGTATTACGATCTTTACGGCATTACCAGACAGTATTACGATCTTT	dre-mir-429_r	dre-mir-429	1.03932	0.26862	1.0588	0.4477	-1.0567	0.02337	1.01807	0.61696	1.18178	0.00065	-2.54024	0.00049
zfmir47	CTGAGAGTGTAGGATGTTTACACGATCTTTCTGAGAGTGTAGGATGTTTACACGATCTTT	dre-mir-30c_l	dre-mir-30c	1.03912	0.37635	-1.00222	0.97616	-1.03484	0.26858	1.02686	0.36803	-1.14762	0.03798	1.25606	0.0092
zfmir279	ATCCGGGAGAAAACGTGTCATTCGATCTTTATCCGGGAGAAAACGTGTCATTCGATCTTT	dre-mir-731_l	dre-mir-731	1.03864	0.78723	-1.33594	0.48922	-1.22855	0.45531	-1.03937	0.79005	1.25985	0.00311	-3.90435	3.46826e-09
zfmir527	AAACCCAGCAGACAATGTAGCTCGATCTTTAAACCCAGCAGACAATGTAGCTCGATCTTT	dre-miR-221_r	dre-miR-221	1.03817	0.1035	1.02635	0.528	-1.00317	0.91873	1.06929	0.01832	-1.05459	0.0828	1.38953	0.05818
zfmir415	ATCAATGCTCCTGTTTGAAGTGCGATCTTTATCAATGCTCCTGTTTGAAGTGCGATCTTT	dre-mir-430c-10_l	dre-mir-430c-10	1.03751	0.69642	1.30373	3.29679e-09	-1.46376	1.15655e-31	-1.1678	0.01676	-1.19332	0.12156	1	1
zfmir412	ATAAGGATTTTTAGGGGCATTACGATCTTTATAAGGATTTTTAGGGGCATTACGATCTTT	dre-mir-365-2_r	dre-mir-365-2	1.0361	0.37908	-1.18769	0.07479	-1.02368	0.46435	1.51119	1.14078e-08	1.15685	0.00089	4.39809	0
zfmir29	TAAACATCACTGCAAGTCTTAACGATCTTTTAAACATCACTGCAAGTCTTAACGATCTTT	dre-mir-499_l	dre-mir-499	1.03543	0.47408	-1.17615	0.001	-1.17956	0.00014	1.02309	0.45997	-1.12921	0.00139	-2.08874	5.34631e-20
zfmir334	TGGTAATCCCTGGCAATGTGATCGATCTTTTGGTAATCCCTGGCAATGTGATCGATCTTT	dre-mir-23b_r	dre-mir-23b	1.03522	0.25926	1.00329	0.92807	1.13752	1.22716e-06	-1.00851	0.75583	-1.03803	0.26588	1.35127	4.00851e-07
zfmir282	ACAAAGTTCTGTAATGCACTGACGATCTTTACAAAGTTCTGTAATGCACTGACGATCTTT	dre-mir-148_r	dre-mir-148	1.03484	0.25101	-1.20959	0.00185	-1.17857	4.3425e-07	1.07335	0.13863	1.16966	0.00097	-1.19344	0.4125
zfmir141	TCACAGTTGCCTGCAGAGATTACGATCTTTTCACAGTTGCCTGCAGAGATTACGATCTTT	dre-mir-216b-2_l	dre-mir-216b-2	1.0328	0.25371	1.24634	1.41656e-19	-1.01572	0.66529	1.05758	0.19558	1.0814	0.10517	-2.18533	1.49548e-06
zfmir209	AACAGGTAGTCTGAACACTGGGCGATCTTTAACAGGTAGTCTGAACACTGGGCGATCTTT	dre-mir-199-3_l	dre-mir-199-3	1.03212	0.48679	1.12967	0.00049	1.11777	0.002	1.05139	0.08336	1.05913	0.06909	-1.31401	1.05973e-06
zfmir297	CTCCAGTATTTATGTGCTGCTTCGATCTTTCTCCAGTATTTATGTGCTGCTTCGATCTTT	dre-mir-457b_l	dre-mir-457b	1.03161	0.59718	1.04977	0.42629	-1.01543	0.60919	-1.05049	0.16803	-1.04185	0.24482	-1.13681	0.48359
zfmir113	CCCAACAACATGAAACTACCTACGATCTTTCCCAACAACATGAAACTACCTACGATCTTT	dre-mir-196a-2_l	dre-mir-196a-2	1.03107	0.61521	-1.03921	0.5914	-1.0684	0.11597	-1.01397	0.68637	-1.06093	0.10448	-1.0941	0.25297
zfmir101	TAGCTGGTTGAAAGGGACCAAACGATCTTTTAGCTGGTTGAAAGGGACCAAACGATCTTT	dre-mir-133c_r	dre-mir-133c	1.03106	0.44756	1.10861	0.00319	1.04119	0.18613	1.11442	0.00276	1.21178	1.31037e-07	-2.24036	0
zfmir298	CAGCAGAACAGCAATACTGGATCGATCTTTCAGCAGAACAGCAATACTGGATCGATCTTT	dre-mir-457b_r	dre-mir-457b	1.02852	0.82709	-1.18919	0.29225	1.00644	0.9625	1.034	0.84461	-1.1204	0.54328	-1.59629	0.10414
zfmir408	TACTCCCCTAGATACGAATTTGCGATCTTTTACTCCCCTAGATACGAATTTGCGATCTTT	dre-mir-10c_r	dre-mir-10c	1.02816	0.69991	-1.04946	0.44824	-1.01923	0.70748	1.36884	1.21888e-16	1.30914	0.00047	-1.62618	0.0739
zfmir532	GCTGCAAACATCCGACTGAAAGCGATCTTTGCTGCAAACATCCGACTGAAAGCGATCTTT	dre-miR-30e_r	dre-miR-30e	1.02808	0.7542	1.16718	0.12796	1.17266	0.00448	-1.00905	0.82683	-1.40162	0.0022	1.24264	3.37838e-06
zfmir349	CACATGGTTAGATCAAGCACAACGATCTTTCACATGGTTAGATCAAGCACAACGATCTTT	dre-mir-218a-1_l	dre-mir-218a-1	1.02704	0.60938	1.08755	0.11831	-1.00994	0.7313	1.03212	0.52006	1.03768	0.41704	-1.24182	1.30536e-07
zfmir57	TACCTGCACTGTGAGCACTTTGCGATCTTTTACCTGCACTGTGAGCACTTTGCGATCTTT	dre-mir-20b_l	dre-mir-20b	1.02608	0.55223	1.0884	0.09216	-1.00556	0.8576	1.00697	0.86338	1.07525	0.05179	-1.23014	0.0203
zfmir477	CCCACCGACAGCAATGAATGTTCGATCTTTCCCACCGACAGCAATGAATGTTCGATCTTT	dre-mir-181b-2_l	dre-mir-181b-2	1.02424	0.37837	-1.04769	0.23901	1.02986	0.37228	-1.02794	0.35648	1.01616	0.77884	5.3869	0
zfmir249	TAACGCGAGCCGAACGAACAAACGATCTTTTAACGCGAGCCGAACGAACAAACGATCTTT	dre-mir-375-1_r	dre-mir-375-1	1.02389	0.88065	1.0358	0.78697	1.24405	1.82687e-11	1.3357	3.88033e-06	1.67652	2e-05	-2.37425	5.70202e-07
zfmir414	TACCCCAACTTGATAGCACTTTCGATCTTTTACCCCAACTTGATAGCACTTTCGATCTTT	dre-mir-430b-10_r	dre-mir-430b-10	1.02286	0.16905	-1.06159	0.04904	-1.221	0.00047	1.09241	0.05188	-1.45083	0.00056	1	1
zfmir471	TGCCAATATTGATGTGCTGCTTCGATCTTTTGCCAATATTGATGTGCTGCTTCGATCTTT	dre-mir-457a_l	dre-mir-457a	1.02047	0.61446	1.17608	0.08229	1.03207	0.24603	-1.06565	0.13144	1.00249	0.95016	1.63908	0.00121
zfmir63	GGGATTCCTGGGAAAACTGGACCGATCTTTGGGATTCCTGGGAAAACTGGACCGATCTTT	dre-mir-145_l	dre-mir-145	1.01876	0.45115	-1.03759	0.13141	-1.05503	0.10872	1.07746	0.04144	-1.13169	6.57191e-07	-1.47067	6.78026e-15
zfmir167	ACAACCAGCTAAGACACTGCCACGATCTTTACAACCAGCTAAGACACTGCCACGATCTTT	dre-mir-34_l	dre-mir-34	1.01608	0.83928	-1.15597	0.00074	-1.23317	0.00233	-1.0844	0.13984	-1.20687	0.00431	6.22855	1.13875e-35
zfmir275	CAGATAGGAATAAAAAGCCATACGATCTTTCAGATAGGAATAAAAAGCCATACGATCTTT	dre-mir-135b_l	dre-mir-135b	1.01584	0.79381	1.26906	0.0001	1.32303	6.75747e-09	1.00118	0.97456	-1.03447	0.57857	-1.01493	0.93448
zfmir438	TACCCCAACTTGATAGCACTTTCGATCTTTTACCCCAACTTGATAGCACTTTCGATCTTT	dre-mir-430b-10_r	dre-mir-430b-10	1.0156	0.55439	-1.03107	0.28065	-1.212	0.00236	1.06698	0.25507	-1.22575	0.08253	-1.91771	0.01206
zfmir87	TAAAGCTTGCCAGTGAAGAACTCGATCTTTTAAAGCTTGCCAGTGAAGAACTCGATCTTT	dre-mir-22a-1_l	dre-mir-22a-1	1.01553	0.73149	-1.17467	0.0031	1.0244	0.58531	1.17466	0.00027	-1.34364	0.0464	1.39773	0.03486
zfmir20	CCAGTGCTTTTGCCCTCTGCCCCGATCTTTCCAGTGCTTTTGCCCTCTGCCCCGATCTTT	dre-mir-125b-3_r	dre-mir-125b-3	1.01495	0.85978	-1.11418	0.06237	1.00999	0.87374	1.28448	2.33016e-08	1.37749	4.36858e-07	2.35967	6.46503e-10
zfmir464	TACTCCCCTAAAACCGAATCTGCGATCTTTTACTCCCCTAAAACCGAATCTGCGATCTTT	dre-mir-10d-1_r	dre-mir-10d-1	1.01446	0.84239	-1.00674	0.94555	-1.10448	0.07183	1.0065	0.92767	-1.03066	0.6424	-1.61324	0.17551
zfmir426	TACCCCAACTTGATAGCACTTTCGATCTTTTACCCCAACTTGATAGCACTTTCGATCTTT	dre-mir-430b-1_r	dre-mir-430b-1	1.01437	0.57	-1.06188	0.03896	-1.21629	0.00058	1.08524	0.09295	-1.32775	0.00741	-1.02423	0.90839
zfmir247	CAGCTGCCCCTAAAAGTCCCTCCGATCTTTCAGCTGCCCCTAAAAGTCCCTCCGATCTTT	dre-mir-365-3_l	dre-mir-365-3	1.01048	0.83189	-1.87597	9e-05	-1.10869	0.26115	-1.06411	0.20635	-1.26965	4.4891e-10	3.44248	1.34562e-08
zfmir171	CAGACTCCGGTGGAATGAAGGACGATCTTTCAGACTCCGGTGGAATGAAGGACGATCTTT	dre-mir-205_l	dre-mir-205	1.01047	0.80193	-1.09434	0.00931	-1.05998	0.08804	1.04177	0.2335	-1.02784	0.34993	-3.0823	1.45474e-07
zfmir196	TGGAAATCCCTGGCAATGTGATCGATCTTTTGGAAATCCCTGGCAATGTGATCGATCTTT	dre-mir-23a-3_r	dre-mir-23a-3	1.01037	0.79838	-1.02185	0.55167	1.14475	0.00173	-1.01628	0.60741	-1.08953	0.00493	1.45737	1.17794e-12
zfmir207	ATAAGGATTTTTAGGGGCATTACGATCTTTATAAGGATTTTTAGGGGCATTACGATCTTT	dre-mir-365-1_r	dre-mir-365-1	1.00923	0.86871	-1.0824	0.5406	-1.01184	0.84339	1.58098	2.10235e-14	1.19907	2e-05	4.74077	0
zfmir520	TGCACTATTACTCACGGTACGACGATCTTTTGCACTATTACTCACGGTACGACGATCTTT	dre-miR-126*_r	dre-miR-126*	1.00754	0.88867	1.02038	0.67608	-1.05836	0.03457	1.00059	0.98678	-1.0047	0.88353	-1.27283	9e-05
zfmir428	TACCCCAACTTGATAGCACTTTCGATCTTTTACCCCAACTTGATAGCACTTTCGATCTTT	dre-mir-430b-22_r	dre-mir-430b-22	1.00637	0.808	-1.03883	0.15054	-1.21246	0.0026	1.11779	0.02239	-1.21603	0.14668	-1.01576	0.93656
zfmir451	AGTGAATTCTACCAGTGCCATACGATCTTTAGTGAATTCTACCAGTGCCATACGATCTTT	dre-mir-183_l	dre-mir-183	1.00528	0.92564	1.0017	0.97138	1.06948	0.05936	-1.07078	0.12729	-1.03715	0.18082	-3.44688	6e-05
zfmir7	ACTGTTATCAGCTCAGTAGGCACGATCTTTACTGTTATCAGCTCAGTAGGCACGATCTTT	dre-mir-24-1_l	dre-mir-24-1	1.00502	0.96813	1.56144	0.00029	1.29208	2.4549e-09	1.11835	0.00275	-1.04418	0.46267	1.21318	0.01548
zfmir352	TACAGATGGATACCGTGCAATTCGATCTTTTACAGATGGATACCGTGCAATTCGATCTTT	dre-mir-363_r	dre-mir-363	1.00418	0.92932	1.01	0.7109	-1.05519	0.33288	1.01213	0.68281	-1.13898	0.18825	-3.43765	1.06683e-11
zfmir91	GGAGGCCGGGACGAGTGCAATACGATCTTTGGAGGCCGGGACGAGTGCAATACGATCTTT	dre-mir-92b_r	dre-mir-92b	1.00342	0.94666	1.04365	0.30426	1.02227	0.60023	-1.02923	0.32462	-1.16437	0.07977	-1.91299	7.35297e-20
zfmir378	ACTACTAGAAACAATGACTGAACGATCTTTACTACTAGAAACAATGACTGAACGATCTTT	dre-mir-725_r	dre-mir-725	1.00336	0.96389	-1.04647	0.56443	1.00473	0.95352	1.00851	0.81913	-1.01842	0.67385	-6.95127	3.00693e-24
zfmir170	ACATCGTTACCAGACAGTGTTACGATCTTTACATCGTTACCAGACAGTGTTACGATCTTT	dre-mir-200a_r	dre-mir-200a	1.00268	0.91627	1.08387	0.14635	-1.01949	0.50136	1.07841	0.11242	1.1322	0.00116	-2.82786	0.0008
zfmir483	CTACGCCAACAAATAGCACTTACGATCTTTCTACGCCAACAAATAGCACTTACGATCTTT	dre-mir-430i-1_r	dre-mir-430i-1	1.00186	0.97202	-1.01455	0.75718	-1.21661	4.06367e-06	1.07998	0.00795	-1.04979	0.42221	1.96222	0.06069
zfmir540	CTTCAGTTATCATAGTACTGTACGATCTTTCTTCAGTTATCATAGTACTGTACGATCTTT	dre-miR-101b_r	dre-miR-101b	1.00172	0.97237	1.09963	0.21534	-1.09347	0.2105	1.11154	0.00024	-1.20047	0.00106	-1.52006	0.04516
zfmir150	TACATTCGGTTCTCTAGCTTTACGATCTTTTACATTCGGTTCTCTAGCTTTACGATCTTT	dre-mir-9-4_r	dre-mir-9-4	1.00142	0.98072	-1.03189	0.24933	-1.08024	0.06386	-1.05342	0.09269	-1.27131	2e-05	-2.75351	7.76787e-21
zfmir225	ATGCCCTTTTAATATTGCACTGCGATCTTTATGCCCTTTTAATATTGCACTGCGATCTTT	dre-mir-130c-2_r	dre-mir-130c-2	1.00081	0.9839	1.21776	1.47804e-08	1.12909	0.00142	-1.11362	0.00324	-1.1672	0.0042	-1.74269	0
zfmir317	AGCAAGCCCAGACCGCAAAAAGCGATCTTTAGCAAGCCCAGACCGCAAAAAGCGATCTTT	dre-mir-129-1_l	dre-mir-129-1	1.00037	0.99701	-1.03382	0.57643	1.23626	0.00407	-1.08284	0.26169	-1.06522	0.33178	1.13227	0.76111
zfmir52	CAGAAGAACTGAGCCCATAGATCGATCTTTCAGAAGAACTGAGCCCATAGATCGATCTTT	dre-mir-146a_r	dre-mir-146a	1	1	3.22055	5.24505e-07	1.12571	0.4832	-1.0302	0.8935	-1.83762	0.00485	-1.48554	5.72663e-08
zfmir329	ACCGAGAGTTCTCTGCTTTGAGCGATCTTTACCGAGAGTTCTCTGCTTTGAGCGATCTTT	dre-mir-732_r	dre-mir-732	1	1	-1.76867	0.00464	1.02011	0.92109	-1.67307	0.18415	1	1	1	1
zfmir416	AAAGAGAAGCACTTATGAACAACGATCTTTAAAGAGAAGCACTTATGAACAACGATCTTT	dre-mir-430c-10_l	dre-mir-430c-10	1	1	1.31672	0.42063	1.0475	0.84297	1	1	1	1	1	1
zfmir6	TCTGAACACCAGAGGAAATCAGCGATCTTTTCTGAACACCAGAGGAAATCAGCGATCTTT	dre-mir-29c_l	dre-mir-29c	1	1	-1.0918	0.62244	-1.16816	0.45808	1	1	-1.01239	0.94869	1	1
zfmir120	TTTGGCCAAAACGTTTCAAATTCGATCTTTTTTGGCCAAAACGTTTCAAATTCGATCTTT	dre-mir-722_l	dre-mir-722	1	1	1.09997	0.74967	1	1	-1.03004	0.84938	1.06295	0.70747	1	1
zfmir46	AGGCAGCACCGTAAAGAGGCTGCGATCTTTAGGCAGCACCGTAAAGAGGCTGCGATCTTT	dre-mir-103_l	dre-mir-103	1	1	1.09537	0.75717	1	1	1	1	1	1	-1.01157	0.95124
zfmir118	ATTAATGCTAACAGCATAGGTGCGATCTTTATTAATGCTAACAGCATAGGTGCGATCTTT	dre-mir-155_r	dre-mir-155	1	1	-1.01376	0.9447	-2.37944	0.25287	-1.06492	0.80509	-1.45023	0.21834	1	1
zfmir370	TGCCGCAGCACAGTACGGCCTGCGATCTTTTGCCGCAGCACAGTACGGCCTGCGATCTTT	dre-mir-15a-1_r	dre-mir-15a-1	1	1	1	1	1	1	-1.09511	0.63669	1	1	1	1
zfmir278	GCACGGAATCCACAGACAGCTGCGATCTTTGCACGGAATCCACAGACAGCTGCGATCTTT	dre-mir-462_r	dre-mir-462	1	1	1	1	-1.17859	0.58853	1.1929	0.4101	1	1	-1.03028	0.8903
zfmir304	GCCATGCTGCAGAATGGTTCAGCGATCTTTGCCATGCTGCAGAATGGTTCAGCGATCTTT	dre-mir-734_l	dre-mir-734	1	1	1	1	1	1	-1.12141	0.51857	1	1	1	1
zfmir402	GGGAAGCTTGGCCTACTAACAGCGATCTTTGGGAAGCTTGGCCTACTAACAGCGATCTTT	dre-mir-736_r	dre-mir-736	1	1	1	1	1	1	1.03463	0.82567	1	1	1	1
zfmir488	ATACGGTATGGTACGGTACAGTCGATCTTTATACGGTATGGTACGGTACAGTCGATCTTT	dre-mir-740_r	dre-mir-740	1	1	1	1	1.06292	0.68946	-1.20055	0.57667	1	1	1	1
zfmir482	TACCCCAACTTGATAGCACTTTCGATCTTTTACCCCAACTTGATAGCACTTTCGATCTTT	dre-mir-430b-2_r	dre-mir-430b-2	-1.00334	0.89002	-1.04699	0.17834	-1.2273	0.00277	1.10029	0.0319	-1.10697	0.37382	1	1
zfmir420	TACCCCAACTTGATAGCACTTTCGATCTTTTACCCCAACTTGATAGCACTTTCGATCTTT	dre-mir-430b-6_r	dre-mir-430b-6	-1.00399	0.92697	-1.04508	0.15388	-1.24103	0.00303	1.07517	0.28757	-1.14244	0.54005	-2.54596	0.01247
zfmir343	CTTCCAGTCAAGGATGTTTACACGATCTTTCTTCCAGTCAAGGATGTTTACACGATCTTT	dre-mir-30e-2_l	dre-mir-30e-2	-1.00413	0.91835	1.16771	0.00126	-1.02209	0.59839	-1.0206	0.58487	-1.08267	0.06198	2.05135	4.19694e-19
zfmir10	GTGTATATGCCCATGGACTGCACGATCTTTGTGTATATGCCCATGGACTGCACGATCTTT	dre-mir-455_r	dre-mir-455	-1.00441	0.92706	-1.05345	0.22038	-1.00904	0.854	-1.05463	0.0878	-1.21732	0.00276	-1.76106	0.00547
zfmir444	TACCCCAACTTGATAGCACTTTCGATCTTTTACCCCAACTTGATAGCACTTTCGATCTTT	dre-mir-430b-19_r	dre-mir-430b-19	-1.00476	0.8706	-1.05184	0.15023	-1.23611	0.00055	1.08566	0.0936	-1.66345	2.11332e-07	-1.1315	0.46153
zfmir99	AGCTGAGTGTAGGATGTTTACACGATCTTTAGCTGAGTGTAGGATGTTTACACGATCTTT	dre-mir-30b_l	dre-mir-30b	-1.00477	0.88935	1.04656	0.48317	-1.06375	0.01387	1.02424	0.45116	-1.1403	0.03513	1.03009	0.61449
zfmir535	CTCACCGACAGCGTTGAATGTTCGATCTTTCTCACCGACAGCGTTGAATGTTCGATCTTT	dre-miR-181a_l	dre-miR-181a	-1.00494	0.90899	-1.0918	0.00622	1.02743	0.36298	-1.06004	0.0284	-1.11482	0.00075	2.56977	1.19736e-16
zfmir62	CGAGCTACAGTGCTTCATCTCACGATCTTTCGAGCTACAGTGCTTCATCTCACGATCTTT	dre-mir-143-1_r	dre-mir-143-1	-1.00535	0.87968	1.00096	0.9885	1.00919	0.82628	-1.04226	0.18106	-1.17769	3e-05	-1.03269	0.75047
zfmir157	AACCTATCCTGGATTACTTGAACGATCTTTAACCTATCCTGGATTACTTGAACGATCTTT	dre-mir-26b_l	dre-mir-26b	-1.00639	0.79759	-1.09946	0.17667	-1.04685	0.10501	1.04661	0.05909	-1.10356	0.01184	-1.66944	2.74957e-28
zfmir401	AAAAACTTTTTGTTCGTCTTACCGATCTTTAAAAACTTTTTGTTCGTCTTACCGATCTTT	dre-mir-736_r	dre-mir-736	-1.00663	0.93794	-1.06353	0.35653	1.14922	0.2299	-1.05218	0.43548	-1.25619	0.00389	1.68348	0.33085
zfmir432	TACCCCAACTTGATAGCACTTTCGATCTTTTACCCCAACTTGATAGCACTTTCGATCTTT	dre-mir-430b-20_r	dre-mir-430b-20	-1.00703	0.75494	-1.06521	0.01829	-1.23712	7e-05	1.10619	0.07639	-1.3194	0.05783	1.09142	0.76233
zfmir103	TGACAACCATCTAACCAGCCTGCGATCTTTTGACAACCATCTAACCAGCCTGCGATCTTT	dre-mir-456_r	dre-mir-456	-1.00785	0.92957	1.17371	0.0239	1.08799	0.02404	-1.05283	0.02734	-1.18663	0.00924	-1.69784	7.17426e-11
zfmir54	GCAGTACCATTCAAAGAGCTATCGATCTTTGCAGTACCATTCAAAGAGCTATCGATCTTT	dre-mir-458_r	dre-mir-458	-1.0079	0.93248	1.00444	0.97279	1.02206	0.69115	-1.13049	1.41585e-06	-1.35085	3.17283e-06	-1.94817	1.09257e-10
zfmir270	TGCATTATTACTCACGGTACGACGATCTTTTGCATTATTACTCACGGTACGACGATCTTT	dre-mir-126_r	dre-mir-126	-1.00841	0.87669	-1.02275	0.64608	-1.06981	0.04106	-1.01677	0.62388	-1.02382	0.37525	-1.243	0.00081
zfmir263	CACACAGCATGCACAATGAGGACGATCTTTCACACAGCATGCACAATGAGGACGATCTTT	dre-mir-730_l	dre-mir-730	-1.00864	0.93847	-1.09003	0.41079	1.08168	0.57403	1.00888	0.82085	1.05341	0.57667	-2.41315	2.28158e-07
zfmir531	CTTCCAGTCAAGGATGTTTACACGATCTTTCTTCCAGTCAAGGATGTTTACACGATCTTT	dre-miR-30e_l	dre-miR-30e	-1.00895	0.83071	1.12801	0.00335	-1.02131	0.64512	-1.03755	0.19728	-1.10597	0.03747	2.06505	1.60676e-21
zfmir489	GGGATTCCTGGGAAAACTGGACCGATCTTTGGGATTCCTGGGAAAACTGGACCGATCTTT	dre-miR-145_l	dre-miR-145	-1.00941	0.69701	-1.05515	0.11392	-1.05809	0.13092	1.07365	0.07153	-1.14035	9.33058e-06	-1.41318	1.77197e-08
zfmir440	TACCCCAACTTGATAGCACTTTCGATCTTTTACCCCAACTTGATAGCACTTTCGATCTTT	dre-mir-430b-6_r	dre-mir-430b-6	-1.00958	0.70063	-1.03226	0.30578	-1.22749	0.00452	1.08423	0.10764	-1.40166	3.40708e-08	-1.33719	0.37643
zfmir466	GCTCATTTTTGTGACTATGCAACGATCTTTGCTCATTTTTGTGACTATGCAACGATCTTT	dre-mir-153b_r	dre-mir-153b	-1.01181	0.8619	1.08026	0.18472	-1.06506	0.02097	1.03654	0.53176	-1.0086	0.8481	2.8278	5.52427e-08
zfmir163	CCCAACAACATGAAACTACCTACGATCTTTCCCAACAACATGAAACTACCTACGATCTTT	dre-mir-196a-1_l	dre-mir-196a-1	-1.01224	0.82914	-1.012	0.88577	-1.05805	0.03052	-1.0111	0.7893	-1.08131	0.09353	-1.18335	0.19068
zfmir15	ATGCCCTTTTAATATTGCACTGCGATCTTTATGCCCTTTTAATATTGCACTGCGATCTTT	dre-mir-130c-1_r	dre-mir-130c-1	-1.01307	0.71339	1.23003	7.9767e-09	1.107	0.01166	-1.10199	0.00919	-1.1549	0.01615	-1.84131	4.76256e-31
zfmir189	CCCACCGACAGCAATGAATGTTCGATCTTTCCCACCGACAGCAATGAATGTTCGATCTTT	dre-mir-181b-1_l	dre-mir-181b-1	-1.01336	0.68293	-1.04706	0.16658	1.00319	0.92829	-1.05666	0.0433	1.01655	0.74528	5.3489	0
zfmir497	CTGAGAGTGTAGGATGTTTACACGATCTTTCTGAGAGTGTAGGATGTTTACACGATCTTT	dre-miR-30c_l	dre-miR-30c	-1.01397	0.79133	1.01261	0.85693	-1.0225	0.46078	1.01446	0.63614	-1.15054	0.04816	1.19099	0.05114
zfmir506	AGCCTCCCTTTGCTGTCCCTGCCGATCTTTAGCCTCCCTTTGCTGTCCCTGCCGATCTTT	dre-miR-204_r	dre-miR-204	-1.01417	0.8136	-1.02952	0.4766	-1.17369	0.00833	1.00513	0.86304	1.11578	0.36876	2.19598	2.25928e-12
zfmir35	CACATAGGAATAGAAAGCCATACGATCTTTCACATAGGAATAGAAAGCCATACGATCTTT	dre-mir-135c-1_l	dre-mir-135c-1	-1.01434	0.79554	-1.02499	0.55803	1.02625	0.39505	-1.09631	0.06326	-1.10291	0.03428	-2.44018	0.04304
zfmir4	AGGCAACACTGTAGAGAAGCCCCGATCTTTAGGCAACACTGTAGAGAAGCCCCGATCTTT	dre-mir-107_l	dre-mir-107	-1.01453	0.9514	1.21825	0.06779	1.12324	0.29195	1.01799	0.90733	1.163	0.07548	-1.87745	0.01408
zfmir327	TAACGCGAGCCGAACGAACAAACGATCTTTTAACGCGAGCCGAACGAACAAACGATCTTT	dre-mir-375-2_r	dre-mir-375-2	-1.01608	0.86481	1.01053	0.80608	1.24866	0.00037	1.1622	0.01673	1.66942	0.00053	-1.8744	0.00291
zfmir261	AGCAAGCCCAGACCGCAAAAAGCGATCTTTAGCAAGCCCAGACCGCAAAAAGCGATCTTT	dre-mir-129-2_l	dre-mir-129-2	-1.01744	0.91829	1.15775	0.17971	1.1919	0.17449	-1.28707	0.00136	-1.11875	0.41941	1	1
zfmir219	TGTGAGTTCTACCATTGCCAAACGATCTTTTGTGAGTTCTACCATTGCCAAACGATCTTT	dre-mir-182_l	dre-mir-182	-1.01852	0.78603	-1.02933	0.61846	1.12492	0.0239	-1.13292	7e-05	-1.12231	0.00843	-4.05676	7.8737e-21
zfmir376	CTTAAGAACTGAACTCCGTGGGCGATCTTTCTTAAGAACTGAACTCCGTGGGCGATCTTT	dre-mir-146b-1_r	dre-mir-146b-1	-1.01853	0.75966	1.03662	0.7356	-1.06543	0.06687	-2.29393	0.077	-2.2322	2.02105e-11	-1.51679	0.00011
zfmir22	GAGACCCACAGAATCGAGCTTGCGATCTTTGAGACCCACAGAATCGAGCTTGCGATCTTT	dre-mir-99-2_r	dre-mir-99-2	-1.01866	0.66436	1.3081	0.00959	1.17363	0.00243	-1.05523	0.5208	1.17953	0.00011	2.48459	9.57101e-20
zfmir59	TAACTACACAAGATGCACCTTACGATCTTTTAACTACACAAGATGCACCTTACGATCTTT	dre-mir-18c_l	dre-mir-18c	-1.01973	0.63233	-1.00932	0.8348	-1.08151	0.09624	1.04218	0.24119	1.02463	0.7219	-1.48698	0.04717
zfmir284	ACTCCCCTAGAATCGAATCTGTCGATCTTTACTCCCCTAGAATCGAATCTGTCGATCTTT	dre-mir-10b-1_r	dre-mir-10b-1	-1.02036	0.85207	-1.1397	0.04292	1.00915	0.9415	-1.04524	0.57834	-1.03539	0.75909	3.41532	0
zfmir394	TAAGTCTTCAACTCGCCTCAACCGATCTTTTAAGTCTTCAACTCGCCTCAACCGATCTTT	dre-mir-727_r	dre-mir-727	-1.02065	0.65426	1.05154	0.54002	-1.07085	0.01973	-1.05068	0.42604	-1.10669	0.06598	-2.32294	5.50901e-06
zfmir195	CAAATCACTCTGCCAGGAATCCCGATCTTTCAAATCACTCTGCCAGGAATCCCGATCTTT	dre-mir-23a-3_l	dre-mir-23a-3	-1.02078	0.81848	1.17484	0.13106	1.10835	0.5833	-1.08676	0.23181	-1.62133	0.01069	1.75416	4.1e-07
zfmir203	CCCACCGACAGCAATGAATGTGCGATCTTTCCCACCGACAGCAATGAATGTGCGATCTTT	dre-mir-181c_l	dre-mir-181c	-1.02079	0.59781	-1.05503	0.15536	-1.01419	0.69762	-1.07981	0.00661	-1.01153	0.8375	4.95105	1.23552e-41
zfmir469	TACAAACCATGATGTGCTGCTACGATCTTTTACAAACCATGATGTGCTGCTACGATCTTT	dre-mir-15b_l	dre-mir-15b	-1.02199	0.65737	1.14156	0.01851	-1.04646	0.3104	-1.02339	0.56107	1.03848	0.2443	1.82432	3.28266e-07
zfmir153	CACATAGGAATAGAAAGCCATACGATCTTTCACATAGGAATAGAAAGCCATACGATCTTT	dre-mir-135c-3_l	dre-mir-135c-3	-1.02229	0.60881	-1.00914	0.8431	1.03113	0.38693	-1.10201	0.0288	-1.08759	0.04445	-2.3212	0.00101
zfmir246	GCATCATTACCAGGCAGTATTACGATCTTTGCATCATTACCAGGCAGTATTACGATCTTT	dre-mir-200c_r	dre-mir-200c	-1.02474	0.56516	-1.05802	0.2517	-1.04007	0.20887	-1.01662	0.63532	1.08243	0.0229	-3.0906	3.39533e-07
zfmir186	TGCAAGTAATCATGAATAGGCCCGATCTTTTGCAAGTAATCATGAATAGGCCCGATCTTT	dre-mir-26a-2_r	dre-mir-26a-2	-1.02559	0.8549	1.0101	0.98213	-1.08061	0.72352	1.14593	0.21392	-1.38337	0.1368	1.02288	0.90994
zfmir187	TGGCATTCACCGCGTGCCTTAACGATCTTTTGGCATTCACCGCGTGCCTTAACGATCTTT	dre-mir-124-1_r	dre-mir-124-1	-1.02587	0.70009	1.25916	3.65577e-08	1.1476	8e-05	-1.01473	0.65245	1.05645	0.137	-2.0192	3.07659e-15
zfmir291	AGCCTATCCTGGATTACTTGAACGATCTTTAGCCTATCCTGGATTACTTGAACGATCTTT	dre-mir-26a-1_l	dre-mir-26a-1	-1.02645	0.54257	-1.10426	0.16201	-1.03781	0.13172	1.04621	0.14536	-1.10035	0.01142	-1.73888	3.85981e-29
zfmir501	TAAACATCACTGCAAGTCTTAACGATCTTTTAAACATCACTGCAAGTCTTAACGATCTTT	dre-miR-499_l	dre-miR-499	-1.0267	0.58692	-1.16049	0.00276	-1.18161	5.08844e-07	1.02425	0.50908	-1.09492	0.05856	-2.11718	5.56682e-19
zfmir280	GGCTGACACGAAGTTCCCGGTGCGATCTTTGGCTGACACGAAGTTCCCGGTGCGATCTTT	dre-mir-731_r	dre-mir-731	-1.02758	0.58602	1	1	1	1	1.27545	0.11301	1.05191	0.5205	-13.4166	3.43855e-11
zfmir458	TTCCCAGCCCCCTCTATTACTCCGATCTTTTTCCCAGCCCCCTCTATTACTCCGATCTTT	dre-mir-204-1_l	dre-mir-204-1	-1.03018	0.65162	-1.40289	3.87078e-07	-1.00219	0.96507	1.02796	0.67443	-1.08396	0.02243	1.01899	0.85503
zfmir468	GATCACTTTTGTGACTATGCAACGATCTTTGATCACTTTTGTGACTATGCAACGATCTTT	dre-mir-153a_r	dre-mir-153a	-1.03166	0.49191	1.11346	0.1093	-1.02633	0.54508	1.04487	0.44176	-1.00062	0.98899	1.04459	0.8093
zfmir369	CACAAACCATTCTGTGCTGCTACGATCTTTCACAAACCATTCTGTGCTGCTACGATCTTT	dre-mir-15a-1_l	dre-mir-15a-1	-1.03237	0.26511	1.12772	0.02179	1.11986	3e-05	1.00136	0.96497	1.07448	0.08687	1.51975	1.9696e-14
zfmir185	AGCCTATCCTGGATTACTTGAACGATCTTTAGCCTATCCTGGATTACTTGAACGATCTTT	dre-mir-26a-2_l	dre-mir-26a-2	-1.03287	0.21822	-1.13791	0.07732	-1.0432	0.1728	1.04853	0.16481	-1.12687	2e-05	-1.77152	0
zfmir537	CTCACCGACAGCGTTGAATGTTCGATCTTTCTCACCGACAGCGTTGAATGTTCGATCTTT	dre-miR-181a_l	dre-miR-181a	-1.03339	0.36928	-1.0765	0.04845	1.03445	0.32428	-1.0633	0.03038	-1.1197	0.00123	2.60324	2.48825e-15
zfmir121	CACATGGTTAGATCAAGCACAACGATCTTTCACATGGTTAGATCAAGCACAACGATCTTT	dre-mir-218a-2_l	dre-mir-218a-2	-1.03397	0.47918	1.11279	0.06155	-1.00213	0.9507	1.04775	0.32942	1.05674	0.18093	-1.06897	0.53441
zfmir389	AGCCTATCCTGGATTACTTGAACGATCTTTAGCCTATCCTGGATTACTTGAACGATCTTT	dre-mir-26a-3_l	dre-mir-26a-3	-1.03431	0.18554	-1.09508	0.19772	-1.03724	0.20747	1.05907	0.06142	-1.10966	0.00478	-1.6753	7.76464e-40
zfmir151	ATTTGGTTCCATTTTACCAGCTCGATCTTTATTTGGTTCCATTTTACCAGCTCGATCTTT	dre-mir-133a-2_l	dre-mir-133a-2	-1.03474	0.68527	1.14889	0.00016	1.04987	0.09898	-1.01129	0.81917	-1.43574	0.00014	-2.13728	0.00115
zfmir508	ATGCTTTTTGGGGTAAGGGCTTCGATCTTTATGCTTTTTGGGGTAAGGGCTTCGATCTTT	dre-miR-129_r	dre-miR-129	-1.03692	0.64188	-1.07646	0.19115	-1.06932	0.1018	-1.30752	0.00024	-1.37084	3.48635e-12	-2.76123	8.78711e-06
zfmir231	AATCAGCTAACAACACTGCCTACGATCTTTAATCAGCTAACAACACTGCCTACGATCTTT	dre-mir-34b_l	dre-mir-34b	-1.03696	0.58068	1.30286	2e-05	-1.16192	8.59791e-08	1.10691	0.20576	-1.04168	0.69971	-1.082	0.77496
zfmir38	GATAGCCCTGTACAATGCTGCTCGATCTTTGATAGCCCTGTACAATGCTGCTCGATCTTT	dre-mir-107_r	dre-mir-107	-1.03707	0.39092	1.06516	0.01875	1.0857	0.00867	-1.00926	0.80544	1.0789	0.12887	1.79705	0.0003
zfmir174	TGGCATTCACCGCGTGCCTTAACGATCTTTTGGCATTCACCGCGTGCCTTAACGATCTTT	dre-mir-124-3_r	dre-mir-124-3	-1.03807	0.57337	1.23168	6.26789e-06	1.13405	0.00128	-1.02724	0.39795	1.0318	0.26766	-2.08933	5.14516e-07
zfmir344	GCTGCAAACATCCGACTGAAAGCGATCTTTGCTGCAAACATCCGACTGAAAGCGATCTTT	dre-mir-30e-2_r	dre-mir-30e-2	-1.03859	0.61696	1.15999	0.11217	1.14318	3.77741e-07	1.01189	0.78519	-1.39869	0.00183	1.39169	0.00566
zfmir479	CTCACCGACAGCGTTGAATGTTCGATCTTTCTCACCGACAGCGTTGAATGTTCGATCTTT	dre-mir-181a-2_l	dre-mir-181a-2	-1.03947	0.26527	-1.11181	0.00016	1.00887	0.75296	-1.08235	0.00065	-1.13586	0.00062	2.57843	1.48011e-15
zfmir542	TTTAGTCTTCAACTCGCCTCAACGATCTTTTTTAGTCTTCAACTCGCCTCAACGATCTTT	dre-miR-727*_r	dre-miR-727*	-1.03978	0.50262	1.03373	0.6767	1.1868	0.01735	-1.15492	2e-05	-1.12603	0.026	-1.57401	0.03335
zfmir191	ATTTGGTTCCATTTTACCAGCTCGATCTTTATTTGGTTCCATTTTACCAGCTCGATCTTT	dre-mir-133a-1_l	dre-mir-133a-1	-1.03983	0.61265	1.12839	0.00239	1.01278	0.65803	-1.00432	0.93174	-1.40865	0.00023	-2.5478	5e-05
zfmir45	CATAGCCCTGTACAATGCTGCTCGATCTTTCATAGCCCTGTACAATGCTGCTCGATCTTT	dre-mir-103_r	dre-mir-103	-1.04136	0.0921	1.06872	0.03632	1.07659	0.01341	-1.0149	0.67116	1.10084	0.04216	1.52496	1.29642e-09
zfmir110	CGTGATGTCCATCCACAACTCCCGATCTTTCGTGATGTCCATCCACAACTCCCGATCTTT	dre-mir-219-3_r	dre-mir-219-3	-1.04422	0.50091	-1.0647	0.46289	-1.12083	0.1161	1.0712	0.11806	-1.09856	0.43095	-2.4505	8.38275e-07
zfmir139	CCAATCAGTTCCTGATGCAGTACGATCTTTCCAATCAGTTCCTGATGCAGTACGATCTTT	dre-mir-217-1_l	dre-mir-217-1	-1.04443	0.48534	-1.10717	0.00414	-1.13663	0.00264	-1.06912	0.04879	-1.13876	0.06842	-2.25748	1.13857e-16
zfmir61	ACCAGAGATGCAGCACTGCACCCGATCTTTACCAGAGATGCAGCACTGCACCCGATCTTT	dre-mir-143-1_l	dre-mir-143-1	-1.04526	0.63449	1.04881	0.76806	1.10943	0.05159	1.02045	0.76247	-1.33152	0.00438	1.13438	0.05534
zfmir461	TATGGCACCATCTGAATTCAGCCGATCTTTTATGGCACCATCTGAATTCAGCCGATCTTT	dre-mir-29b-1_l	dre-mir-29b-1	-1.04616	0.80806	-1.02008	0.94746	1	1	-1.08439	0.17885	-2.23129	0.0179	-2.58397	1e-05
zfmir460	GTGTATATGCCCATGGACTGCACGATCTTTGTGTATATGCCCATGGACTGCACGATCTTT	dre-mir-455_r	dre-mir-455	-1.04947	0.39073	-1.06118	0.18492	1.00463	0.91309	-1.02992	0.35212	-1.21965	0.00905	-1.99736	0.00051
zfmir421	ATCAATGCTCCTGTTTGAAGTGCGATCTTTATCAATGCTCCTGTTTGAAGTGCGATCTTT	dre-mir-430c-2_l	dre-mir-430c-2	-1.04953	0.6406	1.31278	5.58471e-13	-1.47117	1.32483e-10	-1.12884	0.02748	-1.48781	0.01893	1	1
zfmir100	ACAGCAAACACCCTCCGCCCAGCGATCTTTACAGCAAACACCCTCCGCCCAGCGATCTTT	dre-mir-30b_r	dre-mir-30b	-1.05008	0.728	1.1506	0.16182	1.17774	4e-05	1.03847	0.90179	-1.22081	0.18677	1.10471	0.74675
zfmir127	GACTTGGTTCCATTTGACCAGCCGATCTTTGACTTGGTTCCATTTGACCAGCCGATCTTT	dre-mir-133b_l	dre-mir-133b	-1.05045	0.61375	1.17269	0.00558	1.05914	0.11127	-1.0035	0.94729	-1.4357	0.00027	-2.12282	0.00561
zfmir148	AAAAGAGACCGGTTCACTGTGACGATCTTTAAAAGAGACCGGTTCACTGTGACGATCTTT	dre-mir-128-1_r	dre-mir-128-1	-1.05203	0.1775	-1.1593	0.00026	-1.01828	0.53585	-1.10967	0.0075	-1.18145	3e-05	-1.87406	7e-05
zfmir499	CTCACCGACAGCGTTGAATGTTCGATCTTTCTCACCGACAGCGTTGAATGTTCGATCTTT	dre-miR-181a_l	dre-miR-181a	-1.05227	0.21071	-1.08113	0.02292	1.01902	0.49609	-1.07439	0.00349	-1.12089	0.00166	2.4938	2.22514e-20
zfmir276	CTGCATGGCTTCCATCCCTATACGATCTTTCTGCATGGCTTCCATCCCTATACGATCTTT	dre-mir-135b_r	dre-mir-135b	-1.05227	0.23139	1.00097	0.98948	1.12801	0.00226	1.0102	0.7872	1.01882	0.57262	-1.36681	4e-05
zfmir436	CTACCCCAACAAATAGCACTTACGATCTTTCTACCCCAACAAATAGCACTTACGATCTTT	dre-mir-430a-22_r	dre-mir-430a-22	-1.05343	0.24899	-1.04728	0.2374	-1.23787	6e-05	-1.01131	0.82222	-1.17679	0.31971	1.4463	0.24484
zfmir199	CCCAACAACTTGAAACTACCTACGATCTTTCCCAACAACTTGAAACTACCTACGATCTTT	dre-mir-196b_l	dre-mir-196b	-1.05538	0.5469	-1.01531	0.83484	-1.05542	0.17875	1.00449	0.90737	1.0117	0.82485	-1.77126	6.23775e-11
zfmir379	CTCACCGACAGCGTTGAATGTTCGATCTTTCTCACCGACAGCGTTGAATGTTCGATCTTT	dre-mir-181a-1_l	dre-mir-181a-1	-1.0557	0.18729	-1.11338	0.00081	1.01088	0.75567	-1.07459	0.008	-1.13735	0.00645	2.47724	1.3409e-15
zfmir66	CAGGTAACAGCTTCTCCATGGGCGATCTTTCAGGTAACAGCTTCTCCATGGGCGATCTTT	dre-mir-194b_r	dre-mir-194b	-1.05575	0.57115	-1.05077	0.59887	-1.13615	0.31648	-1.17983	0.11828	-1.5711	5.58002e-26	-1.7382	0.01473
zfmir64	AGAACAGTATTTCCAGGAATCCCGATCTTTAGAACAGTATTTCCAGGAATCCCGATCTTT	dre-mir-145_r	dre-mir-145	-1.05628	0.18474	1.38825	3.80527e-10	-1.0743	0.09869	1.0206	0.75028	-1.32985	0.0002	-1.48616	0.00154
zfmir43	CAACAAAATCACTGATGCTGGACGATCTTTCAACAAAATCACTGATGCTGGACGATCTTT	dre-mir-338-3_r	dre-mir-338-3	-1.05809	0.23032	1.28349	1.62408e-09	1.07753	0.27948	-1.05704	0.03056	-1.15853	0.00085	-1.47086	1.61963e-16
zfmir320	TGGGGTATTTGACAAACTGACACGATCTTTTGGGGTATTTGACAAACTGACACGATCTTT	dre-mir-223_r	dre-mir-223	-1.05855	0.32825	-1.06683	0.50159	-1.03949	0.24743	-1.02228	0.75656	1.1355	0.01468	2.0103	0.00767
zfmir123	TGCACAGCAAGTGTAGACAGGCCGATCTTTTGCACAGCAAGTGTAGACAGGCCGATCTTT	dre-mir-214_l	dre-mir-214	-1.05879	0.15623	1.34525	0.0034	1.05133	0.03849	1.03826	0.58116	1.07539	0.18486	-1.60683	0.01333
zfmir486	GTCTGGACCAAAGACTTGCTTTCGATCTTTGTCTGGACCAAAGACTTGCTTTCGATCTTT	dre-mir-461_l	dre-mir-461	-1.05977	0.81861	1	1	1	1	1	1	1	1	1	1
zfmir286	GATCATTTTTGTGACTATGCAACGATCTTTGATCATTTTTGTGACTATGCAACGATCTTT	dre-mir-153c_r	dre-mir-153c	-1.06016	0.19083	1.0601	0.31472	-1.08107	0.05188	-1.00857	0.87831	-1.02703	0.52337	2.46043	2.23593e-06
zfmir310	ATACATACTTCTTTACATTCCACGATCTTTATACATACTTCTTTACATTCCACGATCTTT	dre-mir-1-1_r	dre-mir-1-1	-1.06057	0.06348	-1.21956	5.72701e-09	-1.12436	6e-05	-1.12124	0.00129	1.00537	0.94117	-2.02228	2.37637e-10
zfmir418	AAAGTCAGTGCTTTTGTGAGGGCGATCTTTAAAGTCAGTGCTTTTGTGAGGGCGATCTTT	dre-mir-430a-12_l	dre-mir-430a-12	-1.06195	0.32551	-1.0664	0.44708	-1.22069	6.63721e-08	-1.78573	0.00676	-6.54328	1.27294e-40	-1.74179	0.07405
zfmir202	CCCCCCCAAACCCCGTCCAGCGCGATCTTTCCCCCCCAAACCCCGTCCAGCGCGATCTTT	dre-mir-150_r	dre-mir-150	-1.06256	0.35575	-1.64406	8.01509e-10	1.05766	0.55027	1.06622	0.23753	1.02532	0.64942	1.11135	0.52029
zfmir268	AACCTCCCTTTGCTGTCCCAGCCGATCTTTAACCTCCCTTTGCTGTCCCAGCCGATCTTT	dre-mir-204-2_r	dre-mir-204-2	-1.06274	0.13769	1.03363	0.63799	1.1786	7e-05	1.15896	0.0392	1.06254	0.4965	2.34787	4.19941e-27
zfmir3	GAAAGCCCTGTACAATGCTGCTCGATCTTTGAAAGCCCTGTACAATGCTGCTCGATCTTT	dre-mir-107_r	dre-mir-107	-1.06303	0.03971	1.06535	0.05469	1.06368	0.04272	1.00921	0.83917	1.09297	0.06616	1.92321	3e-05
zfmir124	CTGCCTGTCTGTGCCTGCTGTACGATCTTTCTGCCTGTCTGTGCCTGCTGTACGATCTTT	dre-mir-214_r	dre-mir-214	-1.06363	0.03999	-1.13362	0.18889	1.02465	0.47927	-1.12753	0.00018	-1.02538	0.6087	-2.06356	0.00022
zfmir221	TAAAGCTAGCCAGTGAAGAACGCGATCTTTTAAAGCTAGCCAGTGAAGAACGCGATCTTT	dre-mir-22b_l	dre-mir-22b	-1.06456	0.61168	-1.80281	0.0039	1.39892	0.0006	1.36972	0.00533	-1.09211	0.60361	-3.65415	8.08277e-08
zfmir97	CTTCCAGTCGGGGATGTTTACACGATCTTTCTTCCAGTCGGGGATGTTTACACGATCTTT	dre-mir-30d_l	dre-mir-30d	-1.06498	0.05822	1.21904	3.90666e-08	-1.04009	0.23729	-1.06209	0.24198	-1.0606	0.39388	1.19426	0.03539
zfmir321	AACTATACAACCTACTACCTCACGATCTTTAACTATACAACCTACTACCTCACGATCTTT	dre-let-7a-4_l	dre-let-7a-4	-1.0656	0.13603	-1.07006	0.14594	1.04676	0.07792	-1.00833	0.80791	1.06075	0.12502	1.25163	3e-05
zfmir271	TGTAATCAGCTCAGTAGGCACGCGATCTTTTGTAATCAGCTCAGTAGGCACGCGATCTTT	dre-mir-24-3_l	dre-mir-24-3	-1.06563	0.51707	1.4207	6.96406e-06	1.29076	5.56156e-14	1.17754	0.0054	-1.05712	0.45828	1.30701	0.01453
zfmir31	AACTATACAATCTACTACCTCACGATCTTTAACTATACAATCTACTACCTCACGATCTTT	dre-let-7f_l	dre-let-7f	-1.06619	0.1774	-1.1337	0.00293	1.00566	0.8302	-1.01488	0.69408	1.05691	0.18461	1.26476	6.58965e-08
zfmir453	AGTAGTGCAACAGGGAAAGAGTCGATCTTTAGTAGTGCAACAGGGAAAGAGTCGATCTTT	dre-mir-130b_l	dre-mir-130b	-1.06843	0.05605	-1.06788	0.10665	-1.04311	0.08361	-1.07533	0.01833	-1.25692	0.00392	-2.96425	4.87622e-09
zfmir445	CTACCCCAACAAATAGCACTTACGATCTTTCTACCCCAACAAATAGCACTTACGATCTTT	dre-mir-430a-23_r	dre-mir-430a-23	-1.06894	0.01373	-1.04273	0.37236	-1.23531	6e-05	-1.03174	0.63762	-1.14754	0.33832	1	1
zfmir312	TCATCATTACCAGGCAGTATTACGATCTTTTCATCATTACCAGGCAGTATTACGATCTTT	dre-mir-200b_r	dre-mir-200b	-1.06974	0.13858	-1.05663	0.24695	-1.04449	0.16965	-1.022	0.57966	1.08352	0.02387	-3.08483	1.92182e-06
zfmir433	CTACCCCAACAAATAGCACTTACGATCTTTCTACCCCAACAAATAGCACTTACGATCTTT	dre-mir-430a-18_r	dre-mir-430a-18	-1.07002	0.03889	-1.04444	0.32688	-1.23664	1e-05	-1.08604	0.09759	-1.04401	0.79297	1.13413	0.53325
zfmir452	TTATGGCCCTTTGGTAATTCACCGATCTTTTTATGGCCCTTTGGTAATTCACCGATCTTT	dre-mir-183_r	dre-mir-183	-1.07109	0.57985	1.09479	0.13922	-1.03682	0.45015	-1.13607	0.0951	-1.44277	0.03066	-1.30529	0.41122
zfmir397	AGTAGTACAATATAAAAGGGGCCGATCTTTAGTAGTACAATATAAAAGGGGCCGATCTTT	dre-mir-130a-1_l	dre-mir-130a-1	-1.07165	0.55826	-1.13772	0.15529	-1.03167	0.7426	-1.1696	0.05463	-1.69835	1.56746e-08	1.38078	0.27979
zfmir423	CTACCCCAACAAATAGCACTTACGATCTTTCTACCCCAACAAATAGCACTTACGATCTTT	dre-mir-430a-10_r	dre-mir-430a-10	-1.07176	0.12136	-1.01589	0.70176	-1.22893	0.00116	-1.04438	0.52065	-1.0309	0.78687	-1.73496	0.23614
zfmir360	CCACACACTTCCTTACATTCCACGATCTTTCCACACACTTCCTTACATTCCACGATCTTT	dre-mir-206-2_r	dre-mir-206-2	-1.07206	0.20182	-1.07451	0.04516	1.00244	0.93673	-1.04834	0.14589	1.08111	0.28602	-2.104	2.92688e-28
zfmir216	TTGGTTACAATACAACCCCGGGCGATCTTTTTGGTTACAATACAACCCCGGGCGATCTTT	dre-mir-729_l	dre-mir-729	-1.07251	0.89638	1.00983	0.95995	1	1	-1.21872	0.49714	-1.87334	0.00377	1	1
zfmir83	AACTATACAACCTACTACCTCACGATCTTTAACTATACAACCTACTACCTCACGATCTTT	dre-let-7a-2_l	dre-let-7a-2	-1.07333	0.09716	-1.06986	0.11285	1.04086	0.15042	-1.00719	0.84132	1.03518	0.40639	1.29137	1.95119e-13
zfmir155	AACTATACAAACTACTACCTCACGATCTTTAACTATACAAACTACTACCTCACGATCTTT	dre-let-7g-1_l	dre-let-7g-1	-1.07356	0.08403	-1.12937	0.0047	1.02855	0.3232	-1.02733	0.50223	1.07995	0.15805	1.22793	0.00029
zfmir256	ACTTTCGGTTATCTAGCTTTATCGATCTTTACTTTCGGTTATCTAGCTTTATCGATCTTT	dre-mir-9-6_r	dre-mir-9-6	-1.07363	0.42428	-1.04857	0.18544	-1.00965	0.78579	-1.11924	0.00072	-1.41019	1.07234e-08	-2.3337	0.0015
zfmir325	AACTGTACAAACAACTACCTCACGATCTTTAACTGTACAAACAACTACCTCACGATCTTT	dre-let-7j_l	dre-let-7j	-1.07377	0.34173	-1.13741	0.19634	1.25977	3.3513e-06	-1.05595	0.27472	1.12616	0.04142	1.82269	5.9788e-15
zfmir183	AACAGCACAAACTACTACCTCACGATCTTTAACAGCACAAACTACTACCTCACGATCTTT	dre-let-7i_l	dre-let-7i	-1.07435	0.13363	-1.21985	0.04176	1.12014	0.01383	-1.05177	0.31883	1.04497	0.51194	1.59485	2.37693e-06
zfmir314	CATCCACATTGTATGCGCTGTGCGATCTTTCATCCACATTGTATGCGCTGTGCGATCTTT	dre-mir-460_r	dre-mir-460	-1.07473	0.40866	-1.01942	0.84948	-1.0722	0.32953	1.02122	0.59366	1.09331	0.26506	-2.04289	2e-05
zfmir227	CAACAAAATCACAAGTCTTCCACGATCTTTCAACAAAATCACAAGTCTTCCACGATCTTT	dre-mir-7b_l	dre-mir-7b	-1.07514	0.4118	-1.10946	0.02818	-1.02416	0.48615	-1.20632	0.00161	-1.30318	0.00032	1.22709	0.51142
zfmir106	TTGAACTGTTAAGAACCACTGCCGATCTTTTTGAACTGTTAAGAACCACTGCCGATCTTT	dre-mir-203a_l	dre-mir-203a	-1.0753	0.33569	1.31629	0.00278	1.10562	0.00055	-1.06658	0.29389	-1.69105	0.00231	-2.55363	0.00016
zfmir429	CTACCCCAACAAATAGCACTTACGATCTTTCTACCCCAACAAATAGCACTTACGATCTTT	dre-mir-430a-2_r	dre-mir-430a-2	-1.0766	0.14749	-1.06572	0.17311	-1.24224	6.02944e-06	-1.04328	0.44919	-1.19468	0.27547	1.28842	0.26762
zfmir213	AACTATACAACCTACTACCTCACGATCTTTAACTATACAACCTACTACCTCACGATCTTT	dre-let-7a-3_l	dre-let-7a-3	-1.07696	0.1032	-1.10574	0.01267	1.04887	0.07559	-1.00988	0.77557	1.03126	0.43072	1.22068	1.53735e-06
zfmir240	ACTTTCGGTTATCTAGCTTTATCGATCTTTACTTTCGGTTATCTAGCTTTATCGATCTTT	dre-mir-9-5_r	dre-mir-9-5	-1.07702	0.39252	-1.03773	0.36657	-1.0094	0.83816	-1.09968	0.01026	-1.41093	4.80822e-08	-2.39034	0.00082
zfmir372	CCACACACTTCCTTACATTCCACGATCTTTCCACACACTTCCTTACATTCCACGATCTTT	dre-mir-206-1_r	dre-mir-206-1	-1.07719	0.17542	-1.07651	0.02466	1.00443	0.85508	-1.05196	0.1275	1.08467	0.25706	-2.13527	1.6187e-32
zfmir160	TGGAAGGCAGTAAATTGTATAGCGATCTTTTGGAAGGCAGTAAATTGTATAGCGATCTTT	dre-let-7h_r	dre-let-7h	-1.07814	0.75192	-1.00209	0.99386	1	1	-1.22248	0.40015	1	1	1.01002	0.96469
zfmir510	CAACAAAATCACTGATGCTGGACGATCTTTCAACAAAATCACTGATGCTGGACGATCTTT	dre-miR-338_r	dre-miR-338	-1.07888	0.00839	1.25197	1.05401e-16	1.08826	0.20675	-1.05952	0.02057	-1.14947	0.00478	-1.45484	4.55873e-22
zfmir509	CAGGCAGCACCAGGATATTGTTCGATCTTTCAGGCAGCACCAGGATATTGTTCGATCTTT	dre-miR-338_l	dre-miR-338	-1.08001	0.4366	-1.08466	0.44542	1.01166	0.9302	1.08671	0.69755	-1.36661	0.00431	1.10347	0.74481
zfmir441	CTACCCCAACAAATAGCACTTACGATCTTTCTACCCCAACAAATAGCACTTACGATCTTT	dre-mir-430a-2_r	dre-mir-430a-2	-1.08056	0.16202	-1.05517	0.22358	-1.23153	2.9623e-06	-1.01221	0.87693	-1.15623	0.14605	1.34249	0.26898
zfmir184	GGCAAGGGAGTAGCTTGCGCAGCGATCTTTGGCAAGGGAGTAGCTTGCGCAGCGATCTTT	dre-let-7i_r	dre-let-7i	-1.08235	0.68305	1.08001	0.68924	-1.15793	0.63926	-3.63104	0.01257	-4.67283	3.91844e-37	1.27065	0.33648
zfmir194	ATACATACTTCTTTACATTCCACGATCTTTATACATACTTCTTTACATTCCACGATCTTT	dre-mir-1-2_r	dre-mir-1-2	-1.08345	0.08742	-1.16864	8.74833e-07	-1.13201	5.45971e-06	-1.14279	0.00025	-1.00396	0.95024	-2.04925	2.26581e-12
zfmir266	GCCCTTATCAGTTCTCCGTCCACGATCTTTGCCCTTATCAGTTCTCCGTCCACGATCTTT	dre-mir-184-2_r	dre-mir-184-2	-1.08389	0.29224	-1.00769	0.86348	-1.06608	0.05677	-1.13434	0.00666	-1.19392	8e-05	-2.3548	2.51713e-15
zfmir27	TGGCTGTCAATTCATAGGTCATCGATCTTTTGGCTGTCAATTCATAGGTCATCGATCTTT	dre-mir-192_l	dre-mir-192	-1.08392	0.07635	1.07863	0.49422	-1.00758	0.93666	1.01258	0.82946	-1.10711	0.01023	1.37972	0.04792
zfmir30	GCACAGACTTAAAGTGATGTTCCGATCTTTGCACAGACTTAAAGTGATGTTCCGATCTTT	dre-mir-499_r	dre-mir-499	-1.08398	0.64572	-1.04761	0.58832	-1.11195	0.11232	-1.06473	0.62625	-2.13476	0.00331	-4.25096	3.58498e-07
zfmir490	AGAACAGTATTTCCAGGAATCCCGATCTTTAGAACAGTATTTCCAGGAATCCCGATCTTT	dre-miR-145_r	dre-miR-145	-1.08407	0.12514	1.35976	3.60793e-11	-1.11054	0.00043	1.03543	0.55537	-1.3381	1.93451e-06	-1.29558	0.09653
zfmir89	CATACAGCTAGATAACCAAAGACGATCTTTCATACAGCTAGATAACCAAAGACGATCTTT	dre-mir-9-1_l	dre-mir-9-1	-1.08437	0.05348	-1.22886	2e-05	-1.13232	0.02051	-1.1089	0.01425	-1.01321	0.70568	-2.53287	1.93254e-17
zfmir42	CAACAAAATCACTGATGCTGGACGATCTTTCAACAAAATCACTGATGCTGGACGATCTTT	dre-mir-338-1_r	dre-mir-338-1	-1.08482	0.00327	1.30805	2.38384e-24	1.0824	0.27734	-1.06389	0.03899	-1.15663	0.00466	-1.47248	5.11675e-16
zfmir90	ACTTTCGGTTATCTAGCTTTATCGATCTTTACTTTCGGTTATCTAGCTTTATCGATCTTT	dre-mir-9-1_r	dre-mir-9-1	-1.08499	0.30571	-1.07791	0.03853	-1.01217	0.70872	-1.10447	0.00542	-1.43356	4.39798e-09	-2.22889	0.00121
zfmir159	AACAACACAACTTACTACCTCACGATCTTTAACAACACAACTTACTACCTCACGATCTTT	dre-let-7h_l	dre-let-7h	-1.08591	0.15623	-1.02878	0.71982	1.06924	0.05079	-1.04222	0.34535	-1.02898	0.487	1.35013	1.99343e-19
zfmir21	CACAAGATCGGATCTACGGGTTCGATCTTTCACAAGATCGGATCTACGGGTTCGATCTTT	dre-mir-99-2_l	dre-mir-99-2	-1.08655	0.01104	-1.06184	0.02497	-1.12025	0.00028	-1.04578	0.31848	-1.06813	0.09279	1.00635	0.96388
zfmir545	AACAGTCGCAAATTCCCTTTAACGATCTTTAACAGTCGCAAATTCCCTTTAACGATCTTT	dre-miR-724_l	dre-miR-724	-1.08669	0.24358	-1.14405	0.26559	-1.0023	0.96878	-1.14995	0.00213	-1.25412	9e-05	-2.63333	3.69831e-15
zfmir149	CATACAGCTAGATAACCAAAGACGATCTTTCATACAGCTAGATAACCAAAGACGATCTTT	dre-mir-9-4_l	dre-mir-9-4	-1.08955	0.04243	-1.2607	7.43384e-07	-1.15393	0.00324	-1.10322	0.02762	-1.02319	0.52904	-2.80188	2.07316e-10
zfmir353	TGACTGCCCACCCCGCAAAGCTCGATCTTTTGACTGCCCACCCCGCAAAGCTCGATCTTT	dre-mir-25_l	dre-mir-25	-1.08982	0.6111	1.10854	0.00685	-1.53768	0.00034	1.23092	5e-05	-1.21595	0.00018	2.77154	0.00239
zfmir526	CATCCACATTGTATGCGCTGTGCGATCTTTCATCCACATTGTATGCGCTGTGCGATCTTT	dre-miR-460-5p_r	dre-miR-460-5p	-1.09049	0.32294	-1.10448	0.63661	1.07868	0.4205	1.01877	0.81081	1.06715	0.40022	-2.45477	0.00025
zfmir496	ATACTTTTTGGGGTAAGGGCTTCGATCTTTATACTTTTTGGGGTAAGGGCTTCGATCTTT	dre-miR-129_r	dre-miR-129	-1.0905	0.14663	-1.06336	0.23409	-1.07926	0.17366	-1.28548	0.00051	-1.32192	3.27324e-11	-2.51239	9.9592e-06
zfmir33	AACTATACAACCTACTACCTCACGATCTTTAACTATACAACCTACTACCTCACGATCTTT	dre-let-7a-1_l	dre-let-7a-1	-1.09143	0.00468	-1.0744	0.12303	1.05428	0.09626	-1.00435	0.89734	1.06327	0.11959	1.24837	1.6069e-07
zfmir399	CAATGTGCGTTAGTCAGTGGCTCGATCTTTCAATGTGCGTTAGTCAGTGGCTCGATCTTT	dre-mir-210_l	dre-mir-210	-1.09146	0.02986	1.13284	0.15032	-1.39992	2e-05	-1.10948	0.07345	-1.10213	0.25487	-1.0884	0.59353
zfmir417	CTACCCCAACAAATAGCACTTACGATCTTTCTACCCCAACAAATAGCACTTACGATCTTT	dre-mir-430a-12_r	dre-mir-430a-12	-1.09175	0.01161	-1.0292	0.53472	-1.23442	5e-05	-1.03659	0.48544	-1.37993	1e-05	1.60189	0.14754
zfmir161	AACTATACAAACTACTACCTCACGATCTTTAACTATACAAACTACTACCTCACGATCTTT	dre-let-7g-2_l	dre-let-7g-2	-1.09378	0.08002	-1.14675	0.00016	1.03473	0.2851	-1.02171	0.58549	1.05548	0.2596	1.14517	0.00559
zfmir398	ATGCCCTTTTAACATTGCACTGCGATCTTTATGCCCTTTTAACATTGCACTGCGATCTTT	dre-mir-130a-1_r	dre-mir-130a-1	-1.09399	0.0114	1.28077	1.47037e-12	1.1044	0.01534	-1.12233	0.00049	-1.15703	0.01849	-1.64073	2.28096e-21
zfmir339	AACAGTCGCAAATTCCCTTTAACGATCTTTAACAGTCGCAAATTCCCTTTAACGATCTTT	dre-mir-724_l	dre-mir-724	-1.09438	0.09317	-1.06817	0.60037	-1.05946	0.31464	-1.16417	2e-05	-1.25731	0.00124	-2.53886	5.49968e-07
zfmir115	AAAAGAGACCGGTTCACTGTGACGATCTTTAAAAGAGACCGGTTCACTGTGACGATCTTT	dre-mir-128-2_r	dre-mir-128-2	-1.09504	0.04549	-1.19283	5e-05	1.00161	0.97495	-1.10784	0.00884	-1.18597	2.41759e-08	-1.846	0.00016
zfmir253	AACTATACAACCTACTACCTCACGATCTTTAACTATACAACCTACTACCTCACGATCTTT	dre-let-7a-6_l	dre-let-7a-6	-1.0978	0.00604	-1.09951	0.01598	1.05685	0.03153	-1.01277	0.6892	1.02923	0.42991	1.26114	1.13045e-06
zfmir293	AACCATACAACCTACTACCTCACGATCTTTAACCATACAACCTACTACCTCACGATCTTT	dre-let-7c-2_l	dre-let-7c-2	-1.0979	0.00683	-1.0681	0.25494	1.07367	0.01401	1.0222	0.56732	1.03981	0.37054	1.26098	6.85298e-12
zfmir182	ACTTTCGGTTATCTAGCTTTATCGATCTTTACTTTCGGTTATCTAGCTTTATCGATCTTT	dre-mir-9-3_r	dre-mir-9-3	-1.09926	0.30153	-1.05821	0.11995	-1.01622	0.65658	-1.1096	0.00871	-1.44041	1.65851e-10	-2.1975	0.00531
zfmir386	TATTCCTGTAGAGACGTATTTGCGATCTTTTATTCCTGTAGAGACGTATTTGCGATCTTT	dre-mir-10b-2_r	dre-mir-10b-2	-1.09957	0.2643	-1.15031	0.04331	-1.01844	0.77215	-1.02595	0.75694	-1.17322	0.08251	-1.33052	0.00184
zfmir463	ACACATTCGGTTCTACAGGGTACGATCTTTACACATTCGGTTCTACAGGGTACGATCTTT	dre-mir-10d-1_l	dre-mir-10d-1	-1.10149	0.00013	-1.0687	0.28752	-1.04435	0.16422	-1.04632	0.23906	-1.02678	0.59033	1.66073	8.24593e-12
zfmir102	GACTTGGTTCCGTTTTACCAGCCGATCTTTGACTTGGTTCCGTTTTACCAGCCGATCTTT	dre-mir-133c_l	dre-mir-133c	-1.1033	0.3515	1.10919	0.012	1.02701	0.41698	1.00682	0.9072	-1.49582	0.00012	-2.23581	0.00476
zfmir517	AACTATTCAATCTACTACCTCACGATCTTTAACTATTCAATCTACTACCTCACGATCTTT	dre-let-7e_l	dre-let-7e	-1.10379	0.05928	-1.12062	0.00699	1.00029	0.99239	-1.0301	0.43707	1.0004	0.99264	1.24267	0.00012
zfmir93	AACCATACAACCAACTACCTCACGATCTTTAACCATACAACCAACTACCTCACGATCTTT	dre-let-7d-1_l	dre-let-7d-1	-1.10532	0.0825	-1.06024	0.21614	1.03434	0.26349	-1.02612	0.5039	-1.08845	0.04682	1.19975	5.6779e-10
zfmir273	CAACAAAATCACTAGTCTTCCACGATCTTTCAACAAAATCACTAGTCTTCCACGATCTTT	dre-mir-7a-3_l	dre-mir-7a-3	-1.10537	0.03123	-1.14714	0.00848	-1.01323	0.7469	-1.14596	0.00516	-1.30173	4.12939e-11	-1.64962	5.14489e-07
zfmir75	AACCATACAACCTACTACCTCACGATCTTTAACCATACAACCTACTACCTCACGATCTTT	dre-let-7c-1_l	dre-let-7c-1	-1.10544	0.00102	-1.08911	0.11501	1.05322	0.06256	-1.00929	0.81046	1.02121	0.61052	1.16331	0.00841
zfmir193	ATGGGCACATAAAGAAGTATGTCGATCTTTATGGGCACATAAAGAAGTATGTCGATCTTT	dre-mir-1-2_l	dre-mir-1-2	-1.1058	0.3038	-1.38885	0.08723	-1.26875	0.01152	1.07573	0.67428	-1.65867	0.00531	-2.19208	0.00636
zfmir82	GATACCTATAGATACAAGCTTGCGATCTTTGATACCTATAGATACAAGCTTGCGATCTTT	dre-mir-100-1_r	dre-mir-100-1	-1.10725	0.38446	-1.11187	0.52321	-1.48126	0.00034	-1.51878	0.20548	-1.62093	0.17799	-2.2811	0.00099
zfmir74	TAGCCATGACTGTAGACTGTTACGATCTTTTAGCCATGACTGTAGACTGTTACGATCTTT	dre-mir-212_r	dre-mir-212	-1.10778	0.23931	1.26524	0.07677	1.27976	7.7404e-06	-1.21673	6.13055e-08	-1.51395	0.00061	1.58686	0.23566
zfmir283	ACAAATTCGGTTCTACAGGGTACGATCTTTACAAATTCGGTTCTACAGGGTACGATCTTT	dre-mir-10b-1_l	dre-mir-10b-1	-1.10837	0.0001	-1.10311	0.15234	-1.07752	0.01574	-1.08322	0.04465	-1.05257	0.37962	1.55831	3.02327e-13
zfmir69	TGAAAACCATGACGCGCTGCTTCGATCTTTTGAAAACCATGACGCGCTGCTTCGATCTTT	dre-mir-15c_l	dre-mir-15c	-1.10914	0.03816	-1.11933	0.12237	-1.08068	0.03845	-1.06426	0.04831	1.06023	0.34787	-1.24398	0.02786
zfmir502	GCACAGACTTAAAGTGATGTTCCGATCTTTGCACAGACTTAAAGTGATGTTCCGATCTTT	dre-miR-499_r	dre-miR-499	-1.11052	0.35183	-1.03757	0.82099	-1.05332	0.53074	-1.07222	0.5622	-2.40406	0.00068	-3.82598	4.80901e-09
zfmir176	AATACAGTAGTGCAATGAAGTCCGATCTTTAATACAGTAGTGCAATGAAGTCCGATCTTT	dre-mir-301a-1_l	dre-mir-301a-1	-1.11097	0.63487	-1.02908	0.89174	-1.12222	0.72269	1.00418	0.98602	1.28233	0.48053	1	1
zfmir385	ACAAATTCGGTTCTACAGGGTACGATCTTTACAAATTCGGTTCTACAGGGTACGATCTTT	dre-mir-10b-2_l	dre-mir-10b-2	-1.11377	6.70205e-07	-1.09887	0.16026	-1.05738	0.10057	-1.06691	0.094	-1.0499	0.30226	1.65407	2.5981e-09
zfmir521	GGCCTGATTCACAACACCAGCTCGATCTTTGGCCTGATTCACAACACCAGCTCGATCTTT	dre-miR-138_l	dre-miR-138	-1.11386	0.02674	1.05736	0.06882	1.02464	0.51496	-1.05778	0.19578	-1.06186	0.32952	4.96693	0
zfmir407	ACAAATCCGGATCTACAGGGTACGATCTTTACAAATCCGGATCTACAGGGTACGATCTTT	dre-mir-10c_l	dre-mir-10c	-1.11427	0.00031	-1.04856	0.43957	-1.16431	7e-05	-1.05181	0.17039	-1.11703	0.103	-2.05808	5.83937e-17
zfmir299	GGCCTGATTCACAACACCAGCTCGATCTTTGGCCTGATTCACAACACCAGCTCGATCTTT	dre-mir-138_l	dre-mir-138	-1.11459	0.02776	1.0529	0.19968	1.02425	0.44355	-1.05673	0.24842	-1.05524	0.36494	4.88356	0
zfmir523	AACCACACAACCTACTACCTCACGATCTTTAACCACACAACCTACTACCTCACGATCTTT	dre-let-7b_l	dre-let-7b	-1.1151	0.07982	-1.09291	0.03923	1.05024	0.05316	-1.00895	0.83956	-1.03658	0.36377	1.21547	1e-05
zfmir391	TTATCCACCCAAGAATACCCGTCGATCTTTTTATCCACCCAAGAATACCCGTCGATCTTT	dre-mir-137-2_l	dre-mir-137-2	-1.11654	0.33887	1.09855	0.06767	1.02573	0.61232	-1.10939	0.10089	-1.46568	0.08368	1	1
zfmir233	CACAAGTTCGGATCTACGGGTTCGATCTTTCACAAGTTCGGATCTACGGGTTCGATCTTT	dre-mir-100-2_l	dre-mir-100-2	-1.11832	0.0019	-1.05338	0.09379	-1.08492	0.01928	-1.03	0.3417	-1.03765	0.27796	-1.03237	0.82866
zfmir85	TCACAAGTTAGGGTCTCAGGGACGATCTTTTCACAAGTTAGGGTCTCAGGGACGATCTTT	dre-mir-125b-1_l	dre-mir-125b-1	-1.11844	5e-05	-1.03616	0.56858	1.03986	0.27574	-1.13257	0.0066	-1.06861	0.07838	1.04565	0.57881
zfmir296	TTCAGAACTAGCGGAATTCCAGCGATCTTTTTCAGAACTAGCGGAATTCCAGCGATCTTT	dre-mir-726_l	dre-mir-726	-1.12165	0.64637	-1.26721	0.29222	1.70218	5.79059e-07	-1.11928	0.14585	-1.24764	0.00755	1	1
zfmir365	CACAGGTTAAGGGTCTCAGGGACGATCTTTCACAGGTTAAGGGTCTCAGGGACGATCTTT	dre-mir-125a-2_l	dre-mir-125a-2	-1.12245	1.41349e-06	1.01887	0.73054	1.07977	0.01067	-1.11617	0.00518	-1.12309	0.00042	-1.1167	0.25423
zfmir235	TCACAAGTTAGGGTCTCAGGGACGATCTTTTCACAAGTTAGGGTCTCAGGGACGATCTTT	dre-mir-125b-2_l	dre-mir-125b-2	-1.12286	5.21036e-06	-1.00863	0.88661	1.04223	0.19061	-1.12678	0.00559	-1.04421	0.13533	1.03558	0.6495
zfmir301	CTCCAATATTTACGTGCTGCTACGATCTTTCTCCAATATTTACGTGCTGCTACGATCTTT	dre-mir-16b_l	dre-mir-16b	-1.12382	0.06287	-1.01435	0.83845	1.065	0.01911	-1.01957	0.39728	-1.00661	0.82253	1.05205	0.44634
zfmir377	ATCTCAGCCACCATTCCTAGCACGATCTTTATCTCAGCCACCATTCCTAGCACGATCTTT	dre-mir-725_l	dre-mir-725	-1.1239	0.05322	1.00739	0.85668	-1.36262	0.00755	1.02045	0.68454	-1.25108	0.01778	-1.33923	0.16754
zfmir255	CATACAGCTAGATAACCAAAGACGATCTTTCATACAGCTAGATAACCAAAGACGATCTTT	dre-mir-9-6_l	dre-mir-9-6	-1.12479	4e-05	-1.28096	3.78966e-10	-1.14316	0.00294	-1.10361	0.03041	-1.02091	0.56013	-2.52518	9.03032e-11
zfmir493	CAACAAAATCACTAGTCTTCCACGATCTTTCAACAAAATCACTAGTCTTCCACGATCTTT	dre-miR-7a_l	dre-miR-7a	-1.12572	0.00299	-1.10406	0.05815	-1.0101	0.78283	-1.1341	0.00227	-1.28045	1.06715e-07	-1.39958	0.0184
zfmir72	CGACCATGGCTGTAGACTGTTACGATCTTTCGACCATGGCTGTAGACTGTTACGATCTTT	dre-mir-132-1_r	dre-mir-132-1	-1.12706	0.00582	1.14412	0.23433	1.38719	7.72732e-07	-1.1693	0.00035	-1.56099	1e-05	1.10801	0.79335
zfmir351	TTGAAGTTTTTCCATCACTAATCGATCTTTTTGAAGTTTTTCCATCACTAATCGATCTTT	dre-mir-363_l	dre-mir-363	-1.12846	0.30096	1.20525	0.5425	-1.01688	0.9468	1.34399	0.34643	1.02235	0.8764	1	1
zfmir315	AACCACACAACCTACTACCTCACGATCTTTAACCACACAACCTACTACCTCACGATCTTT	dre-let-7b_l	dre-let-7b	-1.12938	0.01797	-1.1075	0.02784	1.0506	0.1019	-1.0217	0.57143	-1.03416	0.37106	1.21101	1e-05
zfmir442	CAAGTCAGTGCCTTTGTGAGGGCGATCTTTCAAGTCAGTGCCTTTGTGAGGGCGATCTTT	dre-mir-430a-2_l	dre-mir-430a-2	-1.12971	0.1925	-1.05653	0.59041	-1.17284	0.00387	-1.56453	0.00813	-1.75312	9.96358e-08	1.05561	0.79235
zfmir144	TGCTCACCGATTAGCTAAGCTCCGATCTTTTGCTCACCGATTAGCTAAGCTCCGATCTTT	dre-mir-27e_l	dre-mir-27e	-1.13161	0.15021	-1.47076	0.29195	-1.24298	0.3487	-1.11249	0.15805	-1.50786	0.02429	-3.03375	0.0013
zfmir19	TCACAAGTTAGGGTCTCAGGGACGATCTTTTCACAAGTTAGGGTCTCAGGGACGATCTTT	dre-mir-125b-3_l	dre-mir-125b-3	-1.13169	9.20671e-07	-1.03042	0.62451	1.03761	0.21836	-1.14022	0.00487	-1.07221	0.05633	1.03439	0.7007
zfmir259	CAACAAAATCACTAGTCTTCCACGATCTTTCAACAAAATCACTAGTCTTCCACGATCTTT	dre-mir-7a-1_l	dre-mir-7a-1	-1.13184	0.00061	-1.11347	0.03794	-1.02327	0.48792	-1.13994	0.00163	-1.29319	1.03488e-07	-1.48327	0.03158
zfmir25	TCCACATGGAGTTGCTGTTACACGATCTTTTCCACATGGAGTTGCTGTTACACGATCTTT	dre-mir-194a_l	dre-mir-194a	-1.13233	0.00424	-1.10935	0.24662	-1.06958	0.47136	1.03956	0.37601	-1.05007	0.20537	1.98537	0.00013
zfmir239	CATACAGCTAGATAACCAAAGACGATCTTTCATACAGCTAGATAACCAAAGACGATCTTT	dre-mir-9-5_l	dre-mir-9-5	-1.13263	0.00019	-1.28145	7.62774e-11	-1.15908	0.00395	-1.119	0.0187	-1.03298	0.35619	-2.43749	2.19865e-19
zfmir403	TTATCCACCCAAGAATACCCGTCGATCTTTTTATCCACCCAAGAATACCCGTCGATCTTT	dre-mir-137-1_l	dre-mir-137-1	-1.13319	0.3052	1.10042	0.09421	-1.02015	0.76426	-1.08969	0.23429	-1.17202	0.01782	-1.12296	0.7034
zfmir111	AACCATACAACCAACTACCTCACGATCTTTAACCATACAACCAACTACCTCACGATCTTT	dre-let-7d-2_l	dre-let-7d-2	-1.13352	0.00945	-1.03921	0.4142	1.03173	0.43889	-1.06206	0.03601	-1.06231	0.21151	1.16065	0.00045
zfmir439	AGAAAGATGCTAAAGTTAGAGTCGATCTTTAGAAAGATGCTAAAGTTAGAGTCGATCTTT	dre-mir-430b-6_l	dre-mir-430b-6	-1.13419	0.00878	-1.12167	0.0077	-1.36361	2.72379e-23	-1.05875	0.33898	-1.68059	0.03442	1	1
zfmir357	TCACGAGTTAGGGTCTCAGGGACGATCTTTTCACGAGTTAGGGTCTCAGGGACGATCTTT	dre-mir-125c_l	dre-mir-125c	-1.13457	0.00271	-1.03019	0.61412	1.00673	0.81417	-1.11739	0.0036	-1.09541	0.00152	-1.08046	0.36764
zfmir318	ATACTTTTTGGGGTAAGGGCTTCGATCTTTATACTTTTTGGGGTAAGGGCTTCGATCTTT	dre-mir-129-1_r	dre-mir-129-1	-1.13531	0.01733	-1.07461	0.10711	-1.0892	0.101	-1.26759	0.00056	-1.33176	5.27131e-10	-3.48561	6.57365e-06
zfmir81	CACAAGTTCGGATCTACGGGTTCGATCTTTCACAAGTTCGGATCTACGGGTTCGATCTTT	dre-mir-100-1_l	dre-mir-100-1	-1.13768	0.00016	-1.02634	0.46627	-1.10382	0.00337	-1.0267	0.35754	-1.0354	0.37582	-1.13823	0.35754
zfmir534	GAAAACGTAGTGTACTTAGTATCGATCTTTGAAAACGTAGTGTACTTAGTATCGATCTTT	dre-miR-728_r	dre-miR-728	-1.13807	0.10759	1.02931	0.69293	-1.22714	0.01226	-1.13379	0.00024	-1.20937	0.00507	-1.32469	0.37927
zfmir257	CAACAAAATCACTAGTCTTCCACGATCTTTCAACAAAATCACTAGTCTTCCACGATCTTT	dre-mir-7a-2_l	dre-mir-7a-2	-1.14388	0.03619	-1.13948	0.01602	-1.03322	0.46559	-1.14725	0.00149	-1.30412	3.02056e-10	-1.42839	0.02412
zfmir39	ACAAATTCGGATCTACAGGGTACGATCTTTACAAATTCGGATCTACAGGGTACGATCTTT	dre-mir-10a_l	dre-mir-10a	-1.14476	0.00317	-1.08835	0.22942	-1.08605	0.03694	-1.04424	0.29882	-1.07131	0.15931	-1.03818	0.71677
zfmir346	GCCCTTATCAGTTCTCCGTCCACGATCTTTGCCCTTATCAGTTCTCCGTCCACGATCTTT	dre-mir-184_r	dre-mir-184	-1.14476	0.06741	-1.01333	0.79077	-1.06323	0.17431	-1.1371	0.00269	-1.1887	0.00165	-4.03283	7e-05
zfmir427	AGAAAGATGCTAAAGTTAGAGTCGATCTTTAGAAAGATGCTAAAGTTAGAGTCGATCTTT	dre-mir-430b-22_l	dre-mir-430b-22	-1.14507	0.06789	-1.19043	0.00091	-1.338	3.97474e-07	-1.09012	0.14839	-1.47425	0.02269	1	1
zfmir431	AGAAAGATGCTAAAGTTAGAGTCGATCTTTAGAAAGATGCTAAAGTTAGAGTCGATCTTT	dre-mir-430b-20_l	dre-mir-430b-20	-1.1462	0.00978	-1.14183	0.0085	-1.36487	1.42389e-06	-1.10846	0.12913	-1.19169	0.19036	1	1
zfmir425	AGAAAGATGCTAAAGTTAGAGTCGATCTTTAGAAAGATGCTAAAGTTAGAGTCGATCTTT	dre-mir-430b-1_l	dre-mir-430b-1	-1.14941	0.06283	-1.15751	4e-05	-1.28946	7.20362e-16	-1.08916	0.0857	-1.16587	0.27039	1	1
zfmir95	CACAGGTTAAGGGTCTCAGGGACGATCTTTCACAGGTTAAGGGTCTCAGGGACGATCTTT	dre-mir-125a-1_l	dre-mir-125a-1	-1.15191	0.00287	1.01938	0.72017	1.07485	0.02247	-1.11885	0.00141	-1.13335	4.42111e-06	-1.13762	0.1898
zfmir413	AGAAAGATGCTAAAGTTAGAGTCGATCTTTAGAAAGATGCTAAAGTTAGAGTCGATCTTT	dre-mir-430b-10_l	dre-mir-430b-10	-1.15245	0.07116	-1.16991	0.0011	-1.33676	3.13205e-06	-1.05734	0.42634	-1.32682	5e-05	1	1
zfmir77	CACAAGATCGGATCTACGGGTTCGATCTTTCACAAGATCGGATCTACGGGTTCGATCTTT	dre-mir-99-1_l	dre-mir-99-1	-1.15498	9.81014e-07	-1.02435	0.43856	-1.12211	0.00625	-1.03706	0.25957	-1.04156	0.29731	1.00848	0.95617
zfmir530	TAGCCATGACTGTAGACTGTTACGATCTTTTAGCCATGACTGTAGACTGTTACGATCTTT	dre-miR-212_r	dre-miR-212	-1.15614	0.05503	1.19396	0.12458	1.32678	0.00046	-1.19143	3.88138e-06	-1.54092	8e-05	1.05968	0.91552
zfmir437	AGAAAGATGCTAAAGTTAGAGTCGATCTTTAGAAAGATGCTAAAGTTAGAGTCGATCTTT	dre-mir-430b-10_l	dre-mir-430b-10	-1.15749	0.01346	-1.08177	0.14031	-1.32468	5.72959e-12	-1.14348	0.07007	-1.01547	0.84068	1	1
zfmir215	CCCAGGTCGTATCATACCCATGCGATCTTTCCCAGGTCGTATCATACCCATGCGATCTTT	dre-mir-729_r	dre-mir-729	-1.15798	0.08812	-1.20907	0.31829	1.15196	0.05563	-1.21884	0.00071	-1.22727	3.29821e-12	1	1
zfmir419	AGAAAGATGCTAAAGTTAGAGTCGATCTTTAGAAAGATGCTAAAGTTAGAGTCGATCTTT	dre-mir-430b-6_l	dre-mir-430b-6	-1.15943	0.04045	-1.1039	0.05217	-1.33323	1.58878e-10	-1.06189	0.39723	-1.41964	0.06623	-2.69615	0.01675
zfmir200	CAGGCAGTTTCAGGTTCCTGTGCGATCTTTCAGGCAGTTTCAGGTTCCTGTGCGATCTTT	dre-mir-196b_r	dre-mir-196b	-1.15965	0.00427	1.26695	0.01695	1.05914	0.53704	1.15791	0.27278	1.11819	0.04306	-4.73793	0
zfmir12	ACAGATGTCCAGGCACAATTCTCGATCTTTACAGATGTCCAGGCACAATTCTCGATCTTT	dre-mir-219-1_r	dre-mir-219-1	-1.16044	0.06447	1.02115	0.80052	1.05487	0.60233	-1.06692	0.17743	-1.52202	1e-05	-3.31794	0.00097
zfmir546	CTTAAAAGGAAGGTGTGGCTGTCGATCTTTCTTAAAAGGAAGGTGTGGCTGTCGATCTTT	dre-miR-724_r	dre-miR-724	-1.16135	0.30778	-1.20616	0.01759	-1.18603	0.06496	-2.0534	0.00023	-1.99872	7.66636e-20	-1.47327	0.03137
zfmir117	CCCCTATCACGATTAGCATTAACGATCTTTCCCCTATCACGATTAGCATTAACGATCTTT	dre-mir-155_l	dre-mir-155	-1.16159	0.38612	1.33679	0.00164	-1.1374	0.34714	1.11196	0.2423	-1.04727	0.66069	-7.21153	0
zfmir250	ATTGTGCGTGTGGCTCAACGTACGATCTTTATTGTGCGTGTGGCTCAACGTACGATCTTT	dre-mir-375-1_l	dre-mir-375-1	-1.16168	0.75937	1	1	-1.00345	0.97256	1	1	-1.00169	0.99249	-1.16295	0.39939
zfmir374	ATTTAGTGTGATAATGGCGTTTCGATCTTTATTTAGTGTGATAATGGCGTTTCGATCTTT	dre-mir-122_r	dre-mir-122	-1.16317	0.29645	-1.24094	0.00201	1.08392	0.19276	-1.35098	3.0367e-11	-1.25806	0.0138	1.01252	0.97152
zfmir443	AGAAAGATGCTAAAGTTAGAGTCGATCTTTAGAAAGATGCTAAAGTTAGAGTCGATCTTT	dre-mir-430b-19_l	dre-mir-430b-19	-1.16451	0.00327	-1.06323	0.16575	-1.39569	4.01104e-17	-1.07509	0.50136	-1.35886	0.09286	1	1
zfmir262	ATGCTTTTTGGGGTAAGGGCTTCGATCTTTATGCTTTTTGGGGTAAGGGCTTCGATCTTT	dre-mir-129-2_r	dre-mir-129-2	-1.1726	0.0025	-1.0757	0.21622	-1.0882	0.14462	-1.30503	0.0001	-1.37126	4.31928e-11	-2.9665	1.92624e-09
zfmir245	TCCAAAACTGCCTTGTAAGATGCGATCTTTTCCAAAACTGCCTTGTAAGATGCGATCTTT	dre-mir-200c_l	dre-mir-200c	-1.17285	0.00055	1.07763	0.09158	1.03539	0.49867	1.58533	9.02809e-30	1.02429	0.83501	-5.52546	5.5386e-18
zfmir481	AGAAAGATGCTAAAGTTAGAGTCGATCTTTAGAAAGATGCTAAAGTTAGAGTCGATCTTT	dre-mir-430b-2_l	dre-mir-430b-2	-1.17346	0.06792	-1.10136	0.09259	-1.41544	4.03075e-11	-1.04954	0.42066	-1.73799	0.01052	1	1
zfmir424	CAAGTCAGTGCCTTTGTGAGGGCGATCTTTCAAGTCAGTGCCTTTGTGAGGGCGATCTTT	dre-mir-430a-10_l	dre-mir-430a-10	-1.17392	0.00331	-1.07584	0.39966	-1.18189	1.36262e-08	-1.47119	0.03834	-2.27826	1.54143e-44	-1.18354	0.48507
zfmir295	TCCGAGTTCTGCTAGTAGTGAACGATCTTTTCCGAGTTCTGCTAGTAGTGAACGATCTTT	dre-mir-726_r	dre-mir-726	-1.17399	0.38383	-2.9039	0.00116	1.0181	0.93641	-1.03692	0.47763	-1.59143	8e-05	-1.10134	0.747
zfmir430	CAAGTCAGTGCCTTTGTGAGGGCGATCTTTCAAGTCAGTGCCTTTGTGAGGGCGATCTTT	dre-mir-430a-2_l	dre-mir-430a-2	-1.17568	0.001	-1.05792	0.23026	-1.15349	0.00274	-1.33107	0.25075	-2.01228	1.22831e-12	-1.73939	0.00615
zfmir114	TAAGACAGTTTCACGTTGCAGACGATCTTTTAAGACAGTTTCACGTTGCAGACGATCTTT	dre-mir-196a-2_r	dre-mir-196a-2	-1.17631	0.0014	-1.27397	2.40392e-07	-1.05299	0.47613	1.0366	0.74659	-1.43504	0.00188	-2.41618	3.85236e-24
zfmir541	GCTGGGAGGAATTGAAGACTGACGATCTTTGCTGGGAGGAATTGAAGACTGACGATCTTT	dre-miR-727*_l	dre-miR-727*	-1.17741	0.62051	1.00289	0.98689	1.00767	0.93087	-1.23962	0.19318	-2.21038	4.69276e-10	-1.0185	0.92761
zfmir181	CATACAGCTAGATAACCAAAGACGATCTTTCATACAGCTAGATAACCAAAGACGATCTTT	dre-mir-9-3_l	dre-mir-9-3	-1.17759	0.00058	-1.2416	2.51288e-07	-1.15419	0.0036	-1.1273	0.01126	-1.00905	0.73427	-2.61748	1.60785e-12
zfmir98	ACAGCAAACATCCAACTGAAAGCGATCTTTACAGCAAACATCCAACTGAAAGCGATCTTT	dre-mir-30d_r	dre-mir-30d	-1.178	0.04519	1.07181	0.67566	1.28154	0.0345	1.0326	0.69574	-1.37364	0.02523	-1.04437	0.80771
zfmir292	GAACCAAGTCATCCCGAATAGGCGATCTTTGAACCAAGTCATCCCGAATAGGCGATCTTT	dre-mir-26a-1_r	dre-mir-26a-1	-1.17839	0.23019	1.12171	0.30585	1.1841	0.0564	1.00048	0.99586	-1.4664	0.27468	-1.20918	0.29608
zfmir383	TAAAACACCACTTGAAACCAGCCGATCTTTTAAAACACCACTTGAAACCAGCCGATCTTT	dre-mir-29b-2_l	dre-mir-29b-2	-1.18104	0.22499	1.0655	0.82287	1.86622	0.09108	-1.07761	0.4613	-1.92425	0.00125	1.19378	0.35784
zfmir236	AGCTCCCGAGAACCCAACCCGTCGATCTTTAGCTCCCGAGAACCCAACCCGTCGATCTTT	dre-mir-125b-2_r	dre-mir-125b-2	-1.18303	0.02076	-1.12016	0.04851	1.05618	0.13411	1.21951	0.00495	-1.18443	0.14251	1.12307	0.27409
zfmir434	AAAGTCAGTGCTTTTGTGAGGGCGATCTTTAAAGTCAGTGCTTTTGTGAGGGCGATCTTT	dre-mir-430a-18_l	dre-mir-430a-18	-1.18528	0.04717	-1.04991	0.44982	-1.16563	0.00025	-1.87315	0.01748	-4.89973	5.56595e-10	-1.27816	0.33946
zfmir44	ATTCAGCATCAGGATATTGTTCCGATCTTTATTCAGCATCAGGATATTGTTCCGATCTTT	dre-mir-338-3_l	dre-mir-338-3	-1.18576	0.4937	1	1	1.00465	0.97933	-1.90039	0.05202	-1.46834	0.00449	-1.94226	0.02159
zfmir242	ACAGATGTCCAGGCACAATTCTCGATCTTTACAGATGTCCAGGCACAATTCTCGATCTTT	dre-mir-219-2_r	dre-mir-219-2	-1.18837	0.00057	1.22781	0.01822	1.07475	0.52376	1.01173	0.88784	-2.05306	0.00299	-2.85903	2.8252e-06
zfmir65	TCCACATGGAGCGGCTGTTACACGATCTTTTCCACATGGAGCGGCTGTTACACGATCTTT	dre-mir-194b_l	dre-mir-194b	-1.19084	2.6362e-12	-1.07147	0.50721	-1.0659	0.49306	1.01845	0.71656	-1.08114	0.04736	-1.35122	0.08789
zfmir136	CAGAACCCCAGCAGCGCCTGTGCGATCTTTCAGAACCCCAGCAGCGCCTGTGCGATCTTT	dre-mir-216a-1_r	dre-mir-216a-1	-1.19749	0.54599	1.01269	0.94733	1	1	-1.20129	0.35796	-1.07915	0.71277	1	1
zfmir465	AGCTGCAAACCACAAAAATGACCGATCTTTAGCTGCAAACCACAAAAATGACCGATCTTT	dre-mir-153b_l	dre-mir-153b	-1.19935	0.24435	1.13726	0.30306	1.16336	1e-05	-1.10189	0.008	-1.55705	0.00616	1.24094	0.38637
zfmir217	GCAAAAATGTGCTAGTGCCAAACGATCTTTGCAAAAATGTGCTAGTGCCAAACGATCTTT	dre-mir-96_l	dre-mir-96	-1.20007	2e-05	1.17376	2e-05	-1.09384	0.04608	-1.10669	0.00516	-1.15488	0.0008	-3.86485	1.44223e-16
zfmir487	ACTGTACCATACCACTTTTTATCGATCTTTACTGTACCATACCACTTTTTATCGATCTTT	dre-mir-740_l	dre-mir-740	-1.20051	0.51832	1	1	1	1	1	1	-1.17629	0.65525	-1.04449	0.85237
zfmir303	CGGTACGATTCTGCAGCATTTACGATCTTTCGGTACGATTCTGCAGCATTTACGATCTTT	dre-mir-734_r	dre-mir-734	-1.20055	0.09294	-1.22959	0.23878	-1.27718	0.25539	1.00164	0.97897	-1.19365	0.08234	1	1
zfmir274	AGAGGACGACTGCGGTTTGTTGCGATCTTTAGAGGACGACTGCGGTTTGTTGCGATCTTT	dre-mir-7a-3_r	dre-mir-7a-3	-1.20362	0.46672	1	1	1	1	1	1	1.28489	0.29606	1	1
zfmir328	ATTGTGCGTGTGGCTCAACGTGCGATCTTTATTGTGCGTGTGGCTCAACGTGCGATCTTT	dre-mir-375-2_l	dre-mir-375-2	-1.20445	0.31156	1	1	-1.00252	0.9886	1.34392	0.38511	-1.16491	0.11506	-1.56435	0.06864
zfmir230	CCTGGTAGTGAGGTTAGTGATTCGATCTTTCCTGGTAGTGAGGTTAGTGATTCGATCTTT	dre-mir-34c_r	dre-mir-34c	-1.20985	0.01206	-1.22483	0.0832	1.04938	0.64318	-1.43888	0.00135	-1.09068	0.28901	-2.39572	0.00435
zfmir285	AGCTGCAAATCACAAAAATGACCGATCTTTAGCTGCAAATCACAAAAATGACCGATCTTT	dre-mir-153c_l	dre-mir-153c	-1.21412	0.02605	1.05775	0.50239	1.12099	0.13675	-1.06596	0.21923	-1.57755	1.16021e-13	1.00826	0.93704
zfmir37	AAGACAACACTGTAAAGAAGCTCGATCTTTAAGACAACACTGTAAAGAAGCTCGATCTTT	dre-mir-107_l	dre-mir-107	-1.2147	0.00325	1.09321	0.55734	1.10346	0.0667	-1.2222	0.00664	1.3305	0.01144	1	1
zfmir172	TACACTTCACACCACTGAAATCCGATCTTTTACACTTCACACCACTGAAATCCGATCTTT	dre-mir-205_r	dre-mir-205	-1.21528	0.00109	-1.00432	0.9488	-1.06513	0.38469	-1.02413	0.43377	-2.54115	0.00049	-2.3894	0
zfmir252	AGCATCAGCACTGTGATAACTGCGATCTTTAGCATCAGCACTGTGATAACTGCGATCTTT	dre-mir-101a_l	dre-mir-101a	-1.21605	0.57763	-1.16577	0.32527	1.15387	0.41785	1.30637	0.05317	-3.80377	0.00159	-4.30431	5.00526e-28
zfmir338	CGACCATGGCTGTAGACTGTTACGATCTTTCGACCATGGCTGTAGACTGTTACGATCTTT	dre-mir-132-2_r	dre-mir-132-2	-1.21845	3.23242e-08	1.1304	0.27899	1.44581	2.10321e-09	-1.14379	0.0006	-1.59213	1.09861e-07	1.02031	0.95955
zfmir14	CAAAGTGCTTGGCACAACCATGCGATCTTTCAAAGTGCTTGGCACAACCATGCGATCTTT	dre-mir-218b_r	dre-mir-218b	-1.22425	0.22238	1.07012	0.66812	1.07635	0.78622	-1.17522	0.46286	-1.01572	0.95354	1	1
zfmir305	TGTTGAACTGTTGAGAACCACTCGATCTTTTGTTGAACTGTTGAGAACCACTCGATCTTT	dre-mir-203b_l	dre-mir-203b	-1.23128	3.69672e-06	1.11698	0.05618	-1.04254	0.56185	-1.06328	0.29393	-1.87356	0.00027	-2.84919	2e-05
zfmir326	GGCAAGGCAGTAGTCTGTACAGCGATCTTTGGCAAGGCAGTAGTCTGTACAGCGATCTTT	dre-let-7j_r	dre-let-7j	-1.23148	0.55354	1	1	1	1	1	1	-1.44319	0.39235	1	1
zfmir484	GTCAGTGCTTTTGTGAGGGTACCGATCTTTGTCAGTGCTTTTGTGAGGGTACCGATCTTT	dre-mir-430i-1_l	dre-mir-430i-1	-1.23307	0.00595	-1.08144	0.07713	-1.27886	1.43976e-06	-1.06453	0.27979	-1.28047	0.01853	1	1
zfmir367	CCCATGTCCTGTGTTGCAGCCCCGATCTTTCCCATGTCCTGTGTTGCAGCCCCGATCTTT	dre-mir-187_l	dre-mir-187	-1.2375	0.12372	-1.06951	0.0546	-1.20657	0.0004	1.07147	0.26602	1.09006	0.27247	1.23471	0.08747
zfmir309	ATGGGCATATAAAGAAGTATGTCGATCTTTATGGGCATATAAAGAAGTATGTCGATCTTT	dre-mir-1-1_l	dre-mir-1-1	-1.24313	0.00964	1.15349	0.25907	1.03603	0.39342	1.03551	0.66454	-1.44241	8.18806e-18	-2.06128	0.02018
zfmir380	GGTACAATCAACGGTCGATGGTCGATCTTTGGTACAATCAACGGTCGATGGTCGATCTTT	dre-mir-181a-1_r	dre-mir-181a-1	-1.24674	0.00062	1.24405	0.00129	1.01893	0.70672	-1.19081	9e-05	-2.2553	0.0006	1.64633	0.00094
zfmir104	TAGACTGGAAAGATGCCTGCACCGATCTTTTAGACTGGAAAGATGCCTGCACCGATCTTT	dre-mir-456_l	dre-mir-456	-1.24954	2.91858e-06	1	1	1	1	-1.17688	0.15055	-1.57233	0.03798	-1.11865	0.61338
zfmir214	GGAAAGACAGTAAGTTGTATAGCGATCTTTGGAAAGACAGTAAGTTGTATAGCGATCTTT	dre-let-7a-3_r	dre-let-7a-3	-1.24965	0.02267	-1.01216	0.88959	1.06397	0.46333	-1.31245	4.63271e-11	-1.90366	0.00398	-1.09225	0.7608
zfmir507	AGCAAGCCCAGACCGCAAAAAGCGATCTTTAGCAAGCCCAGACCGCAAAAAGCGATCTTT	dre-miR-129_l	dre-miR-129	-1.25058	0.10827	1.16259	0.01124	1.12807	0.00705	-1.30567	1.82558e-08	-1.21043	0.121	-1.10078	0.66838
zfmir122	TGCTTGACAGAACCATGTATTACGATCTTTTGCTTGACAGAACCATGTATTACGATCTTT	dre-mir-218a-2_r	dre-mir-218a-2	-1.25423	0.03428	-1.02185	0.93807	1.53051	0.14649	-1.60452	0.00175	-1.98317	0.03421	-1.22799	0.31985
zfmir198	CTGAGTGTATCACAGAACTTGACGATCTTTCTGAGTGTATCACAGAACTTGACGATCTTT	dre-mir-152_l	dre-mir-152	-1.25993	0.00063	1.46868	0.17913	-1.54312	0.2625	1.08603	0.24591	-1.43677	0.04068	-2.43765	0.00043
zfmir373	CAAACACCATTGTCACACTCCACGATCTTTCAAACACCATTGTCACACTCCACGATCTTT	dre-mir-122_l	dre-mir-122	-1.27314	1.3999e-07	-1.38186	4.46032e-08	1.00561	0.92969	-1.16838	1.30889e-06	1.00888	0.86108	5.71824	6.94148e-33
zfmir472	GAGCAGCACAAACCATACTGGCCGATCTTTGAGCAGCACAAACCATACTGGCCGATCTTT	dre-mir-457a_r	dre-mir-457a	-1.28118	4.0912e-06	1.25264	0.4367	1.06593	0.8062	-1.47753	0.02544	-1.32582	0.1331	1.34214	0.15064
zfmir363	TACATATGATGTCACTCCAAACCGATCTTTTACATATGATGTCACTCCAAACCGATCTTT	dre-mir-489_l	dre-mir-489	-1.28255	0.34493	1	1	1	1	-1.12367	0.25551	-1.80584	0.69246	1	1
zfmir311	TCCAATGCTGCCTCGTAAGATGCGATCTTTTCCAATGCTGCCTCGTAAGATGCGATCTTT	dre-mir-200b_l	dre-mir-200b	-1.29043	0.00406	1.65463	0.00052	-1.29295	1.7324e-06	1.03595	0.90329	-1.31896	0.03594	-1.6734	0.0061
zfmir536	GGCACAGTCAACGGTCGATGGTCGATCTTTGGCACAGTCAACGGTCGATGGTCGATCTTT	dre-miR-181a_r	dre-miR-181a	-1.30472	0.00918	1.22147	0.00376	1.04298	0.19238	-1.13577	0.07167	-2.53687	6e-05	1.49393	0.02083
zfmir356	AAGCAGCACACATAATATTGGGCGATCTTTAAGCAGCACACATAATATTGGGCGATCTTT	dre-mir-16a_r	dre-mir-16a	-1.31076	0.29645	-1.94251	0.04122	-1.78553	0.14755	1.17076	0.63026	-1.97557	0.12002	-1.28362	0.39235
zfmir331	CAGTAGTGCAACATCGTCAGAGCGATCTTTCAGTAGTGCAACATCGTCAGAGCGATCTTT	dre-mir-301c_l	dre-mir-301c	-1.31385	0.00017	1.08056	0.05437	1.0147	0.74085	-1.12342	0.03002	-1.81905	0.00097	1	1
zfmir201	CACTGGTACAAGGATTGGGAGACGATCTTTCACTGGTACAAGGATTGGGAGACGATCTTT	dre-mir-150_l	dre-mir-150	-1.31559	0.15877	-1.10472	0.35219	-1.00526	0.94729	-1.14705	0.01864	-1.22565	0.01194	-3.42356	3.02948e-21
zfmir538	GGTACACTCAACACTCGATGGTCGATCTTTGGTACACTCAACACTCGATGGTCGATCTTT	dre-miR-181a_r	dre-miR-181a	-1.33209	0.00341	-1.10991	0.00184	-1.14815	0.00028	-1.1518	0.15671	-2.19461	1.79483e-06	1.36118	0.0251
zfmir86	AGCTCCCAAGAACCTAACCCGTCGATCTTTAGCTCCCAAGAACCTAACCCGTCGATCTTT	dre-mir-125b-1_r	dre-mir-125b-1	-1.33586	1.53681e-12	1.17148	0.14482	1.04214	0.44982	-1.3291	4e-05	-2.14625	0.0022	1.46344	0.04116
zfmir265	TGGGCTGGAAAAGTGATAAGGACGATCTTTTGGGCTGGAAAAGTGATAAGGACGATCTTT	dre-mir-184-2_l	dre-mir-184-2	-1.33839	0.15174	-1.41393	0.004	1.14568	0.43679	-2.12954	0.00505	-2.75533	1e-05	-1.14704	0.54933
zfmir358	GTCTCCCAAGCTCCTGACCCGTCGATCTTTGTCTCCCAAGCTCCTGACCCGTCGATCTTT	dre-mir-125c_r	dre-mir-125c	-1.34193	0.00473	1.10912	0.04334	-1.53148	0.00042	1.04056	0.28791	-1.24061	0.37654	1.25205	0.12731
zfmir281	GTCGGAGTGTATCACAGAACTTCGATCTTTGTCGGAGTGTATCACAGAACTTCGATCTTT	dre-mir-148_l	dre-mir-148	-1.34766	0.00047	-2.48239	0.00034	-1.18775	0.35251	1.01063	0.92777	-1.39229	0.04947	-3.53051	1.78518e-13
zfmir475	GTTCACCAATCAGCTAAGCTCTCGATCTTTGTTCACCAATCAGCTAAGCTCTCGATCTTT	dre-mir-27b_l	dre-mir-27b	-1.36005	1.22711e-14	-1.03612	0.77006	1.19513	7e-05	-1.06294	0.25106	-1.54292	0.00322	-1.59946	2.01148e-07
zfmir302	TCCAGCAGCACGGTCAATACTGCGATCTTTTCCAGCAGCACGGTCAATACTGCGATCTTT	dre-mir-16b_r	dre-mir-16b	-1.36116	5e-05	1.5571	0.00859	1.42131	0.37325	1.23247	0.28905	-2.57626	0.00867	-1.04573	0.84884
zfmir2	TCAAGGCAGTTTCTTGTTGTCGCGATCTTTTCAAGGCAGTTTCTTGTTGTCGCGATCTTT	dre-mir-196a-2_r	dre-mir-196a-2	-1.36703	0.00214	-1.30067	5.30315e-07	-1.04268	0.3659	-1.30421	0.03995	-1.78265	0.00404	-1.76718	0.06281
zfmir455	AGTAGTGCAACATCGTCAAAGCCGATCTTTAGTAGTGCAACATCGTCAAAGCCGATCTTT	dre-mir-301b_l	dre-mir-301b	-1.3676	0.00204	1.17603	0.0292	-1.04817	0.30942	-1.04328	0.67956	-1.5232	0.00267	1	1
zfmir34	AGAAAGACAGTAGGTTGTATAGCGATCTTTAGAAAGACAGTAGGTTGTATAGCGATCTTT	dre-let-7a-1_r	dre-let-7a-1	-1.37463	0.00142	1.04028	0.37464	1.22115	0.00178	-1.16037	0.00447	-1.45875	0.02521	-1.08032	0.6338
zfmir232	GTTGGCAGTATGGTTAGTGATTCGATCTTTGTTGGCAGTATGGTTAGTGATTCGATCTTT	dre-mir-34b_r	dre-mir-34b	-1.38018	0.19218	-1.21557	0.29243	1.05561	0.70839	1.26962	0.50635	-1.32801	0.07739	-1.18151	0.32326
zfmir190	TACATTCATTGTTCAGAGAGCTCGATCTTTTACATTCATTGTTCAGAGAGCTCGATCTTT	dre-mir-181b-1_r	dre-mir-181b-1	-1.38433	9.3391e-08	1.31464	1.57325e-07	1.20063	0.01269	-1.23749	0.0834	-1.37751	0.01699	-2.56988	6.50199e-06
zfmir138	TCAACCTCTTCAGGTCAATGTGCGATCTTTTCAACCTCTTCAGGTCAATGTGCGATCTTT	dre-mir-216b-1_r	dre-mir-216b-1	-1.38682	0.00022	2.09717	0.07892	-1.2154	0.62515	-1.12265	0.48648	-1.17882	0.12818	-1.00469	0.98802
zfmir71	AGTAACAATCTAATGCCACGGTCGATCTTTAGTAACAATCTAATGCCACGGTCGATCTTT	dre-mir-132-1_l	dre-mir-132-1	-1.39116	0.01041	1.70585	7.22108e-06	1.44503	1.81755e-28	-1.2027	4.38654e-06	-2.3362	0.00017	2.96982	0.04675
zfmir405	TTCACAGAGTGAGCTAAGTCCTCGATCTTTTTCACAGAGTGAGCTAAGTCCTCGATCTTT	dre-mir-27a_l	dre-mir-27a	-1.39439	0.00016	1.21774	0.00419	1.40241	1e-05	1.05471	0.61365	-1.77946	0.01819	1.47432	0.0119
zfmir480	GGTACAGTCAACGGTCGATGGTCGATCTTTGGTACAGTCAACGGTCGATGGTCGATCTTT	dre-mir-181a-2_r	dre-mir-181a-2	-1.39511	1.30963e-06	1.25752	0.00028	-1.0283	0.59429	-1.13928	0.0159	-2.39207	0.00053	2.07329	2e-05
zfmir70	TAGAGCAGCAAATGATGGCTTGCGATCTTTTAGAGCAGCAAATGATGGCTTGCGATCTTT	dre-mir-15c_r	dre-mir-15c	-1.39914	0.0501	-1.05681	0.73957	1.11359	0.29671	-1.33721	0.20806	1.1926	0.36629	-1.00831	0.96395
zfmir60	CAAAAGGAACATCTAGCGCAGTCGATCTTTCAAAAGGAACATCTAGCGCAGTCGATCTTT	dre-mir-18c_r	dre-mir-18c	-1.40161	1.89448e-06	1.15659	0.01464	-1.03283	0.60416	-1.1444	0.24363	-1.55676	0.13161	1	1
zfmir512	TTTGGCTAAAACGTTTCAAATTCGATCTTTTTTGGCTAAAACGTTTCAAATTCGATCTTT	dre-miR-722_l	dre-miR-722	-1.40546	0.04362	1.74951	0.01423	1.08775	0.59154	-1.10453	0.52338	-1.20868	0.18596	1	1
zfmir289	GATCTACACTGACTACTGAGCACGATCTTTGATCTACACTGACTACTGAGCACGATCTTT	dre-mir-222_l	dre-mir-222	-1.4075	2.11741e-08	1.50974	3.05123e-08	-1.04719	0.13841	1.02664	0.65391	-2.6133	1e-05	1.19467	0.13294
zfmir467	GCTGCAACATCACAAAAATGACCGATCTTTGCTGCAACATCACAAAAATGACCGATCTTT	dre-mir-153a_l	dre-mir-153a	-1.42088	1e-05	1.08346	0.09312	1.01865	0.76186	-1.16237	9.85367e-07	-1.88468	5e-05	1	1
zfmir164	TCAAGGCAGTTTCTTGTTGTCGCGATCTTTTCAAGGCAGTTTCTTGTTGTCGCGATCTTT	dre-mir-196a-1_r	dre-mir-196a-1	-1.42146	0.00013	-1.03562	0.84383	-1.22642	0.02629	1.09978	0.73197	-1.78735	0.00365	-4.28166	2e-05
zfmir68	TGTGAAGTGCTGCTCCTACAGTCGATCTTTTGTGAAGTGCTGCTCCTACAGTCGATCTTT	dre-mir-93_r	dre-mir-93	-1.42157	3.23131e-20	1.24173	4e-05	-1.00375	0.94571	1.06385	0.47713	-1.98961	0.00135	-1.53943	0.02278
zfmir96	GTTCCTGAGGACCTCACCTGTGCGATCTTTGTTCCTGAGGACCTCACCTGTGCGATCTTT	dre-mir-125a-1_r	dre-mir-125a-1	-1.42298	4.48161e-36	-1.17254	0.22072	-1.05977	0.14375	-1.00051	0.99073	-1.50784	0.00032	-1.26426	0.00713
zfmir539	GCACCGGTACCATGATAACTGACGATCTTTGCACCGGTACCATGATAACTGACGATCTTT	dre-miR-101b_l	dre-miR-101b	-1.43573	0.13188	1	1	-1.14333	0.62926	1.29078	0.26628	-1.21726	0.51286	-1.38261	0.20889
zfmir234	CATACCTATAGACACGAGCTTGCGATCTTTCATACCTATAGACACGAGCTTGCGATCTTT	dre-mir-100-2_r	dre-mir-100-2	-1.43845	5.29419e-13	-1.10437	0.21392	1.13865	0.00357	-1.12927	0.08939	1.05031	0.61674	-2.26439	2e-05
zfmir287	AAATCTACATTGTATGCCAGGTCGATCTTTAAATCTACATTGTATGCCAGGTCGATCTTT	dre-mir-221_l	dre-mir-221	-1.44135	1e-05	1.23159	4e-05	1.0711	0.13758	1.05728	0.31205	-2.81591	3e-05	1.1223	0.39947
zfmir316	GGGAAGGCAGTAGGTTGTATAGCGATCTTTGGGAAGGCAGTAGGTTGTATAGCGATCTTT	dre-let-7b_r	dre-let-7b	-1.44138	4.44524e-13	-1.59206	6.80845e-06	-1.2899	0.0426	-2.9492	0.02172	-2.86137	4.98422e-10	1.12246	0.19315
zfmir94	GGAAAGCTAGAAGGTTGTACAGCGATCTTTGGAAAGCTAGAAGGTTGTACAGCGATCTTT	dre-let-7d-1_r	dre-let-7d-1	-1.44238	0.00116	-1.04454	0.61183	1.14803	0.01455	-1.14534	0.37159	-1.99564	0.01692	-1.72414	0.13556
zfmir387	TCTAACCATGTCTGGTAAGACGCGATCTTTTCTAACCATGTCTGGTAAGACGCGATCTTT	dre-mir-429_l	dre-mir-429	-1.45719	0.0001	1	1	1	1	-1.14285	0.48406	1.02516	0.78115	1	1
zfmir478	TTTGCATTCATTGATCAGTGAGCGATCTTTTTTGCATTCATTGATCAGTGAGCGATCTTT	dre-mir-181b-2_r	dre-mir-181b-2	-1.46623	0.00154	1.29764	0.00706	1.01913	0.65428	-1.02057	0.86184	-2.41034	6e-05	5.27668	4.13862e-06
zfmir300	CACCCTGGTGTTGTGAAATAGCCGATCTTTCACCCTGGTGTTGTGAAATAGCCGATCTTT	dre-mir-138_r	dre-mir-138	-1.46656	4e-05	1.07748	0.15093	1.56459	5.15271e-08	-1.35545	0.00129	-1.60848	0.00675	1	1
zfmir108	GTATTTTCTTTAGGTTTTGATTCGATCTTTGTATTTTCTTTAGGTTTTGATTCGATCTTT	dre-mir-737_r	dre-mir-737	-1.4681	1.54456e-11	-1.00872	0.91608	1.01377	0.7896	-1.0742	0.25919	-2.21609	0.00033	-1.09876	0.81351
zfmir524	GGGAAGGCAGTAGGTTGTATAGCGATCTTTGGGAAGGCAGTAGGTTGTATAGCGATCTTT	dre-let-7b_r	dre-let-7b	-1.47188	1.20873e-06	-1.26045	0.15027	-1.17971	0.24323	-2.00921	0.00034	-2.79854	1.63274e-09	1.06489	0.32119
zfmir142	ACAACCTCTTCAGGTCAATGTGCGATCTTTACAACCTCTTCAGGTCAATGTGCGATCTTT	dre-mir-216b-2_r	dre-mir-216b-2	-1.48194	2.9793e-09	-1.0522	0.83471	1.1076	0.65247	1.10054	0.49541	-1.27816	0.05654	1	1
zfmir350	GGTGCTTGACGGAACCATGTGACGATCTTTGGTGCTTGACGGAACCATGTGACGATCTTT	dre-mir-218a-1_r	dre-mir-218a-1	-1.48303	5.10488e-11	2.37622	2.6772e-19	1.21097	0.08726	-1.34951	0.02006	-2.28793	0.00846	-1.51679	0.17931
zfmir188	ATCAAGGTCCACTGTGAACACGCGATCTTTATCAAGGTCCACTGTGAACACGCGATCTTT	dre-mir-124-1_l	dre-mir-124-1	-1.48923	7.76014e-22	1.05901	0.30422	-1.0219	0.66463	-1.02607	0.74684	-2.57748	0.00049	1	1
zfmir335	TTCACCAATCAGCCAAGCTCTGCGATCTTTTTCACCAATCAGCCAAGCTCTGCGATCTTT	dre-mir-27d_l	dre-mir-27d	-1.49609	3e-05	-1.13745	0.47551	1.47015	6.3889e-10	-1.18596	0.02354	-1.4644	0.00633	-1.7689	9.39434e-09
zfmir53	TTATAGCTCTGTAAATGGCGCTCGATCTTTTTATAGCTCTGTAAATGGCGCTCGATCTTT	dre-mir-458_l	dre-mir-458	-1.51101	0.0003	-1.02302	0.91723	1.01064	0.96052	1.10723	0.44329	-1.11097	0.03323	-3.29499	2.1149e-34
zfmir277	AGCTGCATTATGGGTTCCGTTACGATCTTTAGCTGCATTATGGGTTCCGTTACGATCTTT	dre-mir-462_l	dre-mir-462	-1.51329	0.06071	-1.74161	0.00441	-1.94327	0.01178	-1.48178	0.00818	1.15896	7.6668e-07	-3.01961	9.55094e-07
zfmir56	GGATGCAATCCTGCAAAACTCACGATCTTTGGATGCAATCCTGCAAAACTCACGATCTTT	dre-mir-19c_l	dre-mir-19c	-1.51988	9.71819e-07	1.34362	0.28448	-1.01646	0.93514	1.12387	0.39896	-3.33727	6.70304e-09	1	1
zfmir158	GAAACAAGTAACCAAGAATAGGCGATCTTTGAAACAAGTAACCAAGAATAGGCGATCTTT	dre-mir-26b_r	dre-mir-26b	-1.52706	0.00016	-1.01795	0.87738	1.00701	0.92148	-1.0498	0.5671	-2.511	3e-05	-1.36603	0.24295
zfmir340	CTTAAAAGGAAGGTGTGGCTGTCGATCTTTCTTAAAAGGAAGGTGTGGCTGTCGATCTTT	dre-mir-724_r	dre-mir-724	-1.53269	0.00013	-1.15213	0.09661	-1.06406	0.44477	-2.47975	0.00019	-2.70993	1.0899e-12	-2.47122	4.79177e-07
zfmir173	ATCAAGGTCCGCTGTGAACACGCGATCTTTATCAAGGTCCGCTGTGAACACGCGATCTTT	dre-mir-124-3_l	dre-mir-124-3	-1.54552	3.90969e-16	1.05803	0.36199	-1.03086	0.6397	1.02727	0.73951	-2.01605	2e-05	-1.51874	0.33328
zfmir134	GGAGTGCATCAGGAACTGATGGCGATCTTTGGAGTGCATCAGGAACTGATGGCGATCTTT	dre-mir-217-1_r	dre-mir-217-1	-1.54828	3.25242e-07	1	1	1	1	-1.21907	0.45061	-2.97118	0.03164	1.01704	0.93117
zfmir294	GGAAAGCTAGAAGGTTGTACAGCGATCTTTGGAAAGCTAGAAGGTTGTACAGCGATCTTT	dre-let-7c-2_r	dre-let-7c-2	-1.5509	1.49338e-08	1.06128	0.31739	1.03229	0.74885	-1.41282	0.20776	-2.83645	0.00237	-2.85305	0.03878
zfmir529	GTAAGCAGTCTAGAGCCAAGGTCGATCTTTGTAAGCAGTCTAGAGCCAAGGTCGATCTTT	dre-miR-212_l	dre-miR-212	-1.55185	0.00027	-1.80442	0.13382	1.62874	0.00788	-1.13438	0.00044	-1.74888	7.9027e-07	1.08417	0.81456
zfmir140	GGAGTGCATCAGGAACTGATGGCGATCTTTGGAGTGCATCAGGAACTGATGGCGATCTTT	dre-mir-217-1_r	dre-mir-217-1	-1.55272	3.29487e-11	-1.01754	0.93499	1	1	-1.16917	0.61469	-1.25095	0.22474	-2.48835	0.01247
zfmir154	CTAATGGCTTTGAACCCTACATCGATCTTTCTAATGGCTTTGAACCCTACATCGATCTTT	dre-mir-135c-3_r	dre-mir-135c-3	-1.56552	2.29865e-09	1.5234	1.61239e-07	-1.03642	0.68477	1.0253	0.77197	-2.08277	0.00033	1	1
zfmir498	AGAGTAAACATCCCTCTCCCAGCGATCTTTAGAGTAAACATCCCTCTCCCAGCGATCTTT	dre-miR-30c_r	dre-miR-30c	-1.56978	1.8208e-16	1.46794	0.00032	1.1553	0.31675	-1.05906	0.48528	-2.34873	0.00102	-1.39965	0.01315
zfmir16	AGTAGTACAACAGAAAAAGGGCCGATCTTTAGTAGTACAACAGAAAAAGGGCCGATCTTT	dre-mir-130c-1_l	dre-mir-130c-1	-1.57447	1.02028e-12	-1.02787	0.68433	1.10597	0.30096	-1.06796	0.17185	-3.34046	0.00078	-1.00819	0.93715
zfmir359	ATGGGGATATAAGGAAGTATGTCGATCTTTATGGGGATATAAGGAAGTATGTCGATCTTT	dre-mir-206-2_l	dre-mir-206-2	-1.57791	4.68106e-26	-1.18197	0.02358	-1.00092	0.9892	-1.29515	1e-05	-2.76207	0.00018	-1.41418	0.30074
zfmir168	GCGGCAGTATACTTGCTGATTGCGATCTTTGCGGCAGTATACTTGCTGATTGCGATCTTT	dre-mir-34_r	dre-mir-34	-1.57963	1.25059e-11	1.29856	0.22959	1.03925	0.78697	-1.24976	0.04267	-2.31333	0.02483	2.2079	8.47693e-06
zfmir500	AGGGCACAGCCAACGGTCGATGCGATCTTTAGGGCACAGCCAACGGTCGATGCGATCTTT	dre-miR-181a_r	dre-miR-181a	-1.58976	2.8055e-06	1.15257	0.08195	-1.09508	0.125	-1.0812	0.26889	-2.32304	0.00155	1.17646	0.13618
zfmir518	AGAAAGACAGTAGATTGTATAGCGATCTTTAGAAAGACAGTAGATTGTATAGCGATCTTT	dre-let-7e_r	dre-let-7e	-1.59667	0.00422	1.39615	0.30123	1.00013	0.99909	-1.40083	0.00186	-1.16885	0.30029	1	1
zfmir226	AGTAGTACAACAGAAAAAGGGCCGATCTTTAGTAGTACAACAGAAAAAGGGCCGATCTTT	dre-mir-130c-2_l	dre-mir-130c-2	-1.60935	1.40657e-27	1.07755	0.37681	1.14749	0.00836	-1.10164	0.20851	-3.17054	0.00025	-1.74138	0.03406
zfmir361	ATCAAGGTCCACTGTGAACACACGATCTTTATCAAGGTCCACTGTGAACACACGATCTTT	dre-mir-124-4_l	dre-mir-124-4	-1.61078	0	1.06362	0.17507	-1.07369	0.19594	-1.07729	0.08734	-2.5215	0.00027	-2.42545	0.0197
zfmir337	AGTAACAATCTAAAGCCACGGTCGATCTTTAGTAACAATCTAAAGCCACGGTCGATCTTT	dre-mir-132-2_l	dre-mir-132-2	-1.61304	0.00612	1.70057	7e-05	1.45003	2.51733e-10	-1.19772	1.11145e-06	-2.57178	8e-05	1.11465	0.85314
zfmir228	TAGGGCAGACCGTGATTTGTTGCGATCTTTTAGGGCAGACCGTGATTTGTTGCGATCTTT	dre-mir-7b_r	dre-mir-7b	-1.62611	1.64801e-09	1.18744	0.41774	1.2904	0.00722	-1.12841	0.5212	-2.54013	0.02769	1	1
zfmir84	GGAAAGCTAGGAGGTTGTACAGCGATCTTTGGAAAGCTAGGAGGTTGTACAGCGATCTTT	dre-let-7a-2_r	dre-let-7a-2	-1.63401	0.00102	-1.01686	0.85869	-1.03266	0.51336	-1.20654	0.49901	-1.8861	0.00011	-1.90564	0.18746
zfmir156	AGAAAGACAGTAGGCTGTATAGCGATCTTTAGAAAGACAGTAGGCTGTATAGCGATCTTT	dre-let-7g-1_r	dre-let-7g-1	-1.63644	0.00018	-1.13931	0.60071	2.16861	0.02223	-1.1909	0.32592	-1.42759	0.12423	-1.08073	0.76493
zfmir319	ACCACAGTCTGTCAAATACTCTCGATCTTTACCACAGTCTGTCAAATACTCTCGATCTTT	dre-mir-223_l	dre-mir-223	-1.63779	6.94407e-09	1.78618	0.0013	-1.13475	0.62839	-1.18771	0.18675	-1.9894	0.02234	1.19317	0.60747
zfmir366	TGTTCCCAAGGACCTCACCTGTCGATCTTTTGTTCCCAAGGACCTCACCTGTCGATCTTT	dre-mir-125a-2_r	dre-mir-125a-2	-1.64142	3.34474e-15	1.03129	0.68081	1.06539	0.40075	1.03592	0.51731	-2.40642	0.00012	1.39243	0.08025
zfmir112	GGAAAGCTAGAAGGTTGTACAGCGATCTTTGGAAAGCTAGAAGGTTGTACAGCGATCTTT	dre-let-7d-2_r	dre-let-7d-2	-1.65475	2.13298e-07	1.19168	0.03186	1.36535	0.0007	-1.58323	0.00115	-2.271	0.02524	1.00367	0.98363
zfmir162	AAAGACAGTAGACTGTATAGTTCGATCTTTAAAGACAGTAGACTGTATAGTTCGATCTTT	dre-let-7g-2_r	dre-let-7g-2	-1.65672	0.13897	1.1297	0.71228	1.12009	0.72751	-1.1162	0.75406	1.21134	0.40761	-1.43811	0.24945
zfmir165	ATCAAGGTCCGCTGTGAACACGCGATCTTTATCAAGGTCCGCTGTGAACACGCGATCTTT	dre-mir-124-5_l	dre-mir-124-5	-1.65922	1.70622e-41	1.11078	0.09725	1.01262	0.8155	-1.00583	0.94208	-3.28296	0.00131	1	1
zfmir129	ATCAAGGTCCGCTGTGAACACGCGATCTTTATCAAGGTCCGCTGTGAACACGCGATCTTT	dre-mir-124-2_l	dre-mir-124-2	-1.68916	0	1.07795	0.08068	-1.05192	0.25644	1.02726	0.76331	-2.03094	0.00062	1	1
zfmir204	CTCATTCATTGTCCGGCGAGTCCGATCTTTCTCATTCATTGTCCGGCGAGTCCGATCTTT	dre-mir-181c_r	dre-mir-181c	-1.69172	6.92994e-11	1.07473	0.28168	-1.07708	0.29085	1.01445	0.92561	-1.75114	0.00115	-1.458	0.28227
zfmir470	AGTGACAGCACATCATGATTCGCGATCTTTAGTGACAGCACATCATGATTCGCGATCTTT	dre-mir-15b_r	dre-mir-15b	-1.69458	3.37303e-09	1.18993	0.25219	1.13282	0.35988	-1.22131	0.1877	-1.58041	0.3736	1.16672	0.57049
zfmir41	CAGGCAGCATCAGGAGATTGTTCGATCTTTCAGGCAGCATCAGGAGATTGTTCGATCTTT	dre-mir-338-1_l	dre-mir-338-1	-1.71811	2.48169e-31	-1.6605	0.04465	1.21929	0.33586	-1.06153	0.78173	-2.06252	2e-05	-1.9415	0.00561
zfmir36	CCAATGGCTTTGAACCCTATGTCGATCTTTCCAATGGCTTTGAACCCTATGTCGATCTTT	dre-mir-135c-1_r	dre-mir-135c-1	-1.71966	0	1.4602	4.47798e-08	-1.03891	0.57838	1.05856	0.55387	-3.10615	0.00037	1	1
zfmir473	ATCAAGGTCCGCCGTGAACACGCGATCTTTATCAAGGTCCGCCGTGAACACGCGATCTTT	dre-mir-124-6_l	dre-mir-124-6	-1.72406	2.158e-43	-1.00435	0.90815	1.01938	0.80328	1.02099	0.88278	-2.21098	0.00014	1	1
zfmir371	ATGGGCATATAAGGAAGCATGTCGATCTTTATGGGCATATAAGGAAGCATGTCGATCTTT	dre-mir-206-1_l	dre-mir-206-1	-1.73206	2.84804e-24	1.25625	0.0317	1.13378	0.07661	-1.00152	0.99285	-2.25647	0.00399	-3.67524	5.6091e-37
zfmir522	GACCCTGGTGTTGTGAAGAAGCCGATCTTTGACCCTGGTGTTGTGAAGAAGCCGATCTTT	dre-miR-138_r	dre-miR-138	-1.76072	2.78102e-26	1.17041	0.19969	1.1291	0.03435	-1.12648	0.30727	-2.11654	0.0112	-1.232	0.43047
zfmir76	GGAAAGCTAGAAGGTTGTACAGCGATCTTTGGAAAGCTAGAAGGTTGTACAGCGATCTTT	dre-let-7c-1_r	dre-let-7c-1	-1.76882	9.04843e-09	-1.02536	0.80577	1.17001	0.21801	-1.41779	0.1221	-2.80947	0.00092	-2.14962	0.16326
zfmir446	GCTTGTGAAAGCCTGACGGTAACGATCTTTGCTTGTGAAAGCCTGACGGTAACGATCTTT	dre-mir-430a-23_l	dre-mir-430a-23	-1.80125	0.14853	1	1	1.0076	0.94146	1	1	1	1	1	1
zfmir28	AGTGGCCTACAGAACTGACAGGCGATCTTTAGTGGCCTACAGAACTGACAGGCGATCTTT	dre-mir-192_r	dre-mir-192	-1.80944	0.00116	1.56897	0.01467	-1.11101	0.45351	1.23184	0.19944	-1.18994	0.07989	1	1
zfmir260	TGAGGTAGACTGTGACTTGTTGCGATCTTTTGAGGTAGACTGTGACTTGTTGCGATCTTT	dre-mir-7a-1_r	dre-mir-7a-1	-1.82713	5.10497e-21	-1.00326	0.975	1.09686	0.20512	-1.30065	0.01994	-3.22302	0.01265	-1.01812	0.92695
zfmir220	GTAGTTGGCAAGTCTAGAACCACGATCTTTGTAGTTGGCAAGTCTAGAACCACGATCTTT	dre-mir-182_r	dre-mir-182	-1.84471	1.77603e-09	1.00834	0.9128	-1.20529	0.17707	-1.28403	0.00012	-1.57739	0.2226	1	1
zfmir322	GGAAAGCTAGGAGGCTGTACAGCGATCTTTGGAAAGCTAGGAGGCTGTACAGCGATCTTT	dre-let-7a-4_r	dre-let-7a-4	-1.86329	0.0357	-1.25743	0.19931	1	1	1.57162	0.32483	-2.54605	0.02843	-1.017	0.93136
zfmir218	TATTGGCACTACACATAATTGCCGATCTTTTATTGGCACTACACATAATTGCCGATCTTT	dre-mir-96_r	dre-mir-96	-1.87122	1.81076e-30	1.23528	0.01281	1.04136	0.43817	-1.18014	0.04044	-2.38889	2e-05	1.03466	0.92394
zfmir178	TAGTGGCTTGTATCCCTACATGCGATCTTTTAGTGGCTTGTATCCCTACATGCGATCTTT	dre-mir-135a_r	dre-mir-135a	-1.88599	0.00036	1.14567	0.4952	1.08668	0.52721	1.01366	0.93647	-1.52895	0.00585	1	1
zfmir533	ATACTTATAGTCTACTACATTTCGATCTTTATACTTATAGTCTACTACATTTCGATCTTT	dre-miR-728_l	dre-miR-728	-1.90049	3e-05	1.54692	0.01534	1.68309	0.01985	1.04322	0.76341	-1.10814	0.27243	1	1
zfmir32	GGGAAGGCAATAGATTGTATAGCGATCTTTGGGAAGGCAATAGATTGTATAGCGATCTTT	dre-let-7f_r	dre-let-7f	-1.9285	0.0003	-3.07569	0.01279	-3.1328	0.00432	-6.49419	3e-05	-11.3937	4.71133e-21	-1.20581	0.46495
zfmir390	AGTGCAAGTAACCAAGAACAGGCGATCTTTAGTGCAAGTAACCAAGAACAGGCGATCTTT	dre-mir-26a-3_r	dre-mir-26a-3	-1.92871	1.07417e-11	-1.24783	0.0907	-1.39332	0.04832	-1.12174	0.09198	-1.48491	9e-05	-1.66671	0.00492
zfmir23	CTGATATCAGCTCAGAAGGCACCGATCTTTCTGATATCAGCTCAGAAGGCACCGATCTTT	dre-mir-24-1_l	dre-mir-24-1	-1.93375	0.06596	-1.35653	0.30305	-1.09284	0.68655	1.07253	0.7469	-1.39551	0.0222	-1.33014	0.01327
zfmir132	GAATATGTCTGATATTTAGTTGCGATCTTTGAATATGTCTGATATTTAGTTGCGATCTTT	dre-mir-190b_r	dre-mir-190b	-1.94895	6.96192e-11	1.14451	0.05421	-1.39737	2e-05	1.08374	0.17763	-2.45568	0.00028	1.1559	0.6759
zfmir73	GTAAGCAGTCTAGAGCCAAGGTCGATCTTTGTAAGCAGTCTAGAGCCAAGGTCGATCTTT	dre-mir-212_l	dre-mir-212	-1.96465	0.00014	1.13292	0.65932	1.20085	0.33533	-1.18763	8e-05	-1.72763	3.57641e-06	-1.46203	0.4135
zfmir258	TGAGGCAGACTGTGACTTGTTGCGATCTTTTGAGGCAGACTGTGACTTGTTGCGATCTTT	dre-mir-7a-2_r	dre-mir-7a-2	-1.96983	2.85572e-34	1.07114	0.34043	1.13178	0.20063	-1.5891	0.01116	-2.00804	0.00015	1	1
zfmir345	TGGGCTGGAAAAGTGATAAGGACGATCTTTTGGGCTGGAAAAGTGATAAGGACGATCTTT	dre-mir-184_l	dre-mir-184	-2.02267	1.78496e-06	-1.93821	0.00109	-1.00822	0.93794	-3.60499	4e-05	-3.11932	2.32938e-11	-1.03098	0.88656
zfmir494	TGAGGCAGACTATGACTTGTTGCGATCTTTTGAGGCAGACTATGACTTGTTGCGATCTTT	dre-miR-7a_r	dre-miR-7a	-2.03684	3e-05	-1.46977	0.17067	1.21588	0.37777	-1.18542	0.4281	-2.45983	0.00012	1	1
zfmir224	CAGAGGCAATATTGATAGGGTCCGATCTTTCAGAGGCAATATTGATAGGGTCCGATCTTT	dre-mir-454b_l	dre-mir-454b	-2.03881	3.01935e-28	-1.60798	2.94247e-06	-1.14245	0.08011	-5.62236	1.12399e-09	-3.73375	0.00148	-1.54353	0.17886
zfmir243	CCAAGCACTGTCAGGTAAGATGCGATCTTTCCAAGCACTGTCAGGTAAGATGCGATCTTT	dre-mir-141_l	dre-mir-141	-2.10912	2.15803e-06	1.65391	0.27159	-1.13741	0.53526	1.01309	0.93914	-2.48512	0.0289	-2.1459	0.01319
zfmir254	GGGAAGGCAATAGACTGTATAGCGATCTTTGGGAAGGCAATAGACTGTATAGCGATCTTT	dre-let-7a-6_r	dre-let-7a-6	-2.21591	2e-05	-3.1529	0.00151	-3.48755	0.00392	-3.31307	0.00567	-8.3715	0	-1.30142	0.06607
zfmir169	TCCAGCACTGTCCGGTAAGATGCGATCTTTTCCAGCACTGTCCGGTAAGATGCGATCTTT	dre-mir-200a_l	dre-mir-200a	-2.35778	0	-1.81489	0.01962	1.02474	0.94741	-1.45529	0.1982	-2.59334	0.00068	-1.78776	0.01697
zfmir504	AGAGGCAATACTGATAGGGTCCCGATCTTTAGAGGCAATACTGATAGGGTCCCGATCTTT	dre-miR-454a_l	dre-miR-454a	-2.41068	7.88587e-19	-1.55988	0.02796	-1.35208	0.36145	-1.79327	7.84614e-06	-3.34963	2.25981e-06	-1.08898	0.59818

## Sheet: all_miRNA_data___annot
ProbeID	Sequence	TargetID	GeneSymbol	Description	3d 2 chips Hungary_Fold Change	3d 2 chips Hungary_P-value	3d 2 chips Leiden_Fold Change	3d 2 chips Leiden_P-value	3d 4 chips_Fold Change	3d 4 chips_P-value	hsras all data_Fold Change	hsras all data_P-value	7d_Fold Change	7d_P-value	14d_Fold Change	14d_P-value	adult tail_Fold Change	adult tail_P-value	zic all data_Fold Change	zic all data_P-value	fli-gff all data_Fold Change	fli-gff all data_P-value	liver tumor_Fold Change	liver tumor_P-value	dicer_Fold Change	dicer_P-value
zfmir1	CCCAACAACATCAAACTACCTACGATCTTTCCCAACAACATCAAACTACCTACGATCTTT	dre-mir-196a-2_l	dre-mir-196a-2		1.20046	0.40664	1.05725	0.65091	1.12808	0.31578	-1.00201	0.98356	-1.03507	0.66464	-1.0287	0.65832	1.43634	0.14972	-1.10078	0.00479	-1.0783	0.06292	1.2999	0.2427	-1.35733	0.56806
zfmir10	GTGTATATGCCCATGGACTGCACGATCTTTGTGTATATGCCCATGGACTGCACGATCTTT	dre-mir-455_r	dre-mir-455		-1.00511	0.9161	-1.06777	0.29438	-1.00441	0.92706	-1.05345	0.22038	-1.05463	0.0878	-1.21732	0.00276	-1.76106	0.00547	-1.00904	0.854	-1.08175	0.14726	2.26982	1.12104e-44	-1.77811	8.7833e-15
zfmir100	ACAGCAAACACCCTCCGCCCAGCGATCTTTACAGCAAACACCCTCCGCCCAGCGATCTTT	dre-mir-30b_r	dre-mir-30b		-1.44592	0.13049	-1.02869	0.83677	-1.05008	0.728	1.1506	0.16182	1.03847	0.90179	-1.22081	0.18677	1.10471	0.74675	1.17774	4e-05	-1.01679	0.78345	1.20246	0.1644	1.54222	0.28204
zfmir1000	ATCCTGGACCATCAAGATTAAACGATCTTTATCCTGGACCATCAAGATTAAACGATCTTT	sblock7250_C3_r	sblock7250_C3		1.04788	0.84327	-1.43143	0.18797	-1.2737	0.29032	-1.11854	0.53574	1.08717	0.68117	-1.15954	0.42884	1.00256	0.97926	1.01547	0.93787	1.06924	0.89887	1	1	1	1
zfmir1001	ATCCTGGACCATCAAGATTAAACGATCTTTATCCTGGACCATCAAGATTAAACGATCTTT	sblock7251_C3_r	sblock7251_C3		1	1	-1.42207	0.07613	-1.29014	0.1709	1	1	-1.22868	0.61262	-1.13758	0.53933	-1.07002	0.62953	1	1	1.12878	0.71559	-1.19891	0.44502	1	1
zfmir1002	TCACTAATGTTGATCCTGGACCCGATCTTTTCACTAATGTTGATCCTGGACCCGATCTTT	sblock7251_C3_l	sblock7251_C3		-1.39511	0.29651	-1.06124	0.74944	-1.05517	0.76268	1.09226	0.65016	1.31855	6.67255e-11	2.56214	6.44958e-20	-4.54132	1.00852e-34	1.19033	0.16252	1.15199	0.36608	1.5226	0.00878	-1.8569	0.015
zfmir1003	ATCCTGGACCATCAAGATTAAACGATCTTTATCCTGGACCATCAAGATTAAACGATCTTT	sblock7252_C3_r	sblock7252_C3		1.04427	0.89992	-1.15556	0.29267	-1.18361	0.4592	1	1	-1.01792	0.94077	-1.03921	0.86992	1	1	1	1	1.0919	0.78462	1	1	1.00761	0.96824
zfmir1004	ATGGTGATCCTGGACCATCAAGCGATCTTTATGGTGATCCTGGACCATCAAGCGATCTTT	sblock7252_C3_l	sblock7252_C3		-1.0142	0.94085	-2.52011	0.00054	-2.05359	0.03518	1	1	1.026	0.86631	1	1	-1.3696	0.16041	1	1	1	1	1	1	2.77562	0.08186
zfmir1005	ATCCTGGACCATCAAGATTAAACGATCTTTATCCTGGACCATCAAGATTAAACGATCTTT	sblock7253_C3_l	sblock7253_C3		1.09103	0.76291	-1.39338	0.50593	-1.41932	0.39848	1.00212	0.991	1.54017	0.17137	-1.09935	0.58476	-1.00994	0.95765	-1.03549	0.78236	1.05443	0.79336	1	1	-1.81056	0.06968
zfmir1006	TTACTTATGTTGATCCTGGACCCGATCTTTTTACTTATGTTGATCCTGGACCCGATCTTT	sblock7253_C3_r	sblock7253_C3		-1.20598	0.58681	-1.04083	0.77827	-1.03797	0.79068	-1.26768	0.40783	1.11984	0.06031	1.38344	0.01189	-4.31509	2e-05	-1.20185	0.09519	-1.3151	0.09049	1.22108	0.11309	-3.22098	0.00128
zfmir1007	TAAGTTGATCCTGGACCATCAACGATCTTTTAAGTTGATCCTGGACCATCAACGATCTTT	sblock7254_C3_l	sblock7254_C3		1	1	-1.06705	0.88434	-1.27183	0.41331	1	1	-1.24042	0.38045	1.10616	0.54744	-2.51272	2.90233e-06	1	1	1	1	1	1	-1.55582	0.19552
zfmir1008	ATCCTGGACCATCAAGATTAAACGATCTTTATCCTGGACCATCAAGATTAAACGATCTTT	sblock7254_C3_r	sblock7254_C3		1.05629	0.90494	-1.23934	0.41216	-1.26637	0.2267	1	1	1.23935	0.31109	1.17195	0.53122	1	1	1	1	1.06987	0.79865	-1.05823	0.82423	1.14641	0.6935
zfmir1009	ATGTTGATCCTGGACCATCAAGCGATCTTTATGTTGATCCTGGACCATCAAGCGATCTTT	sblock7255_C3_l	sblock7255_C3		-1.2249	0.46729	1.12255	0.51931	1.10139	0.5216	1	1	-1.10286	0.72786	1.7473	0.00146	-3.86135	2.58027e-13	1	1	1	1	-1.09946	0.46842	-1.36607	0.338
zfmir101	TAGCTGGTTGAAAGGGACCAAACGATCTTTTAGCTGGTTGAAAGGGACCAAACGATCTTT	dre-mir-133c_r	dre-mir-133c		-1.02655	0.61716	1.0913	0.06484	1.03106	0.44756	1.10861	0.00319	1.11442	0.00276	1.21178	1.31037e-07	-2.24036	0	1.04119	0.18613	1.0005	0.99308	-1.70373	0.01969	1.32551	1.67799e-07
zfmir1010	ATGTTGATCCTGGACCATCAAGCGATCTTTATGTTGATCCTGGACCATCAAGCGATCTTT	sblock7255_C3_l	sblock7255_C3		-1.01489	0.94575	1.15706	0.30552	1.14619	0.3261	1.03519	0.87198	1.15467	0.41769	1.31913	0.15556	-4.32733	2.92561e-09	-1.14652	0.47089	1.08918	0.76505	-1.10107	0.60097	-1.33664	0.36073
zfmir1011	ATCCTGGACCATCAAGATTAAACGATCTTTATCCTGGACCATCAAGATTAAACGATCTTT	sblock7257_C3_r	sblock7257_C3		1.05567	0.8456	-1.56098	0.25218	-1.03105	0.9225	1.47405	0.27964	1.22205	0.40909	-1.12302	0.56845	1	1	-1.02451	0.90654	1.0653	0.88862	-1.00738	0.91649	-1.16475	0.67774
zfmir1012	ATCCTGGACCATCAAGATTAAACGATCTTTATCCTGGACCATCAAGATTAAACGATCTTT	sblock7257_C3_r	sblock7257_C3		1.05122	0.83489	-1.9215	0.01426	-1.65418	0.09473	1	1	-1.03521	0.86449	1.2912	0.16049	1	1	-1.00008	0.99934	1.17238	0.60312	1	1	2.68114	0.13204
zfmir1013	ATGTTGATCCTGGACCATCAAGCGATCTTTATGTTGATCCTGGACCATCAAGCGATCTTT	sblock7258_C3_r	sblock7258_C3		1	1	1.27184	0.32807	1.19707	0.3706	-1.00401	0.97367	1.03947	0.86089	1.32433	0.13797	-3.75151	1.25659e-07	-1.01507	0.93125	1.00717	0.9809	-1.03256	0.81025	1	1
zfmir1014	ATGTTGATCCTGGACCATCAAACGATCTTTATGTTGATCCTGGACCATCAAACGATCTTT	sblock7258_C3_l	sblock7258_C3		1.12832	0.84742	-1.40629	0.13703	-1.4117	0.10388	-1.0013	0.99447	1.1844	0.33699	1.17968	0.37431	-3.17255	1.17774e-11	1	1	1	1	1	1	-1.29251	0.56597
zfmir1015	TTGTTGATCCTGGACCATCAAGCGATCTTTTTGTTGATCCTGGACCATCAAGCGATCTTT	sblock7260_C3_l	sblock7260_C3		1.33801	0.56328	-1.04814	0.81613	-1.20823	0.40862	1	1	-1.02669	0.87137	-1.02023	0.92047	-3.53113	4.91721e-06	1	1	-1.0128	0.94766	1	1	-1.06981	0.79681
zfmir1016	ATCCTGGACCATCAAGATTAAACGATCTTTATCCTGGACCATCAAGATTAAACGATCTTT	sblock7260_C3_r	sblock7260_C3		-1.05199	0.83341	-1.78812	0.04377	-1.45516	0.13747	1.14495	0.4611	1.10381	0.61648	-1.20942	0.37609	1	1	1	1	1.90514	0.02032	-1.18531	0.41585	1	1
zfmir1017	ATGTTGATCCTGGACCATCAAGCGATCTTTATGTTGATCCTGGACCATCAAGCGATCTTT	sblock7261_C3_l	sblock7261_C3		-1.09696	0.70634	1.0498	0.80199	1.0366	0.8463	-1.21319	0.16203	1.4431	0.14883	1.18576	0.34699	-4.61538	2.88948e-15	1	1	-1.0555	0.82799	-1.10943	0.52983	-1.30336	0.56054
zfmir1018	ATCCTGGACCATCAAGATTAAACGATCTTTATCCTGGACCATCAAGATTAAACGATCTTT	sblock7261_C3_r	sblock7261_C3		1.15011	0.69129	-1.1315	0.66217	-1.1315	0.66217	-1.00619	0.97335	2.55971	0.12716	1.46259	0.15264	1.21699	0.63817	1.17628	0.49882	3.52308	0.00223	-1.13833	0.76202	-1.05036	0.83511
zfmir1019	ATGTTGATCCTGGACCATCAAGCGATCTTTATGTTGATCCTGGACCATCAAGCGATCTTT	sblock7262_C3_l	sblock7262_C3		1.07408	0.7902	-1.37965	0.00507	-1.37965	0.00507	-1.12631	0.44752	-1.00849	0.95807	1.62174	0.00847	-3.3161	0.00332	1.03343	0.87908	1	1	1	1	2.07196	0.14374
zfmir102	GACTTGGTTCCGTTTTACCAGCCGATCTTTGACTTGGTTCCGTTTTACCAGCCGATCTTT	dre-mir-133c_l	dre-mir-133c		1.14766	0.0022	-1.24771	0.00036	-1.1033	0.3515	1.10919	0.012	1.00682	0.9072	-1.49582	0.00012	-2.23581	0.00476	1.02701	0.41698	-1.12416	0.03679	-1.03844	0.42312	1.3254	0.00296
zfmir1020	ATCCTGGACCATCAAGATTAAACGATCTTTATCCTGGACCATCAAGATTAAACGATCTTT	sblock7262_C3_r	sblock7262_C3		-1.63001	0.49192	-2.00148	0.05684	-1.72734	0.13107	1	1	1.0461	0.82467	-1.03504	0.8827	1	1	1	1	1	1	-1.28395	0.37962	1.2115	0.63109
zfmir1021	ATGTTGATCCTGGACCATCAAGCGATCTTTATGTTGATCCTGGACCATCAAGCGATCTTT	sblock7264_C3_l	sblock7264_C3		1	1	-1.10568	0.62661	-1.09092	0.64093	-1.08534	0.60367	-1.24267	0.2715	1.40553	0.28584	-2.85945	5.14091e-09	-1.01185	0.95196	1.17564	0.65841	-1.0309	0.85836	-1.23903	0.42473
zfmir1022	ATCCTGGACCATCAAGATTAAACGATCTTTATCCTGGACCATCAAGATTAAACGATCTTT	sblock7264_C3_r	sblock7264_C3		1.10164	0.74744	-1.26229	0.61562	-1.33467	0.44733	1	1	-1.03288	0.80156	-1.01837	0.90805	1.04535	0.84663	1	1	1.56106	0.21384	1	1	2.60124	0.10593
zfmir1023	ATGTTGATCCTGGACCATCAAGCGATCTTTATGTTGATCCTGGACCATCAAGCGATCTTT	sblock7265_C3_l	sblock7265_C3		1.20505	0.51054	-1.03253	0.78537	-1.03253	0.78537	-1.00831	0.93832	1.08535	0.51128	1.86139	0.00994	-4.04241	1.7063e-20	1.20936	0.46046	1	1	-1.03581	0.80196	-1.69638	0.22018
zfmir1024	ATCCTGGACCATCAAGATTAAACGATCTTTATCCTGGACCATCAAGATTAAACGATCTTT	sblock7265_C3_r	sblock7265_C3		1	1	-1.67054	0.05133	-1.18316	0.64667	1	1	1.2563	0.36959	-1.01651	0.9637	-1.03986	0.87353	-1.01073	0.92037	1.53673	0.21061	-1.02866	0.82826	1	1
zfmir1025	ATCCTGGACCATCAAGATTAAACGATCTTTATCCTGGACCATCAAGATTAAACGATCTTT	sblock7266_C3_l	sblock7266_C3		-1.04161	0.8575	-1.34601	0.28905	-1.07671	0.63936	1	1	1	1	1.16571	0.482	-1.07405	0.78998	1	1	1.48046	0.20144	1.05108	0.74998	1	1
zfmir1026	ATCCTGGACCATCAAGATTAAACGATCTTTATCCTGGACCATCAAGATTAAACGATCTTT	sblock7266_C3_r	sblock7266_C3		1.03842	0.86589	1.39433	0.52341	1.03895	0.86158	-1.11894	0.51374	-1.21086	0.48212	1	1	1	1	1	1	-1.05492	0.82599	-1.16149	0.28918	-1.10336	0.74631
zfmir1027	ATCCTCAAATTCAAATACAACACGATCTTTATCCTCAAATTCAAATACAACACGATCTTT	sblock7294_C3_l	sblock7294_C3		1.33492	0.46926	1	1	1	1	1.04189	0.85433	1.03238	0.83562	1	1	1	1	1	1	1	1	1.20912	0.34944	1.65662	0.39551
zfmir1028	TTGTTAGGTGCAAGATTCAAAACGATCTTTTTGTTAGGTGCAAGATTCAAAACGATCTTT	sblock7294_C3_r	sblock7294_C3		-1.24624	0.38196	-1.50007	0.15309	-1.23853	0.42106	-1.09276	0.57642	1	1	-1.05534	0.71035	1.02867	0.92387	-1.03249	0.7913	1	1	1	1	1	1
zfmir1029	GCACACAACGTTTAAAGTTTTTCGATCTTTGCACACAACGTTTAAAGTTTTTCGATCTTT	sblock7311_C3_l	sblock7311_C3		1.00464	0.97962	-1.03602	0.87435	1	1	-1.00417	0.96751	1	1	1	1	1	1	1	1	1.02894	0.89381	-1.06367	0.65389	1.37061	0.5219
zfmir103	TGACAACCATCTAACCAGCCTGCGATCTTTTGACAACCATCTAACCAGCCTGCGATCTTT	dre-mir-456_r	dre-mir-456		1.03183	0.85368	-1.10868	0.11874	-1.00785	0.92957	1.17371	0.0239	-1.05283	0.02734	-1.18663	0.00924	-1.69784	7.17426e-11	1.08799	0.02404	1.07797	0.14435	-1.00106	0.9903	-1.16716	0.53626
zfmir1030	ATGTGAGTCACCAGCCGTAATACGATCTTTATGTGAGTCACCAGCCGTAATACGATCTTT	sblock7311_C3_l	sblock7311_C3		1	1	1.12747	0.71915	1	1	1	1	1	1	-1.09683	0.56832	1	1	1	1	1	1	1	1	-1.15611	0.56154
zfmir1031	GATACATACTGCTGATCACAAACGATCTTTGATACATACTGCTGATCACAAACGATCTTT	sblock7318_C3_l	sblock7318_C3		1.10442	0.74392	1	1	1	1	-1.00114	0.99577	1	1	1	1	-1.00499	0.9778	1	1	-1.419	0.47789	1	1	1.00609	0.97395
zfmir1032	TTTCAATCACTAACATGTTTAACGATCTTTTTTCAATCACTAACATGTTTAACGATCTTT	sblock7318_C3_r	sblock7318_C3		1.22515	0.48588	1	1	1	1	1	1	1	1	1	1	1	1	1	1	1	1	1	1	1.48336	0.42882
zfmir1033	GGATTCAGTGAGCAAAGATGTACGATCTTTGGATTCAGTGAGCAAAGATGTACGATCTTT	sblock7320_C3_l	sblock7320_C3		-1.04065	0.86021	1	1	1	1	1	1	1	1	1.09617	0.58149	-1.03361	0.88422	1	1	1.21747	0.63372	1	1	1	1
zfmir1034	ATAGAAACCAACTGCGGCTGAGCGATCTTTATAGAAACCAACTGCGGCTGAGCGATCTTT	sblock7320_C3_l	sblock7320_C3		1	1	1.83475	0.18878	1	1	1	1	1	1	1.20952	0.32343	1.00442	0.98442	1.03935	0.86279	-1.08471	0.77196	-1.01481	0.85545	1	1
zfmir1035	AGTAAGAAAGGCTGAAAGACGACGATCTTTAGTAAGAAAGGCTGAAAGACGACGATCTTT	sblock7334_C3_l	sblock7334_C3		1.38509	0.3005	1	1	1.26469	0.34053	1	1	-1.00065	0.9958	1	1	-1.00517	0.97714	1	1	1	1	1	1	-1.04183	0.85458
zfmir1036	TCAGAGCTGCAACATCACTGGACGATCTTTTCAGAGCTGCAACATCACTGGACGATCTTT	sblock7334_C3_r	sblock7334_C3		-1.16084	0.67196	-1.30133	0.02412	-1.2955	0.02596	-1.16385	0.18711	-1.26703	0.02364	-1.55582	0.03553	1	1	1.11277	0.33564	-1.9248	1.56496e-11	1.30287	0.13917	1.2981	0.56737
zfmir1037	ACGCAAACCACAAGGAACTACACGATCTTTACGCAAACCACAAGGAACTACACGATCTTT	sblock7344_C3_l	sblock7344_C3		1.03206	0.88356	1.29447	0.41803	1.06569	0.80333	1.34638	0.21986	1.34084	0.00374	1.01493	0.91729	-1.07876	0.7634	1	1	-1.92938	0.10174	1	1	1.5358	0.44455
zfmir1038	GGCACATTTCGAGCAACAAACACGATCTTTGGCACATTTCGAGCAACAAACACGATCTTT	sblock7344_C3_r	sblock7344_C3		1.45396	0.50631	1.14225	0.62649	1.08305	0.63745	1	1	1	1	1	1	1.25816	0.44539	1	1	-1.07959	0.8122	-1.02677	0.77968	1	1
zfmir1039	CAGTGTTGGTTCATGGAATAATCGATCTTTCAGTGTTGGTTCATGGAATAATCGATCTTT	sblock7435_C3_l	sblock7435_C3		1.18883	0.73444	-1.04692	0.87266	-1.04692	0.87266	1	1	-1.00121	0.99215	1.10491	0.42382	1	1	1	1	-1.15631	0.68018	1	1	1.1974	0.644
zfmir104	TAGACTGGAAAGATGCCTGCACCGATCTTTTAGACTGGAAAGATGCCTGCACCGATCTTT	dre-mir-456_l	dre-mir-456		-1.16213	0.66618	-1.24954	2.91858e-06	-1.24954	2.91858e-06	1	1	-1.17688	0.15055	-1.57233	0.03798	-1.11865	0.61338	1	1	1	1	-1.03552	0.91041	-2.31337	0.00781
zfmir1040	TTCCAGATCACCCTGCCACAAACGATCTTTTTCCAGATCACCCTGCCACAAACGATCTTT	sblock7435_C3_r	sblock7435_C3		1.33205	0.68212	-1.14391	0.65432	-1.17505	0.56692	1.06206	0.65501	1.43717	0.17943	1.04981	0.83023	1.11589	0.72946	1.26223	0.00038	1.1486	0.37583	1.53926	0.00517	2.21644	0.12548
zfmir1041	ATGTTGATCCTGGACCATCAAGCGATCTTTATGTTGATCCTGGACCATCAAGCGATCTTT	sblock7503_C3_l	sblock7503_C3		1.12442	0.71919	1.2267	0.16584	1.26282	0.0741	-1.1362	0.58956	-1.16944	0.55025	1.56697	0.01772	-2.96711	4.83582e-11	1.14741	0.46299	-1.20002	0.63646	1.00677	0.97287	-1.07833	0.78136
zfmir1042	ATCCTGGACCATCAAGATTAAACGATCTTTATCCTGGACCATCAAGATTAAACGATCTTT	sblock7503_C3_r	sblock7503_C3		1	1	-2.21732	0.07964	-1.61315	0.20193	1.03646	0.87315	1.05263	0.77189	-1.01158	0.94685	-1.13805	0.7027	-1.08371	0.62239	1.01181	0.96377	-1.01344	0.8832	1	1
zfmir1043	ATGTTGATCCTGGACCATCAAGCGATCTTTATGTTGATCCTGGACCATCAAGCGATCTTT	sblock7506_C3_l	sblock7506_C3		-1.39778	0.31117	-1.21273	0.16507	-1.21273	0.16507	-1.11769	0.75204	-1.0255	0.8607	1.07192	0.76717	-4.14409	1.23394e-11	1	1	1.17047	0.61265	-1.09264	0.54806	-1.42187	0.31107
zfmir1044	ATCCTGGACCATCAAGATTAAACGATCTTTATCCTGGACCATCAAGATTAAACGATCTTT	sblock7506_C3_r	sblock7506_C3		1.33795	0.48055	-1.82658	0.18007	1.35738	0.30392	1	1	1.1817	0.66893	1.03469	0.89437	1	1	-1.06797	0.80309	1	1	1	1	1.01771	0.93026
zfmir1045	ATGTTGATCCTGGACCATCAAGCGATCTTTATGTTGATCCTGGACCATCAAGCGATCTTT	sblock7507_C3_l	sblock7507_C3		-1.06568	0.88692	-1.17643	0.63992	-1.22307	0.52869	1	1	1.07718	0.72578	1.4101	0.24022	-3.46246	4.0376e-08	-1.1338	0.4403	1.06012	0.80379	1.05181	0.74896	-1.17936	0.66321
zfmir1046	ATCCTGGACCATCAAGATTAAACGATCTTTATCCTGGACCATCAAGATTAAACGATCTTT	sblock7507_C3_r	sblock7507_C3		-1.66998	0.32764	-1.58198	0.0514	-1.32578	0.21396	1	1	1.05319	0.77916	1.00921	0.94458	-1.00305	0.98967	1.09338	0.60451	1	1	1	1	1	1
zfmir1047	ATCCTGGACCATCAAGATTAAACGATCTTTATCCTGGACCATCAAGATTAAACGATCTTT	sblock7508_C3_l	sblock7508_C3		1	1	1.55313	0.39952	1.38935	0.4592	1	1	3.27509	0.11411	-1.30502	0.53387	-1.0531	0.83274	1.14945	0.65412	2.11369	0.02338	1	1	-1.07342	0.79034
zfmir1048	ATCCTGGACCATCAAGATTAAACGATCTTTATCCTGGACCATCAAGATTAAACGATCTTT	sblock7508_C3_r	sblock7508_C3		1.26892	0.60392	-1.74482	0.15317	-1.45757	0.37343	-1.22498	0.43992	1	1	-1.03118	0.89153	-1.02358	0.93745	1.07868	0.66371	1.86906	0.02615	1	1	1	1
zfmir1049	ATGTTGATCCTGGACCATCAAGCGATCTTTATGTTGATCCTGGACCATCAAGCGATCTTT	sblock7509_C3_l	sblock7509_C3		-1.03092	0.88586	1.18078	0.18679	1.16158	0.21592	1	1	1.31333	0.24717	1.26785	0.39116	-2.76016	0.00361	-1.18424	0.48119	1	1	1	1	1	1
zfmir105	CAAGTGGTCCTAAACATTTCACCGATCTTTCAAGTGGTCCTAAACATTTCACCGATCTTT	dre-mir-203a_r	dre-mir-203a		1.1381	0.00416	-1.01321	0.81967	1.09809	0.04175	-1.0797	0.09154	-1.06426	0.18824	1.04652	0.34328	-2.59919	6.37985e-08	-1.05505	0.15303	1.03333	0.47487	-1.40379	0.15758	2.33153	2.03531e-23
zfmir1050	TTGATCCTGGACCACCAAGATTCGATCTTTTTGATCCTGGACCACCAAGATTCGATCTTT	sblock7509_C3_r	sblock7509_C3		-1.1565	0.68129	1.44622	0.07888	1.44622	0.07888	-1.04106	0.8417	1.30978	0.35077	1.17008	0.27139	1	1	1	1	1.43728	0.37075	2.14998	0.02492	-1.06128	0.81191
zfmir1051	ATGTTGATCCTGGACCATCAAGCGATCTTTATGTTGATCCTGGACCATCAAGCGATCTTT	sblock7510_C3_l	sblock7510_C3		1.00553	0.976	-1.25298	0.2272	-1.21187	0.28862	1	1	-1.21013	0.45146	1.30072	0.13312	-3.79138	7.27652e-08	-1.49044	0.1009	1.04065	0.88809	1.04794	0.78311	1.64945	0.20839
zfmir1052	ATCCTGGACCATCAAGATTAAACGATCTTTATCCTGGACCATCAAGATTAAACGATCTTT	sblock7510_C3_r	sblock7510_C3		1.24046	0.62261	-1.32658	0.43643	1	1	1	1	1.19697	0.51623	-1.15334	0.48991	1.0135	0.94459	1	1	1.46271	0.24576	-1.03899	0.77502	1.22016	0.53325
zfmir1053	ATGTTGATCCTGGACCATCAAGCGATCTTTATGTTGATCCTGGACCATCAAGCGATCTTT	sblock7511_C3_l	sblock7511_C3		1.12081	0.72443	1.42385	0.0033	1.42194	0.00242	1	1	-1.20691	0.48804	1.85769	0.00314	-3.92919	5.02711e-16	-1.04046	0.79643	1	1	1.01247	0.90872	-1.01827	0.93297
zfmir1054	ATCCTGGACCATCAAGATTAAACGATCTTTATCCTGGACCATCAAGATTAAACGATCTTT	sblock7511_C3_r	sblock7511_C3		1.43932	0.51269	1.03221	0.92443	1.06036	0.85974	1	1	-1.1694	0.4709	1.19181	0.38851	-1.2928	0.29503	1	1	1.0435	0.85465	1	1	1.80243	0.29547
zfmir1055	ATGTTGATCCTGGACCATCAAGCGATCTTTATGTTGATCCTGGACCATCAAGCGATCTTT	sblock7512_C3_l	sblock7512_C3		-1.11403	0.73073	-1.15023	0.37861	-1.15023	0.37861	-1.04422	0.73515	1.07318	0.67411	1.29792	0.18551	-3.13708	4.33564e-06	1	1	1	1	1	1	1	1
zfmir1056	ATCCTGGACCATCAAGATTAAACGATCTTTATCCTGGACCATCAAGATTAAACGATCTTT	sblock7512_C3_r	sblock7512_C3		1	1	-1.62112	0.20897	-1.31375	0.30756	1	1	1.86295	0.35716	-1.13198	0.57466	1	1	1.16197	0.55395	1.6245	0.30146	-1.11733	0.61982	1.0508	0.83679
zfmir1057	ATGTTGATCCTGGACCATCAAGCGATCTTTATGTTGATCCTGGACCATCAAGCGATCTTT	sblock7513_C3_l	sblock7513_C3		1	1	-1.46032	0.03955	-1.34089	0.09261	-1.20473	0.12434	1.90418	0.00863	1.33289	0.22998	-5.87953	1.06435e-17	1	1	1	1	-1.06359	0.71813	-1.04442	0.848
zfmir1058	ATCCTGGACCATCAAGATTAAACGATCTTTATCCTGGACCATCAAGATTAAACGATCTTT	sblock7513_C3_r	sblock7513_C3		-1.02164	0.91362	1.16898	0.62882	1.12035	0.63577	1	1	-1.24087	0.45237	-1.1504	0.44946	1.04804	0.77592	1	1	1.04015	0.86343	1.01178	0.87368	1	1
zfmir1059	ATCCTGGACCATCAAGATTAAACGATCTTTATCCTGGACCATCAAGATTAAACGATCTTT	sblock7514_C3_r	sblock7514_C3		1	1	-2.0204	0.00017	-1.63186	0.06008	1.2551	0.43136	1.0574	0.86752	-1.67331	0.00462	1	1	1.13467	0.44785	1.1603	0.67461	1	1	1.27019	0.58476
zfmir106	TTGAACTGTTAAGAACCACTGCCGATCTTTTTGAACTGTTAAGAACCACTGCCGATCTTT	dre-mir-203a_l	dre-mir-203a		-1.00481	0.96996	-1.13032	0.15751	-1.0753	0.33569	1.31629	0.00278	-1.06658	0.29389	-1.69105	0.00231	-2.55363	0.00016	1.10562	0.00055	-1.38528	0.00023	-1.04044	0.86019	1.2254	0.41493
zfmir1060	ATCCTGGACCATCAAGATTAAACGATCTTTATCCTGGACCATCAAGATTAAACGATCTTT	sblock7514_C3_r	sblock7514_C3		-1.0095	0.9589	-1.02357	0.93906	-1.0063	0.9504	1	1	-1.02675	0.86201	-1.22424	0.46382	1	1	1.83368	0.09634	2.41011	0.0129	1	1	-1.16685	0.55276
zfmir1061	ATCTGGGCCAAATACTACATTTCGATCTTTATCTGGGCCAAATACTACATTTCGATCTTT	sblock7533_C3_r	sblock7533_C3		1	1	-1.08615	0.75762	-1.005	0.97899	1	1	1	1	1.15793	0.40696	1.52451	0.15132	1.06822	0.7998	-1.05428	0.82632	1.25597	0.64467	-1.15793	0.68453
zfmir1062	TTTTACATCTGGCCCACATGTCCGATCTTTTTTTACATCTGGCCCACATGTCCGATCTTT	sblock7533_C3_l	sblock7533_C3		1.18976	0.60594	1.38086	0.37315	1.42061	0.166	-1.41073	0.17012	-1.17405	0.38104	1.41883	0.02593	1	1	-1.21279	0.40151	-1.0564	0.81119	-1.16662	0.28838	1.05066	0.83907
zfmir1063	GCTGCTGTTTTGTACTTGAATGCGATCTTTGCTGCTGTTTTGTACTTGAATGCGATCTTT	sblock7580_C3_l	sblock7580_C3		-1.83443	0.13474	-1.20686	0.1905	-1.20686	0.1905	-2.21622	1e-05	-1.51823	0.13875	1.68965	0.00062	-1.13276	0.72658	-1.2031	0.35932	1.55492	0.17258	-1.22888	0.02292	-1.15577	0.68665
zfmir1064	CATTTTATACAGTTAAATCAAACGATCTTTCATTTTATACAGTTAAATCAAACGATCTTT	sblock7580_C3_r	sblock7580_C3		1	1	1	1	1	1	1	1	1.06321	0.74715	1	1	1.12839	0.54101	1	1	-2.91982	0.15879	1	1	1.00061	0.99727
zfmir1065	AAGACAGCAGTATCTTACGGAGCGATCTTTAAGACAGCAGTATCTTACGGAGCGATCTTT	sblock7586_C3_l	sblock7586_C3		1	1	1	1	1	1	1	1	1	1	1	1	1	1	1	1	1	1	1	1	1	1
zfmir1066	AAGAGCAGTAAACAACACGAAACGATCTTTAAGAGCAGTAAACAACACGAAACGATCTTT	sblock7586_C3_r	sblock7586_C3		1.54277	0.21182	-1.01608	0.93738	1.28659	0.31366	1.14429	0.57343	1.35076	0.18432	1	1	1.09338	0.57086	1	1	1.46456	0.16951	-1.01722	0.83805	1.6782	0.29865
zfmir1067	GCATCAGCCAATCAAACAGCTTCGATCTTTGCATCAGCCAATCAAACAGCTTCGATCTTT	sblock7683_C3_l	sblock7683_C3		1.14774	0.69357	1.03607	0.88171	1.02269	0.86056	1.01638	0.93316	1	1	1.05657	0.78798	1	1	1.03845	0.89601	1.33395	0.28937	1	1	1.34903	0.5477
zfmir1068	TGGCTGCTGGCATTGTTCATTGCGATCTTTTGGCTGCTGGCATTGTTCATTGCGATCTTT	sblock7683_C3_r	sblock7683_C3		-1.34717	0.02913	1.26356	0.19704	1.04845	0.7982	1.19764	0.00264	1.69594	0	1.77928	7.02419e-10	2.50562	8.41235e-08	1.05119	0.43796	1.14012	0.00165	-1.24731	6.13003e-07	-2.34708	0.00147
zfmir1069	GTAGCACAGCAATCACACTACACGATCTTTGTAGCACAGCAATCACACTACACGATCTTT	sblock7762_C3_l	sblock7762_C3		1.09901	0.6842	1	1	1	1	1	1	1	1	1.00323	0.98617	1.4294	0.37833	-1.01919	0.92382	1.61729	0.22856	1	1	1	1
zfmir107	AAAAATCAAAACCTAAAAAAACCGATCTTTAAAAATCAAAACCTAAAAAAACCGATCTTT	dre-mir-737_l	dre-mir-737		1.02644	0.9011	1.03772	0.86434	1.04426	0.73486	1.29888	0.42555	1	1	1	1	1.21941	0.63655	1.64966	0.18247	1.02579	0.9034	-1.20612	0.29119	1	1
zfmir1070	GGCAGGACGAAGTGTGAGAAGACGATCTTTGGCAGGACGAAGTGTGAGAAGACGATCTTT	sblock7762_C3_r	sblock7762_C3		1	1	1.08291	0.77378	1	1	-1.56941	0.21938	-1.04842	0.7884	1	1	1	1	-1.40672	0.34247	-1.18594	0.66097	-1.3706	0.20785	-1.09965	0.75005
zfmir1071	TACCCAACCAACATCAGTGTTACGATCTTTTACCCAACCAACATCAGTGTTACGATCTTT	sblock7775_C3_l	sblock7775_C3		-1.0361	0.80421	-1.01825	0.75257	-1.01055	0.771	-1.47554	0.0051	1.07965	0.05049	1.07446	0.16233	-1.23044	0.00307	-1.16829	6e-05	-1.33896	8.14384e-07	-1.37176	0.05829	-2.93174	0.00082
zfmir1072	GCTTAACCGAGTCATCACGCTTCGATCTTTGCTTAACCGAGTCATCACGCTTCGATCTTT	sblock7775_C3_r	sblock7775_C3		-1.12749	0.61018	1.11351	0.83295	-1.2805	0.18146	1.01673	0.94488	1.40939	0.10651	-2.84839	0.0061	1.10335	0.74606	-3.27903	5.15506e-10	2.48247	0.04928	-1.38307	0.19254	-2.12943	0.05483
zfmir1073	AATCTCAGCAGCTGAATAACAACGATCTTTAATCTCAGCAGCTGAATAACAACGATCTTT	sblock7780_C3_l	sblock7780_C3		1.10653	0.74187	1	1	1	1	1	1	1	1	1	1	-1.00212	0.98279	1	1	1	1	1	1	-1.12539	0.72028
zfmir1074	TGTCAAATAAATCTCATTCTGACGATCTTTTGTCAAATAAATCTCATTCTGACGATCTTT	sblock7780_C3_r	sblock7780_C3		1	1	1	1	1	1	1	1	1	1	1	1	1	1	1	1	1	1	-1.04495	0.85588	-1.09189	0.76179
zfmir1075	GTATGAGTGCAATGTGATGTGTCGATCTTTGTATGAGTGCAATGTGATGTGTCGATCTTT	sblock7849_C3_l	sblock7849_C3		-1.95262	0.00082	-1.36934	0.04205	-1.41746	0.01905	-2.12972	3.96181e-29	-2.02933	0.00012	-2.01485	7.32593e-14	-2.31821	0.00124	-1.332	1.79725e-08	-1.87199	1.44946e-13	-1.22015	4.64238e-07	-3.47678	0.0002
zfmir1076	GCACAATACAAATAACACAAAGCGATCTTTGCACAATACAAATAACACAAAGCGATCTTT	sblock7849_C3_l	sblock7849_C3		-1.00142	0.9943	-1.20292	0.34962	-1.00142	0.9943	1	1	1	1	1	1	-1.03232	0.88235	1.02905	0.89165	1.06417	0.76589	1	1	1.05785	0.82139
zfmir1077	CTTTGCCTCAGTCTACACAAACCGATCTTTCTTTGCCTCAGTCTACACAAACCGATCTTT	sblock7864_C3_l	sblock7864_C3		1	1	-1.03386	0.69726	-1.03386	0.69726	1.23697	0.38796	1.07399	0.68699	-1.00845	0.97767	-1.14144	0.69433	-1.17657	0.5909	1.87949	0.19102	-1.08004	0.18031	1.75691	0.21243
zfmir1078	AAATGAAATAAAATACCTGGCACGATCTTTAAATGAAATAAAATACCTGGCACGATCTTT	sblock7864_C3_r	sblock7864_C3		1.07269	0.7882	1.38373	0.33341	1.08504	0.77132	1	1	1.04444	0.79455	1.23338	0.31466	-1.04264	0.73931	1	1	1.67828	0.06904	-1.13219	0.46544	1	1
zfmir1079	GAAACATGAGGAAAGGGAATGACGATCTTTGAAACATGAGGAAAGGGAATGACGATCTTT	sblock7948_C3_l	sblock7948_C3		1	1	1	1	1	1	1	1	1	1	1	1	-1.39211	0.28245	1	1	-1.03598	0.87393	1	1	1.37243	0.33434
zfmir108	GTATTTTCTTTAGGTTTTGATTCGATCTTTGTATTTTCTTTAGGTTTTGATTCGATCTTT	dre-mir-737_r	dre-mir-737		-1.24113	0.53549	-1.4681	1.54456e-11	-1.4681	1.54456e-11	-1.00872	0.91608	-1.0742	0.25919	-2.21609	0.00033	-1.09876	0.81351	1.01377	0.7896	-2.05603	1.77533e-11	1.02432	0.67387	-2.38335	6.8319e-06
zfmir1080	TACCTACCAGTCTTTCTACCAACGATCTTTTACCTACCAGTCTTTCTACCAACGATCTTT	sblock7948_C3_r	sblock7948_C3		-1.23301	0.4528	-1.43315	0.24174	-1.46168	0.02522	1.09011	0.63357	1.23748	0.38835	1.04391	0.78201	-1.00016	0.99926	1	1	-1.03284	0.88683	-1.14342	0.34501	-1.09745	0.754
zfmir1081	CGTCAAACAGTTCAATGATTCACGATCTTTCGTCAAACAGTTCAATGATTCACGATCTTT	sblock8121_C3_l	sblock8121_C3		1.07891	0.78194	1.37521	0.29032	1.23712	0.36646	1	1	1.10102	0.64076	1	1	1	1	1.07684	0.64759	1	1	1	1	1	1
zfmir1082	CAGATGCTCACAGTTCGTTCAACGATCTTTCAGATGCTCACAGTTCGTTCAACGATCTTT	sblock8121_C3_r	sblock8121_C3		1	1	-1.08748	0.76816	1	1	1	1	1	1	1.02854	0.84357	1	1	1	1	1	1	-1.05825	0.73248	-1.69066	0.40884
zfmir1083	GATCATACATGAAACCCCTGGGCGATCTTTGATCATACATGAAACCCCTGGGCGATCTTT	sblock8167_C3_l	sblock8167_C3		1.30077	0.58416	-1.1232	0.74986	-1.07861	0.74856	-1.70402	0.06008	-1.7349	0.22523	-1.92869	0.00362	1	1	-1.10809	0.73798	1.00664	0.97784	1	1	1.37025	0.52204
zfmir1084	ATCAGGACAGGTATCTGATGTTCGATCTTTATCAGGACAGGTATCTGATGTTCGATCTTT	sblock8167_C3_l	sblock8167_C3		-1.2082	0.62293	1.03433	0.87468	1.02212	0.85402	1	1	1	1	1	1	1	1	1	1	-1.01465	0.94081	1	1	-1.04628	0.84361
zfmir1085	TGGAATGTACACGCTTAACACACGATCTTTTGGAATGTACACGCTTAACACACGATCTTT	sblock8221_C3_l	sblock8221_C3		2.12283	0.1957	-1.1083	0.73665	-1.06535	0.71461	1	1	1	1	-1.00132	0.98921	1	1	-1.21193	0.40909	-1.11818	0.69934	1	1	1.42806	0.4656
zfmir1086	TTGTGGACATAGAGAGACTGTACGATCTTTTTGTGGACATAGAGAGACTGTACGATCTTT	sblock8221_C3_r	sblock8221_C3		1	1	1	1	1	1	1	1	-1.04134	0.80368	1	1	1	1	1	1	1	1	1	1	1.14422	0.69578
zfmir1087	CCGTAATAGCACTCTTTAAATACGATCTTTCCGTAATAGCACTCTTTAAATACGATCTTT	sblock8274_C3_l	sblock8274_C3		1	1	1.93705	0.35194	-1.22362	0.5712	1.10896	0.71103	1.08061	0.80306	1.09297	0.65529	1	1	-1.08298	0.69826	1.69625	0.07624	1.51606	0.00109	1	1
zfmir1088	GACACTCAGGCAACAATCAGCACGATCTTTGACACTCAGGCAACAATCAGCACGATCTTT	sblock8274_C3_r	sblock8274_C3		-1.11155	0.73294	1.19572	0.48573	1.1124	0.73445	3.126	0.00083	1.02076	0.87906	1	1	1.29389	0.40533	1	1	1	1	1	1	1.14175	0.6656
zfmir1089	CCGTAATAGCACTCTTTAAATACGATCTTTCCGTAATAGCACTCTTTAAATACGATCTTT	sblock8283_C3_l	sblock8283_C3		1.07311	0.79196	1.06996	0.86759	-1.04852	0.86001	-1.003	0.98785	1.30871	0.32058	-1.24565	0.43607	1	1	1.89377	0.01501	-1.01966	0.92558	1.13042	0.27668	1	1
zfmir109	AAGAATTGCGTTTGGACAATCACGATCTTTAAGAATTGCGTTTGGACAATCACGATCTTT	dre-mir-219-3_l	dre-mir-219-3		1.0706	0.63218	1.13515	0.09146	1.19197	0.00614	1.05103	0.74309	1.1013	0.00535	-1.09603	0.21955	-2.37952	1.49439e-24	1.04144	0.74743	-1.40024	0.00026	1.60513	0.4153	-1.17321	0.15276
zfmir1090	CTCAGGCAACAATCAGCAAACACGATCTTTCTCAGGCAACAATCAGCAAACACGATCTTT	sblock8283_C3_r	sblock8283_C3		1.34136	0.58176	-1.10882	0.73663	-1.08691	0.64104	1	1	-1.02255	0.87834	1	1	1.03513	0.87354	1.0499	0.73979	1.06073	0.83727	1	1	1.20607	0.63669
zfmir1091	ATGAATCTGACCTTGTATCTCACGATCTTTATGAATCTGACCTTGTATCTCACGATCTTT	sblock8287_C3_l	sblock8287_C3		1	1	-1.05021	0.77126	-1.04329	0.77521	1	1	1.45261	0.03417	1.53308	0.04117	1.02982	0.88986	1	1	1	1	1.00087	0.98952	1	1
zfmir1092	GAATCTGACCTTGTATCTCAACCGATCTTTGAATCTGACCTTGTATCTCAACCGATCTTT	sblock8287_C3_l	sblock8287_C3		-1.05411	0.8287	1.12011	0.32142	1.1147	0.33174	-1.10862	0.6698	1.67448	1.0361e-07	1.28097	0.16981	1	1	1.3283	0.32172	-1.18678	0.69403	-1.10437	0.11721	1	1
zfmir1093	GATTTGTGTGAAGGAGTGTCAACGATCTTTGATTTGTGTGAAGGAGTGTCAACGATCTTT	sblock8321_C3_l	sblock8321_C3		1	1	1	1	1	1	-1.02165	0.84903	-1.07041	0.79092	1	1	1	1	1	1	1	1	1	1	1	1
zfmir1094	TCATTTCCAATGTTTGCAGACTCGATCTTTTCATTTCCAATGTTTGCAGACTCGATCTTT	sblock8321_C3_r	sblock8321_C3		1	1	2.12521	0.0535	1.20419	0.6363	1	1	1	1	1.01897	0.89453	1	1	1	1	1	1	1	1	1	1
zfmir1095	AGTGACCTTTTGTTAACACCGCCGATCTTTAGTGACCTTTTGTTAACACCGCCGATCTTT	sblock8379_C3_l	sblock8379_C3		-1.30949	0.4012	-1.06715	0.85096	-1.30949	0.4012	1.05946	0.67576	1.32953	0.28761	1.09824	0.57809	-1.12155	0.70689	-1.24622	0.35228	1.0291	0.89061	1.12169	0.4361	1.44064	0.44516
zfmir1096	AGGGGGGCTGAATACTTACCACCGATCTTTAGGGGGGCTGAATACTTACCACCGATCTTT	sblock8379_C3_l	sblock8379_C3		1.12167	0.81524	1.54571	0.00057	1.58254	0.00045	-1.11587	0.68459	1.38796	0.09495	1.69597	0.00034	1.3796	0.51501	1.74343	0.00188	1.67862	0.09207	2.85786	8.36346e-07	-1.38627	0.60777
zfmir1097	AGTGACCTTTTGTTAACACCGCCGATCTTTAGTGACCTTTTGTTAACACCGCCGATCTTT	sblock8387_C3_l	sblock8387_C3		-1.1475	0.51438	-1.13245	0.70442	-1.06246	0.81187	-1.02406	0.91099	1	1	1	1	-1.05559	0.82656	1	1	1	1	-1.07042	0.72336	1	1
zfmir1098	AGGGGGGCTGAATACTTACCACCGATCTTTAGGGGGGCTGAATACTTACCACCGATCTTT	sblock8387_C3_l	sblock8387_C3		1.09215	0.87965	1.53853	0.00658	1.55291	0.00587	1.99351	0.00013	1.97958	0.0004	1.82481	7.0477e-15	2.28408	0.00585	1.84121	1.04042e-08	1.78997	0.00835	2.50738	2.94097e-10	1.09079	0.68658
zfmir1099	CACTAGTCAACAACTAAACTCACGATCTTTCACTAGTCAACAACTAAACTCACGATCTTT	sblock8413_C3_l	sblock8413_C3		1	1	1	1	1	1	1	1	1.01738	0.90233	1	1	1.11906	0.55231	1	1	1.05935	0.81891	1.01874	0.93103	-1.06994	0.79699
zfmir11	AAGAATTGCGTTTGGACAATCACGATCTTTAAGAATTGCGTTTGGACAATCACGATCTTT	dre-mir-219-1_l	dre-mir-219-1		1.09353	0.53416	1.14372	0.06386	1.2075	0.00413	1.02768	0.85214	1.10308	0.00827	-1.11084	0.11212	-2.14839	0	1.04589	0.71022	-1.37847	0.001	1.86427	0.04978	-1.13214	0.20793
zfmir110	CGTGATGTCCATCCACAACTCCCGATCTTTCGTGATGTCCATCCACAACTCCCGATCTTT	dre-mir-219-3_r	dre-mir-219-3		1.12533	0.1207	-1.04422	0.50091	-1.04422	0.50091	-1.0647	0.46289	1.0712	0.11806	-1.09856	0.43095	-2.4505	8.38275e-07	-1.12083	0.1161	-1.03954	0.55539	1.05362	0.77342	-1.42934	0.00485
zfmir1100	CTCATCTACTCACTAGTCAACACGATCTTTCTCATCTACTCACTAGTCAACACGATCTTT	sblock8413_C3_l	sblock8413_C3		1.28064	0.54281	-1.24827	0.46265	-1.1987	0.56358	1.02643	0.92591	1.00128	0.99494	1.24474	0.29233	1	1	1.11845	0.73592	1.33964	0.54102	1.00875	0.96161	1.57149	0.42411
zfmir1101	CACTAGTCAACAACTAAACTCACGATCTTTCACTAGTCAACAACTAAACTCACGATCTTT	sblock8414_C3_r	sblock8414_C3		1.10623	0.74121	-1.17251	0.6753	1	1	1	1	1	1	1	1	1.12906	0.50547	1.18844	0.45374	1	1	1	1	-1.08585	0.77087
zfmir1102	CTCATCTACTCACTAGTCAACACGATCTTTCTCATCTACTCACTAGTCAACACGATCTTT	sblock8414_C3_l	sblock8414_C3		1.08204	0.77694	1.05484	0.90558	-1.05928	0.85886	1.49737	0.28355	-1.07829	0.78687	1.20092	0.31168	1	1	-1.21091	0.45949	-1.11081	0.76331	1.0152	0.90866	1	1
zfmir1103	CACTAGTCAACAACTAAACTCACGATCTTTCACTAGTCAACAACTAAACTCACGATCTTT	sblock8415_C3_l	sblock8415_C3		5.11346	0.01674	1.90873	0.09395	1.99185	0.00497	2.3091	0.00604	1	1	1	1	1.55666	0.02158	1	1	1	1	1.03461	0.79734	1.10744	0.73888
zfmir1104	CTCATCTACTCACTAGTCGACACGATCTTTCTCATCTACTCACTAGTCGACACGATCTTT	sblock8415_C3_r	sblock8415_C3		1	1	-1.20367	0.64738	1.25015	0.35651	1.30217	0.46931	-1.14239	0.54709	1.06456	0.67773	-1.08327	0.77501	-1.19387	0.45469	-1.21318	0.67128	-1.01656	0.8262	1	1
zfmir1105	CACTAGTCAACAACTAAACTCACGATCTTTCACTAGTCAACAACTAAACTCACGATCTTT	sblock8423_C3_l	sblock8423_C3		1.0244	0.90671	1.0876	0.7672	1	1	1	1	1	1	1	1	1	1	-1.00755	0.94302	1.03809	0.84539	1	1	1	1
zfmir1106	CTCATCTACTCACTAGTCAACACGATCTTTCTCATCTACTCACTAGTCAACACGATCTTT	sblock8423_C3_l	sblock8423_C3		1.09761	0.75303	-1.08924	0.69402	-1.12239	0.63517	1.04093	0.7765	1.21066	0.42066	1.10996	0.61147	1	1	1.12841	0.56881	1.08538	0.70829	1.02018	0.91434	1.18165	0.65814
zfmir1107	CACTAGTCAACAACTAAACTCACGATCTTTCACTAGTCAACAACTAAACTCACGATCTTT	sblock8424_C3_r	sblock8424_C3		1.17687	0.64983	1.35439	0.50787	1.03782	0.85357	1.16159	0.49908	1	1	1	1	1.21708	0.55759	1	1	1.04568	0.84938	1	1	1.5946	0.5262
zfmir1108	CTCATCTACTCACTAGTCAACACGATCTTTCTCATCTACTCACTAGTCAACACGATCTTT	sblock8424_C3_l	sblock8424_C3		1.17473	0.52736	-1.06866	0.77013	-1.0279	0.91374	-1.83501	0.00089	-1.61576	0.00089	1.27344	0.31465	-1.02529	0.90302	1	1	1.08082	0.74441	-1.17841	0.48555	1	1
zfmir1109	CACTAGTCAACAACTAAACTCACGATCTTTCACTAGTCAACAACTAAACTCACGATCTTT	sblock8425_C3_l	sblock8425_C3		1.06243	0.81196	1	1	1	1	1	1	1.23592	0.4789	-1.02064	0.88537	1.77009	0.1986	1	1	-1.40563	0.38692	-1.05174	0.74372	1.62118	0.40404
zfmir111	AACCATACAACCAACTACCTCACGATCTTTAACCATACAACCAACTACCTCACGATCTTT	dre-let-7d-2_l	dre-let-7d-2		-1.04072	0.35611	-1.17914	0.0002	-1.13352	0.00945	-1.03921	0.4142	-1.06206	0.03601	-1.06231	0.21151	1.16065	0.00045	1.03173	0.43889	-1.03309	0.45575	-1.22053	0.28564	-3.21227	7.3807e-37
zfmir1110	CTCATCTACTCACTAGTCAACACGATCTTTCTCATCTACTCACTAGTCAACACGATCTTT	sblock8425_C3_l	sblock8425_C3		-5.94875	0.18387	-1.27984	0.47011	-1.10866	0.77111	-1.23738	0.30243	-1.04789	0.84792	1.18665	0.4566	1	1	1.58486	0.19354	1	1	1	1	1.45271	0.47564
zfmir1111	CACTAGTCAACAACTAAACTCACGATCTTTCACTAGTCAACAACTAAACTCACGATCTTT	sblock8426_C3_l	sblock8426_C3		1.0711	0.79495	1.09241	0.75892	1	1	1	1	1.63073	0.15761	1.38771	0.18956	-1.04995	0.81457	1.12793	0.47662	1	1	1.00303	0.9636	1	1
zfmir1112	CACTAGTCAACAACTAAACTCACGATCTTTCACTAGTCAACAACTAAACTCACGATCTTT	sblock8426_C3_l	sblock8426_C3		1	1	1.17309	0.67245	1	1	1.29132	0.43276	1	1	1	1	1.3803	0.28004	1	1	1	1	1	1	1	1
zfmir1113	CTCTGGACACTGAATATCAATACGATCTTTCTCTGGACACTGAATATCAATACGATCTTT	sblock8463_C3_l	sblock8463_C3		1	1	-1.96842	0.04176	-1.35856	0.3119	1.08724	0.75834	-1.0981	0.74305	-1.05487	0.68828	1	1	1.04085	0.80621	1.02439	0.90781	-1.3481	0.27376	1.18562	0.65493
zfmir1114	GAAACCTACTTTTGCGAACTAGCGATCTTTGAAACCTACTTTTGCGAACTAGCGATCTTT	sblock8463_C3_r	sblock8463_C3		-1.19955	0.43249	-1.09275	0.76038	-1.11575	0.55888	-1.18163	0.56542	1	1	-1.00232	0.98442	1	1	-1.12263	0.8059	-1.30901	0.48572	-1.18725	0.42673	-1.14358	0.69924
zfmir1115	TCACCAAACTCATCATTTCTCTCGATCTTTTCACCAAACTCATCATTTCTCTCGATCTTT	sblock8508_C3_l	sblock8508_C3		1.60244	0.00028	-1.21979	0.16626	-1.00755	0.96513	1.15751	0.28436	1.0006	0.99689	-1.20151	1.24862e-10	-1.82707	0.00256	1.20611	1e-05	-1.14511	0.01079	1.28346	0.17756	1.91969	0.00643
zfmir1116	AGAGAGATCAGAGTTGGATTAGCGATCTTTAGAGAGATCAGAGTTGGATTAGCGATCTTT	sblock8508_C3_r	sblock8508_C3		-2.28284	0.00014	1.00719	0.90334	-1.05908	0.65348	-1.0152	0.8726	-1.30745	1.36077e-07	-1.25489	0.01531	-5.53524	0	-1.13728	0.12997	-1.80431	4.89659e-19	1.24346	0.00058	-1.30366	0.14239
zfmir1117	AGCACATATTGTTAATGAAGTACGATCTTTAGCACATATTGTTAATGAAGTACGATCTTT	sblock8511_C3_r	sblock8511_C3		1	1	-1.11683	0.72471	1	1	1	1	1	1	1	1	1	1	1	1	1	1	1	1	1	1
zfmir1118	TCCGTCTAGCAGCAATGTAAAACGATCTTTTCCGTCTAGCAGCAATGTAAAACGATCTTT	sblock8511_C3_r	sblock8511_C3		-1.10907	0.72641	-1.94767	0.27047	-1.023	0.88876	1.03949	0.84872	-1.43959	0.02181	-1.60729	0.0275	1	1	-11.1122	0	7.92904	3.57096e-06	1.05031	0.84873	-1.38585	0.2102
zfmir1119	AAGCATTTCCATCACAAACACACGATCTTTAAGCATTTCCATCACAAACACACGATCTTT	sblock8617_C3_l	sblock8617_C3		1	1	-2.67306	0.00405	1	1	1.23363	0.38815	1	1	1.11697	0.51711	-1.02813	0.89671	1.00704	0.96921	1.42647	0.30874	-1.02147	0.86453	1.04534	0.85141
zfmir112	GGAAAGCTAGAAGGTTGTACAGCGATCTTTGGAAAGCTAGAAGGTTGTACAGCGATCTTT	dre-let-7d-2_r	dre-let-7d-2		-1.78481	0.03105	-1.64535	5.53751e-07	-1.65475	2.13298e-07	1.19168	0.03186	-1.58323	0.00115	-2.271	0.02524	1.00367	0.98363	1.36535	0.0007	-1.87294	4.51571e-21	-1.0193	0.93966	-1.38374	0.27921
zfmir1120	CTGTAGCTCAGTCAAACTGCAACGATCTTTCTGTAGCTCAGTCAAACTGCAACGATCTTT	sblock8617_C3_r	sblock8617_C3		1	1	-1.41199	0.24981	-1.38617	0.26505	-1.17849	0.48457	1.39196	0.06362	-1.58246	0.00018	1.02145	0.93504	-3.0934	4.17878e-16	3.13584	0.02867	1	1	1	1
zfmir1121	TTCTCTGTTACCTTCAATTACGCGATCTTTTTCTCTGTTACCTTCAATTACGCGATCTTT	sblock8784_C3_l	sblock8784_C3		-1.27744	0.1998	-1.25595	0.25776	-1.25595	0.25776	-1.06518	0.7256	1.09353	0.72785	1.40775	0.06269	1	1	1	1	-1.0328	0.93642	-1.06418	0.53609	1	1
zfmir1122	AATCAACTTCCAATCAACAGAACGATCTTTAATCAACTTCCAATCAACAGAACGATCTTT	sblock8784_C3_r	sblock8784_C3		1.2858	0.59329	1.04518	0.83997	1.02819	0.83262	1	1	1	1	1	1	1	1	1.01047	0.95548	1.95184	0.0985	1.08126	0.71394	1.28295	0.28794
zfmir1123	GGCTAACCTCAGAAAGTGAAAACGATCTTTGGCTAACCTCAGAAAGTGAAAACGATCTTT	sblock8856_C3_l	sblock8856_C3		1	1	1.19065	0.56338	-1.01035	0.95473	1	1	-1.04902	0.83929	1.00817	0.94295	1	1	1	1	-1.08147	0.77702	1	1	1.15471	0.6138
zfmir1124	CAACTACAGTACATTGCAAATACGATCTTTCAACTACAGTACATTGCAAATACGATCTTT	sblock8856_C3_r	sblock8856_C3		1.36617	0.54811	1.23993	0.62498	1.23885	0.62604	1.93036	0.06066	1.02119	0.87939	1.02895	0.803	1.01602	0.95332	1	1	1	1	1	1	1.02896	0.89502
zfmir1125	GATCTCAGGGGTTTCATGTATGCGATCTTTGATCTCAGGGGTTTCATGTATGCGATCTTT	sblock8870_C3_l	sblock8870_C3		1	1	-1.13736	0.41813	-1.11791	0.43623	-2.96331	5.90928e-09	-7.16613	0.00053	-8.16137	4.14543e-16	-1.23683	0.42392	-2.33202	0.00496	-6.15735	1.63551e-10	1.07486	0.79223	-1.85178	0.02579
zfmir1126	ATCTCAGGGGTTTCATGTATGACGATCTTTATCTCAGGGGTTTCATGTATGACGATCTTT	sblock8870_C3_r	sblock8870_C3		1	1	-2.02029	4.39207e-06	-1.77015	0.01986	-2.17856	0.00722	-24.3377	5.33597e-11	-17.2816	0	-1.15158	0.4873	-2.37497	0.08231	-1.6757	0.25098	-1.08745	0.65988	1.74749	0.13876
zfmir1127	ATCTCAGGGGTTTCATGTATGACGATCTTTATCTCAGGGGTTTCATGTATGACGATCTTT	sblock8871_C3_l	sblock8871_C3		-1.33829	0.50013	-1.12178	0.62306	-1.12178	0.62306	-2.8754	0.03852	-22.5525	1.03353e-17	-17.1245	0	-1.05674	0.82438	-2.59939	0.03174	-2.99887	0.01689	1.53654	0.13294	1.04365	0.90179
zfmir1128	TCAGATACCTGTCCTGATCCCACGATCTTTTCAGATACCTGTCCTGATCCCACGATCTTT	sblock8871_C3_r	sblock8871_C3		1.10077	0.74215	-1.02758	0.74339	-1.02619	0.74392	1.10114	0.49179	-1.00264	0.98505	1.87784	1e-05	1.02805	0.90033	1.38629	0.35843	3.2649	0.00036	1.33235	0.20952	1.40329	0.55539
zfmir1129	CTTTTTTAGGGATGCTGTCTGGCGATCTTTCTTTTTTAGGGATGCTGTCTGGCGATCTTT	sblock8947_C3_l	sblock8947_C3		1.10783	0.74	-1.26099	0.33411	-1.17925	0.36405	-2.67727	2.241e-11	-1.11349	0.66714	-1.12737	0.564	-1.10269	0.74413	-1.38932	0.19478	1.1619	0.63825	-1.03139	0.89001	1.16184	0.67662
zfmir113	CCCAACAACATGAAACTACCTACGATCTTTCCCAACAACATGAAACTACCTACGATCTTT	dre-mir-196a-2_l	dre-mir-196a-2		1.09665	0.26825	-1.01015	0.90203	1.03107	0.61521	-1.03921	0.5914	-1.01397	0.68637	-1.06093	0.10448	-1.0941	0.25297	-1.0684	0.11597	1.01206	0.86746	-1.30783	0.69222	-1.423	8e-05
zfmir1130	AGCAGCACTCCTCGAGGTATTACGATCTTTAGCAGCACTCCTCGAGGTATTACGATCTTT	sblock8947_C3_r	sblock8947_C3		-1.12916	0.60548	-1.05033	0.89864	-1.13788	0.70054	1	1	1	1	1.02449	0.84316	1	1	1	1	1	1	-1.30844	0.06972	1	1
zfmir1131	AACTTCCTGACTTGCTTGTACTCGATCTTTAACTTCCTGACTTGCTTGTACTCGATCTTT	sblock9057_C3_l	sblock9057_C3		-1.15051	0.68185	1.08341	0.54103	1.07887	0.55067	-1.36035	0.19406	1.35321	2.32811e-08	1.44594	8.99281e-08	-1.78864	0.18002	-1.33292	0.00261	-1.39418	2e-05	1.02865	0.6326	-2.36669	0.00569
zfmir1132	CTTCCTGACTTGCTTGTACTTCCGATCTTTCTTCCTGACTTGCTTGTACTTCCGATCTTT	sblock9057_C3_l	sblock9057_C3		1.06395	0.65048	1.0856	0.52645	1.09106	0.33751	-1.05825	0.25434	1.56275	6.016e-16	1.60758	5.96438e-13	1.14557	0.20759	-1.05162	0.38873	-1.0363	0.52825	1.21691	0.08824	-1.26666	0.23071
zfmir1133	AGACAAGGCCACTGTGAAATTACGATCTTTAGACAAGGCCACTGTGAAATTACGATCTTT	sblock9108_C3_l	sblock9108_C3		1.19894	0.65224	-1.13523	0.70074	-1.13523	0.70074	1	1	1	1	-1.03045	0.83618	1	1	1	1	1.01759	0.93022	1	1	1.49941	0.26869
zfmir1134	GAACCAATTTTTCACTCTAACACGATCTTTGAACCAATTTTTCACTCTAACACGATCTTT	sblock9108_C3_r	sblock9108_C3		-1.03255	0.88073	1	1	1	1	1	1	1	1	1	1	1	1	1	1	1	1	-1.5106	0.00436	1.12689	0.75619
zfmir1135	GTGCCTGAAATATACTCAACTCCGATCTTTGTGCCTGAAATATACTCAACTCCGATCTTT	sblock9133_C3_l	sblock9133_C3		1.00698	0.98166	-1.01668	0.93034	-1.01668	0.93034	-1.0392	0.81744	1.23529	0.30533	-1.27557	0.29598	1.072	0.82587	1.3624	0.47158	1.01883	0.94936	1.4244	0.3815	-3.0419	0.09467
zfmir1136	AACGAGCACAACCAAGAGTCAACGATCTTTAACGAGCACAACCAAGAGTCAACGATCTTT	sblock9133_C3_r	sblock9133_C3		1.39592	0.53312	1	1	1	1	1	1	1	1	1	1	1	1	1.0119	0.94994	1.12846	0.70886	1.03724	0.79759	1.09945	0.75093
zfmir1137	TCCAGAACTTTATCACACCCAACGATCTTTTCCAGAACTTTATCACACCCAACGATCTTT	sblock9303_C3_l	sblock9303_C3		1.85216	0.27804	3.47558	0.00056	3.57187	2.29574e-08	2.43814	0.07402	1.21865	0.30814	1.06022	0.81744	-1.34866	0.1204	1	1	1.04623	0.84789	1.07425	0.52076	1.2826	0.41943
zfmir1138	AGTAGAGGGAGGCAGTACAGTACGATCTTTAGTAGAGGGAGGCAGTACAGTACGATCTTT	sblock9303_C3_l	sblock9303_C3		-1.37451	0.33604	-1.08793	0.76732	-1.12045	0.54701	-2.00786	0.088	-5.21671	0.02655	-3.05803	8.65899e-08	1	1	-2.46489	0.00317	1.04804	0.88886	1	1	1	1
zfmir1139	GACATGAGTTTATTAGCTGTAACGATCTTTGACATGAGTTTATTAGCTGTAACGATCTTT	sblock9307_C3_l	sblock9307_C3		1	1	1	1	1	1	1	1	1	1	1.24513	0.14636	1	1	1	1	-1.19723	0.63896	1	1	1	1
zfmir114	TAAGACAGTTTCACGTTGCAGACGATCTTTTAAGACAGTTTCACGTTGCAGACGATCTTT	dre-mir-196a-2_r	dre-mir-196a-2		1.17132	0.61762	-1.17631	0.0014	-1.17631	0.0014	-1.27397	2.40392e-07	1.0366	0.74659	-1.43504	0.00188	-2.41618	3.85236e-24	-1.05299	0.47613	-1.48224	3.14116e-22	-1.03818	0.7811	-5.42086	1.67844e-14
zfmir1140	GAGGACAATAACCAATCATAGCCGATCTTTGAGGACAATAACCAATCATAGCCGATCTTT	sblock9307_C3_r	sblock9307_C3		1.25379	0.61397	1	1	1	1	1.00316	0.97469	1	1	1.33674	0.2952	1	1	1	1	1	1	1.05145	0.74786	1.51738	0.4138
zfmir1141	TTTTTTTCCAAGTAATGTCTTACGATCTTTTTTTTTTCCAAGTAATGTCTTACGATCTTT	sblock9323_C3_l	sblock9323_C3		1.96803	6.73216e-06	-2.70211	2e-05	-1.43824	0.43661	-1.76042	0.25808	-1.16941	0.06882	-1.52402	1.28706e-08	-1.49361	0.00016	1.15115	0.10361	-1.03405	0.84948	-1.16677	0.68686	2.04573	0.01072
zfmir1142	ACTTAAACGGCACAGAAAAGCACGATCTTTACTTAAACGGCACAGAAAAGCACGATCTTT	sblock9323_C3_l	sblock9323_C3		1.05366	0.82936	1	1	1	1	1	1	1	1	1	1	-1.95174	0.21048	1.34384	0.37317	1	1	-1.00348	0.95963	2.04954	0.05839
zfmir1143	AGAACATACTGGATTTAACAAACGATCTTTAGAACATACTGGATTTAACAAACGATCTTT	sblock9422_C3_l	sblock9422_C3		1	1	1	1	1	1	-1.01108	0.95723	-1.06792	0.79724	1.00341	0.97261	1	1	1.16133	0.51655	1.33534	0.55051	-1.11433	0.52543	-1.29348	0.47655
zfmir1144	ACTCTGGAGCAATTCTGGAGGACGATCTTTACTCTGGAGCAATTCTGGAGGACGATCTTT	sblock9422_C3_r	sblock9422_C3		-1.0266	0.89907	-1.13935	0.67675	1	1	-1.00553	0.95676	1	1	-1.10913	0.74401	1	1	-1.2196	0.38051	-1.04375	0.85117	-1.00519	0.96072	1.02083	0.96594
zfmir1145	ATCCTGGACCATCAAGATTAAACGATCTTTATCCTGGACCATCAAGATTAAACGATCTTT	sblock9446_C3_l	sblock9446_C3		1	1	-1.88126	0.02116	-1.23058	0.5507	1	1	-1.02534	0.92202	1.15999	0.54991	-1.03554	0.87435	1	1	1.28107	0.3828	1	1	1	1
zfmir1146	ATGTTGATCCTGGACCATCAAGCGATCTTTATGTTGATCCTGGACCATCAAGCGATCTTT	sblock9446_C3_r	sblock9446_C3		1.13272	0.67042	-1.3607	0.39826	-1.20886	0.5334	-1.22511	0.29236	1.20298	0.49169	1.38489	0.20514	-4.245	1.30906e-15	1	1	1.19241	0.55828	1	1	-1.15486	0.68598
zfmir1147	TATAATGCTCCAATACTGACTACGATCTTTTATAATGCTCCAATACTGACTACGATCTTT	sblock9501_C3_l	sblock9501_C3		1.4499	0.14476	-4.51601	7.24766e-09	-3.78173	0.0009	1	1	-1.03827	0.88167	1	1	1	1	1	1	6.24495	2.52319e-08	-1.00163	0.98676	1.70632	0.22151
zfmir1148	TCTCCACACATCACTTCTGATACGATCTTTTCTCCACACATCACTTCTGATACGATCTTT	sblock9501_C3_r	sblock9501_C3		-1.03809	0.86589	1.21431	0.40902	1.16046	0.48132	-1.07856	0.85232	-1.11734	0.70663	1.36043	0.04831	-1.14459	0.43064	-1.01327	0.96209	2.39225	8.13227e-14	1.116	0.35818	1.4604	0.42371
zfmir1149	TTTCGGCCAGGCATGAAAAGAACGATCTTTTTTCGGCCAGGCATGAAAAGAACGATCTTT	sblock9519_C3_l	sblock9519_C3		1	1	1	1	1	1	1	1	1	1	1	1	1	1	1	1	1	1	1	1	1.7028	0.38066
zfmir115	AAAAGAGACCGGTTCACTGTGACGATCTTTAAAAGAGACCGGTTCACTGTGACGATCTTT	dre-mir-128-2_r	dre-mir-128-2		-1.08471	0.17612	-1.07833	0.26489	-1.09504	0.04549	-1.19283	5e-05	-1.10784	0.00884	-1.18597	2.41759e-08	-1.846	0.00016	1.00161	0.97495	-1.20453	0.00115	1.50267	0.04252	-1.40527	5.37747e-12
zfmir1150	ACATTTGGGGGTGACAAAAACGCGATCTTTACATTTGGGGGTGACAAAAACGCGATCTTT	sblock9519_C3_r	sblock9519_C3		1.03781	0.94015	8.25237	0	8.25237	0	-1.14715	0.69821	-3.02506	0.03916	-1.5731	0.02517	1.36334	0.02666	1.24254	0.67983	-1.04795	0.90756	18.7857	2.5421e-26	1.47643	0.05581
zfmir1151	TGCTTTTGGAATCAGATTAAAGCGATCTTTTGCTTTTGGAATCAGATTAAAGCGATCTTT	sblock9633_C3_l	sblock9633_C3		1.2267	0.62426	1	1	1	1	1	1	1	1	1	1	1	1	1	1	1	1	1	1	1.21426	0.64891
zfmir1152	ATAGACTAACAAGACTTACACACGATCTTTATAGACTAACAAGACTTACACACGATCTTT	sblock9633_C3_r	sblock9633_C3		1.26219	0.54164	1	1	1	1	1	1	1	1	1	1	1	1	-1.03377	0.88149	1	1	1.05302	0.74645	2.15102	0.08382
zfmir1153	TCCCACTCTTAATAAAACTTCACGATCTTTTCCCACTCTTAATAAAACTTCACGATCTTT	sblock9635_C3_l	sblock9635_C3		2.76034	0.00199	1.04588	0.62912	1.04588	0.62912	-1.16348	0.45982	1.0408	0.40255	1.02522	0.49318	-1.12067	0.70656	1.0892	0.14309	1.0982	0.49686	-1.04149	0.56918	1.96791	0.11145
zfmir1154	TGCATATTATAATCACTAGGTGCGATCTTTTGCATATTATAATCACTAGGTGCGATCTTT	sblock9635_C3_l	sblock9635_C3		1	1	1	1	1	1	1	1	1	1	1.15577	0.53486	1	1	1	1	1.06142	0.81246	-1.07995	0.55382	1	1
zfmir1155	AGTCATGCACAATTCTATTCACCGATCTTTAGTCATGCACAATTCTATTCACCGATCTTT	sblock9639_C3_l	sblock9639_C3		1.15917	0.55195	1	1	1	1	1	1	1.29006	0.32841	1	1	1	1	1.00138	0.99145	1	1	-1.01172	0.88403	1	1
zfmir1156	AATCTGGCCCAAAGACTTCATACGATCTTTAATCTGGCCCAAAGACTTCATACGATCTTT	sblock9639_C3_r	sblock9639_C3		1.09692	0.85108	1	1	1	1	1.07208	0.79208	1	1	-1.15811	0.4495	-1.04939	0.87738	1	1	1.07928	0.78051	-1.02827	0.90089	1	1
zfmir1157	AACACCATCATTTTCCTTATCACGATCTTTAACACCATCATTTTCCTTATCACGATCTTT	sblock9675_C3_l	sblock9675_C3		1.17026	0.58192	1.17186	0.56953	1.0357	0.86843	1	1	1.44839	0.09928	1.00658	0.96994	-1.29821	0.37928	1.0651	0.7531	1.57403	0.53481	1.02384	0.70197	-1.02214	0.9183
zfmir1158	ATCACCTCCGACTCTAAACAACCGATCTTTATCACCTCCGACTCTAAACAACCGATCTTT	sblock9675_C3_r	sblock9675_C3		1.16124	0.65557	1.27082	0.06873	1.44335	0.06699	1.14204	0.37624	1.1708	0.25558	1.5603	0.00022	1.01655	0.90537	1.3242	0.03558	1.05972	0.81711	-1.08649	0.09673	-1.11381	0.66868
zfmir1159	TTGACTCAATACCGGTAATGTGCGATCTTTTTGACTCAATACCGGTAATGTGCGATCTTT	sblock9678_C3_l	sblock9678_C3		-1.09347	0.75969	1	1	1	1	1	1	1	1	1	1	1	1	1	1	1	1	1	1	1.12951	0.63605
zfmir116	TGACAGTAGAAACGGCCCCCTGCGATCTTTTGACAGTAGAAACGGCCCCCTGCGATCTTT	dre-mir-128-2_l	dre-mir-128-2		-1.17903	0.30544	1.3817	0.0166	1.20574	0.1763	-1.46268	0.00412	1.19183	0.03001	-1.11164	0.09058	2.46994	8e-05	1.00808	0.92216	-1.30595	7.78752e-10	2.82894	1.97553e-06	-1.67762	0.08536
zfmir1160	TTGACTCAATACCGGTAATGTGCGATCTTTTTGACTCAATACCGGTAATGTGCGATCTTT	sblock9678_C3_l	sblock9678_C3		1	1	1	1	1	1	1	1	1	1	1	1	1	1	1	1	1.25228	0.60679	1	1	1	1
zfmir1161	GATGAATAAGGCAAGAATATGACGATCTTTGATGAATAAGGCAAGAATATGACGATCTTT	sblock9681_C3_l	sblock9681_C3		1	1	1	1	1	1	1	1	1.05014	0.77826	1	1	1	1	1	1	1	1	1	1	2.23538	0.15601
zfmir1162	CATCCCTAGTTTAATCAATGAACGATCTTTCATCCCTAGTTTAATCAATGAACGATCTTT	sblock9681_C3_r	sblock9681_C3		1.05172	0.82691	1	1	1	1	1	1	1.47748	0.20133	1	1	1	1	1	1	1	1	1.13927	0.44617	2.73193	0.00724
zfmir1163	CGAGGGAAGGACGCAAGGAAAACGATCTTTCGAGGGAAGGACGCAAGGAAAACGATCTTT	sblock9736_C3_l	sblock9736_C3		-1.23384	0.52518	1.01288	0.96752	-1.14893	0.55156	2.26109	0.01263	1	1	-1.17604	0.59583	1	1	1	1	-1.05276	0.83253	1	1	1.10524	0.74291
zfmir1164	TTCCTTGCTTTCTTTCCTCGTGCGATCTTTTTCCTTGCTTTCTTTCCTCGTGCGATCTTT	sblock9736_C3_r	sblock9736_C3		-1.00979	0.95449	-1.13436	0.15559	-1.06396	0.43052	-1.28778	0.00521	-1.00647	0.94228	-1.09685	0.02477	1.12096	0.35805	-1.10452	0.08987	1.19739	0.10515	1.0869	0.0756	-1.88102	0.14255
zfmir1165	TTCAAACACCCATAACACAGTTCGATCTTTTTCAAACACCCATAACACAGTTCGATCTTT	sblock9751_C3_l	sblock9751_C3		1.22885	0.63067	1.04861	0.83628	1.04861	0.83628	1	1	1.14986	0.6832	1	1	1	1	-1.10695	0.74018	1	1	-1.09981	0.63343	-1.03069	0.88435
zfmir1166	ACAAACATCACAAGCAAGACGACGATCTTTACAAACATCACAAGCAAGACGACGATCTTT	sblock9751_C3_r	sblock9751_C3		1.29618	0.58722	1.04247	0.8523	1.02721	0.82867	1	1	1	1	1	1	1	1	-1.07172	0.74114	1.17025	0.54365	-1.07992	0.63298	1.25043	0.60003
zfmir1167	TCGACGTCACACTAAATTCCCACGATCTTTTCGACGTCACACTAAATTCCCACGATCTTT	sblock9759_C3_l	sblock9759_C3		1.63874	0.21249	1	1	1	1	1.3128	0.39559	1.00676	0.95594	1	1	-1.00697	0.97022	1	1	1	1	-1.03248	0.72487	1.03089	0.88813
zfmir1168	AGTTGTGGAAAATACAGTATAACGATCTTTAGTTGTGGAAAATACAGTATAACGATCTTT	sblock9759_C3_r	sblock9759_C3		1	1	1.10941	0.69788	1.01605	0.93528	-1.02067	0.91386	-1.0459	0.79009	1.3019	0.31835	1	1	-1.03929	0.89534	1.12448	0.71567	1	1	1.2721	0.58514
zfmir1169	CCAATTGCACAACATAACAGCACGATCTTTCCAATTGCACAACATAACAGCACGATCTTT	sblock9818_C3_l	sblock9818_C3		-1.70083	0.11932	1.23193	0.55826	1	1	1.00393	0.97534	1	1	1.00712	0.94737	1	1	1.71972	0.13437	1.4862	0.36318	-1.03999	0.86776	1	1
zfmir117	CCCCTATCACGATTAGCATTAACGATCTTTCCCCTATCACGATTAGCATTAACGATCTTT	dre-mir-155_l	dre-mir-155		1.20096	0.65118	-1.16681	0.37974	-1.16159	0.38612	1.33679	0.00164	1.11196	0.2423	-1.04727	0.66069	-7.21153	0	-1.1374	0.34714	1.27317	0.16476	1.22089	0.00561	-1.25658	0.48382
zfmir1170	GCCATGCCCATATGGGCCCTTACGATCTTTGCCATGCCCATATGGGCCCTTACGATCTTT	sblock9818_C3_r	sblock9818_C3		1.21686	0.60622	1	1	1	1	1	1	-1.03341	0.8339	1.04846	0.73832	1.00194	0.99565	1	1	1	1	1	1	1.22821	0.64684
zfmir1171	ATGATGCAGCTTCATCAAAGAACGATCTTTATGATGCAGCTTCATCAAAGAACGATCTTT	sblock9915_C3_l	sblock9915_C3		1	1	-1.01704	0.93268	1	1	1	1	1	1	1	1	1	1	1	1	1	1	1	1	-1.07069	0.79486
zfmir1172	ACAAAACCTTCTAAATGTAAAACGATCTTTACAAAACCTTCTAAATGTAAAACGATCTTT	sblock9915_C3_r	sblock9915_C3		1.36673	0.60976	1	1	-1.04933	0.75444	1	1	1	1	1	1	1.24279	0.43756	1	1	1	1	-1.29325	0.24728	1.35985	0.41724
zfmir1173	TCCAGAACTTTATCACACCCAACGATCTTTTCCAGAACTTTATCACACCCAACGATCTTT	sblock9919_C3_l	sblock9919_C3		1	1	1.39996	0.37136	1	1	1.18231	0.48076	1.32997	0.24571	1.27967	0.21674	1	1	1	1	-3.49549	0.13916	1.1077	0.66274	-1.10803	0.62885
zfmir1174	TGTTCCTGTTGTGTCCAGTAGACGATCTTTTGTTCCTGTTGTGTCCAGTAGACGATCTTT	sblock9919_C3_r	sblock9919_C3		1.20318	0.65028	-1.10604	0.28298	-1.10196	0.28821	-1.64713	0.14985	-1.1674	0.13626	1.06938	0.59005	-1.24384	0.60278	-1.27922	0.34276	1.69251	0.03372	-1.12282	0.08603	-1.19393	0.64977
zfmir1175	ACTAAATTTCCTAATGCACATACGATCTTTACTAAATTTCCTAATGCACATACGATCTTT	sblock9954_C3_l	sblock9954_C3		1.2938	0.62339	1	1	-1.02486	0.84181	1	1	1	1	1	1	-1.00295	0.98419	1	1	1	1	1	1	1	1
zfmir1176	CAGAATGTCCAGTTGCTTGATTCGATCTTTCAGAATGTCCAGTTGCTTGATTCGATCTTT	sblock9954_C3_r	sblock9954_C3		-1.9528	0.241	1.03092	0.91614	1.01798	0.92421	1	1	1.18535	0.75032	1.20469	0.34767	1	1	1	1	-1.14331	0.70057	-1.09128	0.58317	-1.08662	0.76959
zfmir1177	AGTGCCACTCATTCTTATGCGACGATCTTTAGTGCCACTCATTCTTATGCGACGATCTTT	sblock9975_C3_l	sblock9975_C3		1	1	-1.4858	0.05581	-1.35787	0.12792	1	1	1.00974	0.96292	1.14815	0.49371	1	1	1	1	1	1	-1.2298	0.23452	1	1
zfmir1178	TTTTTCAAACGAGTGCAATGGACGATCTTTTTTTTCAAACGAGTGCAATGGACGATCTTT	sblock9975_C3_r	sblock9975_C3		-1.08055	0.77985	-1.67359	0.02999	-1.46221	0.09759	1.04287	0.84729	1.09616	0.57323	-1.36134	0.0886	1	1	1.09086	0.61451	1	1	-2.1271	0.00344	-1.06513	0.84352
zfmir1179	CCTGCCAAAAAAAGTAAACCAACGATCTTTCCTGCCAAAAAAAGTAAACCAACGATCTTT	sblock10027_C3_l	sblock10027_C3		-1.10218	0.7466	1.45538	0.3235	1.22502	0.55359	1.30421	0.54449	1.05177	0.80291	-1.16087	0.55986	1.11383	0.7315	-1.00723	0.98384	1.34581	0.37402	-1.27169	1.70062e-14	1.12372	0.717
zfmir118	ATTAATGCTAACAGCATAGGTGCGATCTTTATTAATGCTAACAGCATAGGTGCGATCTTT	dre-mir-155_r	dre-mir-155		1.05316	0.83125	-1.04811	0.84399	1	1	-1.01376	0.9447	-1.06492	0.80509	-1.45023	0.21834	1	1	-2.37944	0.25287	1	1	-1.06653	0.71279	-1.09288	0.76043
zfmir1180	TGTCTTTACCTGAAACACCCGACGATCTTTTGTCTTTACCTGAAACACCCGACGATCTTT	sblock10027_C3_r	sblock10027_C3		1.09361	0.81263	-1.51808	0.29925	-1.35468	0.23879	1	1	-1.33684	0.28826	1.04809	0.84816	-1.06464	0.76744	-1.14838	0.43472	-1.03889	0.86354	1.1614	0.44959	1.29673	0.56795
zfmir1181	TTTCAACCCTGTACAAGCTTTACGATCTTTTTTCAACCCTGTACAAGCTTTACGATCTTT	sblock10066_C3_l	sblock10066_C3		1	1	-1.12261	0.8144	-1.10153	0.82766	1	1	1.36758	0.28446	1.03287	0.86087	1	1	1	1	1.13643	0.72293	-1.41905	0.0306	1	1
zfmir1182	ACACAAGCCCACAGTTAACACACGATCTTTACACAAGCCCACAGTTAACACACGATCTTT	sblock10066_C3_r	sblock10066_C3		-1.21961	0.43663	1.09412	0.7579	-1.07907	0.80039	1	1	1.07114	0.68167	-1.00462	0.97532	1.53537	0.22572	1.17826	0.444	-1.43859	0.22537	1.0623	0.81211	-1.30472	0.5187
zfmir1183	CTTACTTATCAAACAAAACATTCGATCTTTCTTACTTATCAAACAAAACATTCGATCTTT	sblock10207_C3_l	sblock10207_C3		1.14473	0.69909	1	1	1	1	1.59849	0.06316	1	1	1.18327	0.41653	1.47997	0.37447	1.45427	0.29853	1.57597	0.1933	1	1	1.17508	0.66368
zfmir1184	CCCTCCACTCTTTCTGTAACAACGATCTTTCCCTCCACTCTTTCTGTAACAACGATCTTT	sblock10207_C3_r	sblock10207_C3		-1.41739	0.48606	-1.03021	0.75369	-1.03021	0.75369	1.09264	0.10887	-1.00142	0.98062	1.11495	0.01341	-1.21957	0.32452	-1.03191	0.68897	1.47417	2.95243e-10	1.04277	0.72976	-1.86584	0.0281
zfmir1185	AAGGACACGCGCTACTTCATTCCGATCTTTAAGGACACGCGCTACTTCATTCCGATCTTT	sblock10210_C3_l	sblock10210_C3		1	1	-1.54845	0.17876	-1.239	0.28228	1.09711	0.75203	1.11301	0.64501	1.00203	0.98806	1	1	1	1	1.16812	0.71374	-1.1502	0.38812	1	1
zfmir1186	GCTACTTCATTCACCGGAGAAGCGATCTTTGCTACTTCATTCACCGGAGAAGCGATCTTT	sblock10210_C3_l	sblock10210_C3		1	1	-1.21851	0.59434	1	1	1	1	1	1	1	1	1	1	1	1	1.28002	0.58655	-1.30015	0.35128	1.57988	0.423
zfmir1187	TTGGAGAAGAAAATTGACATCACGATCTTTTTGGAGAAGAAAATTGACATCACGATCTTT	sblock10294_C3_l	sblock10294_C3		1.18194	0.66617	1	1	1	1	1	1	1.00189	0.98711	1	1	1.01402	0.95642	1	1	1	1	1	1	1.65082	0.28645
zfmir1188	AATTCCAGAACTCAAAGAAATACGATCTTTAATTCCAGAACTCAAAGAAATACGATCTTT	sblock10294_C3_l	sblock10294_C3		1	1	1	1	1	1	-1.18247	0.42019	1	1	1.19674	0.31913	1.05941	0.81466	1	1	1.01561	0.935	1	1	1.38648	0.51096
zfmir1189	TGGGAGGAGCTGGGTGATATCGCGATCTTTTGGGAGGAGCTGGGTGATATCGCGATCTTT	sblock10347_C3_l	sblock10347_C3		-1.13664	0.70302	2.78767	8.79004e-11	2.78767	8.79004e-11	-6.10549	2e-05	-20.5108	6.9757e-14	-5.57041	2.46723e-11	-1.41698	0.06866	1.42118	0.04704	-2.28109	0.26974	10.747	3.73322e-11	-2.01942	0.31133
zfmir119	AATCTGAAACGTTTCTGCAAAACGATCTTTAATCTGAAACGTTTCTGCAAAACGATCTTT	dre-mir-722_r	dre-mir-722		-1.34413	0.3329	1.16671	0.17797	1.13184	0.26881	1.15098	0.20277	1.03053	0.44918	-1.08672	0.27984	-2.26307	3.34214e-10	-1.03368	0.59937	-1.70081	1.02094e-09	1.03574	0.91934	-3.96409	9.99375e-14
zfmir1190	TCTTTCTGGCTGGATTGGATGACGATCTTTTCTTTCTGGCTGGATTGGATGACGATCTTT	sblock10347_C3_l	sblock10347_C3		-1.08652	0.76956	-2.00835	0.00048	-1.62654	0.15208	-1.4485	0.07075	-1.16809	0.3791	-1.09784	0.59455	-1.15254	0.5195	-2.16817	0.00017	-1.90059	0.08806	-2.2358	0.02141	1.22138	0.52618
zfmir1191	AAACAGCTCAACTAATAAGAGACGATCTTTAAACAGCTCAACTAATAAGAGACGATCTTT	sblock10537_C3_l	sblock10537_C3		1	1	1	1	1	1	1	1	-1.08511	0.64504	1	1	-1.33415	0.10564	1	1	1	1	-1.02217	0.86094	1.03678	0.91015
zfmir1192	CTGCTGCTGCAATCTGAACTCACGATCTTTCTGCTGCTGCAATCTGAACTCACGATCTTT	sblock10537_C3_r	sblock10537_C3		1.07212	0.79325	1.01612	0.87895	1.01844	0.85755	-2.02765	0.00895	1.17678	0.05759	1.41374	1e-05	1.01005	0.95279	-1.26495	0.52506	-1.18236	0.48988	-1.18441	0.07099	1	1
zfmir1193	CTCACACCAGATTCAGATATTGCGATCTTTCTCACACCAGATTCAGATATTGCGATCTTT	sblock10592_C3_l	sblock10592_C3		1.29248	0.58935	-1.2333	0.50463	-1.23138	0.50826	1	1	1	1	1.15215	0.46686	1	1	1	1	-1.1061	0.74003	-1.30734	0.02939	1	1
zfmir1194	CATCTCTGACATAAACTGTATGCGATCTTTCATCTCTGACATAAACTGTATGCGATCTTT	sblock10592_C3_r	sblock10592_C3		-1.03943	0.86286	-1.02431	0.90989	-1.0153	0.90167	-1.02604	0.90797	-1.10021	0.57246	1.27811	0.18	1	1	-1.00101	0.9966	1.0826	0.77534	1.07103	0.79293	-1.08988	0.67782
zfmir1195	ATCCTGGACCATCAAGATTAAACGATCTTTATCCTGGACCATCAAGATTAAACGATCTTT	sblock10627_C3_r	sblock10627_C3		1	1	-1.24167	0.42463	-1.1306	0.44362	1	1	1	1	-1.17522	0.43373	2.0719	0.20996	-1.00246	0.98837	1	1	-1.19269	0.45283	1.78275	0.35269
zfmir1196	ATCCTGGACCATCAAGATTAAACGATCTTTATCCTGGACCATCAAGATTAAACGATCTTT	sblock10627_C3_r	sblock10627_C3		-1.07255	0.71587	1.10659	0.8053	-1.28776	0.2659	1	1	-1.15377	0.43157	-1.31694	0.19481	1	1	1.00724	0.96816	1.27739	0.56746	-1.01747	0.88269	1.23308	0.45201
zfmir1197	ATGTTGATCCTGGACCATCAAGCGATCTTTATGTTGATCCTGGACCATCAAGCGATCTTT	sblock10628_C3_l	sblock10628_C3		1.09496	0.7754	1.07913	0.60941	1.08068	0.57986	1	1	1.1956	0.31291	2.18648	0.00211	1.14367	0.83938	-1.01867	0.92577	1.09315	0.75928	1	1	1.12169	0.76111
zfmir1198	CAAGTTGATCCTGGACCATCAACGATCTTTCAAGTTGATCCTGGACCATCAACGATCTTT	sblock10628_C3_r	sblock10628_C3		1	1	-1.66611	0.06179	-1.4741	0.12384	1	1	-1.22168	0.44723	1.06135	0.72918	-2.58751	0.02134	1	1	2.80615	0.01858	1	1	-1.06812	0.77812
zfmir1199	ATGTTGATCCTGGACCATCAAGCGATCTTTATGTTGATCCTGGACCATCAAGCGATCTTT	sblock10631_C3_l	sblock10631_C3		-1.07332	0.79239	-1.40401	0.18127	-1.35231	0.20724	1.07688	0.7337	-1.21061	0.23381	1.84092	0.00825	-2.43107	0.03254	1	1	-2.23206	0.07826	1	1	1	1
zfmir12	ACAGATGTCCAGGCACAATTCTCGATCTTTACAGATGTCCAGGCACAATTCTCGATCTTT	dre-mir-219-1_r	dre-mir-219-1		-1.10044	0.48351	-1.24732	0.00826	-1.16044	0.06447	1.02115	0.80052	-1.06692	0.17743	-1.52202	1e-05	-3.31794	0.00097	1.05487	0.60233	-1.4709	0.00117	-1.36434	0.32204	1.08199	0.45155
zfmir120	TTTGGCCAAAACGTTTCAAATTCGATCTTTTTTGGCCAAAACGTTTCAAATTCGATCTTT	dre-mir-722_l	dre-mir-722		1	1	1	1	1	1	1.09997	0.74967	-1.03004	0.84938	1.06295	0.70747	1	1	1	1	1.95113	0.08266	1	1	1	1
zfmir1200	TTGTTGATCCTGGACCATCAAGCGATCTTTTTGTTGATCCTGGACCATCAAGCGATCTTT	sblock10631_C3_r	sblock10631_C3		-1.20427	0.63398	-1.96764	0.00486	-1.94587	0.00267	1	1	1.14428	0.66842	-1.12516	0.61682	-2.2572	0.06569	1.00337	0.97271	-1.32763	0.34301	-1.11405	0.70997	-4.72406	0.13275
zfmir1201	ATGTTGATCCTGGACCATCAAGCGATCTTTATGTTGATCCTGGACCATCAAGCGATCTTT	sblock10632_C3_l	sblock10632_C3		1	1	1.34847	0.25252	1.25537	0.33272	-1.0333	0.86846	-2.10115	5e-05	1.08162	0.72891	-3.3838	7.9921e-12	1.4269	0.24856	1.05582	0.81941	1.05901	0.73874	-1.23691	0.61207
zfmir1202	ATGTTGATCCTGGACCATCAAGCGATCTTTATGTTGATCCTGGACCATCAAGCGATCTTT	sblock10632_C3_l	sblock10632_C3		1.32154	0.58953	-1.30748	0.10337	-1.27228	0.12777	-1.12489	0.53774	-1.00491	0.985	1.61903	0.07079	-3.2083	0.02359	1	1	1.02871	0.89415	1	1	1.85821	0.2588
zfmir1203	AAAGTTGATCCTGGACCATCAACGATCTTTAAAGTTGATCCTGGACCATCAACGATCTTT	sblock10633_C3_l	sblock10633_C3		-1.17813	0.54845	-1.02401	0.92246	-1.04173	0.81319	1	1	1.4247	0.22559	1.17994	0.40275	-2.38508	0.00023	1.03732	0.86822	1	1	1	1	-1.26995	0.58347
zfmir1204	ATCCTGGACCATCAAGATTAAACGATCTTTATCCTGGACCATCAAGATTAAACGATCTTT	sblock10633_C3_r	sblock10633_C3		-1.37033	0.50683	-1.01454	0.96481	-1.00916	0.96204	1	1	-1.07201	0.74982	1.10423	0.58976	1	1	1	1	1.02149	0.91436	1.12044	0.65001	-1.11933	0.72677
zfmir1205	ATCCTGGACCATCAAGATTAAACGATCTTTATCCTGGACCATCAAGATTAAACGATCTTT	sblock10634_C3_l	sblock10634_C3		1	1	-1.31557	0.40947	-1.01437	0.94138	1	1	-1.03113	0.9	-1.1837	0.45126	1	1	1.00734	0.94711	1.34745	0.43611	1.04858	0.757	1	1
zfmir1206	ATCCTGGACCATCAAGATTAAACGATCTTTATCCTGGACCATCAAGATTAAACGATCTTT	sblock10634_C3_r	sblock10634_C3		1	1	-1.90766	0.15034	-1.81858	0.11062	1	1	1	1	-1.46837	0.15709	1	1	1	1	1.07742	0.78538	1	1	2.09162	0.12901
zfmir1207	ATGTTGATCCTGGACCATCAAGCGATCTTTATGTTGATCCTGGACCATCAAGCGATCTTT	sblock10635_C3_l	sblock10635_C3		1	1	-1.30517	0.26309	-1.22467	0.30634	-1.0125	0.94937	1.05503	0.72767	1.77782	0.01442	-4.12659	1.16057e-12	-1.16934	0.50232	1.1441	0.56502	1	1	1	1
zfmir1208	TTGTTGATCCTGGAACATCAAGCGATCTTTTTGTTGATCCTGGAACATCAAGCGATCTTT	sblock10635_C3_r	sblock10635_C3		1	1	1	1	1	1	1	1	1	1	1.02888	0.83365	1	1	1	1	1.13193	0.71176	1	1	1	1
zfmir1209	ATCCTGGACCATCAAGATTAAACGATCTTTATCCTGGACCATCAAGATTAAACGATCTTT	sblock10718_C3_r	sblock10718_C3		1	1	-1.26608	0.39371	-1.01456	0.89856	1	1	-1.22209	0.43934	-1.31887	0.29991	1.00841	0.93528	-1.07317	0.60103	1.1023	0.74573	-1.01116	0.92159	1	1
zfmir121	CACATGGTTAGATCAAGCACAACGATCTTTCACATGGTTAGATCAAGCACAACGATCTTT	dre-mir-218a-2_l	dre-mir-218a-2		-1.06092	0.44394	-1.00771	0.91799	-1.03397	0.47918	1.11279	0.06155	1.04775	0.32942	1.05674	0.18093	-1.06897	0.53441	-1.00213	0.9507	-1.04635	0.29761	1.89119	6e-05	-1.33353	1.61694e-11
zfmir1210	TTACTGATGTTGATCCTGGACCCGATCTTTTTACTGATGTTGATCCTGGACCCGATCTTT	sblock10718_C3_l	sblock10718_C3		-1.72751	0.12385	-1.0566	0.73237	-1.06655	0.68539	-1.39274	0.07504	1.41848	3e-05	1.45081	0.00038	-2.58153	0.00029	-1.39	0.06335	1.51983	0.13879	1.23087	0.14155	-2.90094	5.271e-11
zfmir1211	ATCCTGGACCATCAAGATTAAACGATCTTTATCCTGGACCATCAAGATTAAACGATCTTT	sblock10720_C3_l	sblock10720_C3		1	1	-1.40395	0.4976	1.12686	0.73342	1.0572	0.69192	-1.18584	0.45184	1	1	-1.22465	0.46092	1	1	1.24382	0.59494	1	1	1.64293	0.40004
zfmir1212	ATCCTGGACCATCAAGATTAAACGATCTTTATCCTGGACCATCAAGATTAAACGATCTTT	sblock10720_C3_l	sblock10720_C3		1.10457	0.74538	1.01672	0.92926	1	1	1	1	-1.04232	0.78447	-1.1986	0.39827	-1.02011	0.91185	-1.1115	0.673	1.50907	0.29576	-1.07064	0.79961	1.18269	0.65766
zfmir1213	ATCCTGGACCATCAAGATTAAACGATCTTTATCCTGGACCATCAAGATTAAACGATCTTT	sblock10722_C3_l	sblock10722_C3		1.35079	0.22701	-1.56619	0.38555	1.17568	0.4824	1	1	-1.50234	0.17926	-1.06912	0.81386	1.46243	0.36717	1.03017	0.88874	1.90696	0.02513	1	1	-1.1379	0.69365
zfmir1214	ATCCTGGACCATCAAGATTAAACGATCTTTATCCTGGACCATCAAGATTAAACGATCTTT	sblock10722_C3_l	sblock10722_C3		1	1	1.09519	0.80412	1.10531	0.5375	1	1	1	1	-1.31863	0.28997	1	1	-1.24207	0.46514	1.24576	0.4371	-1.3261	0.23805	1	1
zfmir1215	TCAACAAAACCACAACGAAAGACGATCTTTTCAACAAAACCACAACGAAAGACGATCTTT	sblock10855_C3_l	sblock10855_C3		1.04608	0.84686	1.06145	0.81101	1	1	1	1	1	1	1	1	1.67127	0.21199	1.24596	0.43362	1	1	1	1	1.26977	0.58677
zfmir1216	GAAACCATCCCAAAGACATCAACGATCTTTGAAACCATCCCAAAGACATCAACGATCTTT	sblock10855_C3_l	sblock10855_C3		1.30394	0.5826	1.09599	0.7552	1.05826	0.73224	1	1	1	1	1.12073	0.51627	1	1	1	1	-1.12606	0.60969	1.09811	0.62333	1	1
zfmir1217	ATCAGCCACCAAATCAGACATACGATCTTTATCAGCCACCAAATCAGACATACGATCTTT	sblock10873_C3_l	sblock10873_C3		1.16182	0.61167	1.27075	0.55521	-1.00639	0.97277	1.12515	0.52746	-1.0564	0.76277	1	1	1.15612	0.65714	1.09244	0.68589	1.18349	0.58837	-1.08744	0.53869	1.77236	0.3556
zfmir1218	TCTGACAAAACTTCAATTACTGCGATCTTTTCTGACAAAACTTCAATTACTGCGATCTTT	sblock10873_C3_r	sblock10873_C3		1	1	1.2106	0.64084	1	1	1.58159	0.10122	1	1	1	1	1	1	1	1	1	1	1.18721	0.60354	1	1
zfmir1219	GGGGTAGAGACTATGACTATGACGATCTTTGGGGTAGAGACTATGACTATGACGATCTTT	sblock10887_C3_l	sblock10887_C3		1.108	0.77621	1.1024	0.54331	1.1024	0.54331	-1.68196	0.01064	-2.79628	0.07251	-4.65216	2.62634e-06	1	1	-1.19944	0.03694	-1.57789	0.01433	-1.24403	0.33045	-1.06436	0.80615
zfmir122	TGCTTGACAGAACCATGTATTACGATCTTTTGCTTGACAGAACCATGTATTACGATCTTT	dre-mir-218a-2_r	dre-mir-218a-2		-1.04097	0.84567	-1.26096	0.03384	-1.25423	0.03428	-1.02185	0.93807	-1.60452	0.00175	-1.98317	0.03421	-1.22799	0.31985	1.53051	0.14649	1.06511	0.80754	1.00411	0.98749	-1.05128	0.83226
zfmir1220	TCAACTCACAGACGCCTCGTGACGATCTTTTCAACTCACAGACGCCTCGTGACGATCTTT	sblock10887_C3_l	sblock10887_C3		1	1	-1.10763	0.73803	1	1	1	1	1.02673	0.85561	1.67734	0.07783	1	1	1	1	1	1	-1.46319	0.16194	-1.39845	0.30583
zfmir1221	TGTCGTTCGCCATACCAAATCACGATCTTTTGTCGTTCGCCATACCAAATCACGATCTTT	sblock11240_C3_l	sblock11240_C3		-1.18517	0.65209	-1.10717	0.05312	-1.13553	0.26126	1.34608	0.33353	1.07633	0.14746	1.18551	0.01331	1.03581	0.87236	1.00652	0.97361	1.30083	0.4118	-1.28383	0.00126	2.09761	0.00913
zfmir1222	AATCCAAGACCTTCAACTCTTTCGATCTTTAATCCAAGACCTTCAACTCTTTCGATCTTT	sblock11240_C3_l	sblock11240_C3		-1.02432	0.90525	-1.46644	0.48569	-1.51352	0.26218	1	1	1	1	1.06698	0.68221	1	1	-1.01397	0.94283	2.46097	0.00022	1.10406	0.22709	1.30728	0.56104
zfmir1223	TGTCAGAGGAGCCGCTGGATGACGATCTTTTGTCAGAGGAGCCGCTGGATGACGATCTTT	sblock11471_C3_l	sblock11471_C3		1	1	1	1	1	1	1	1	-1.01386	0.91814	1	1	-1.02062	0.85689	1	1	1	1	1	1	1	1
zfmir1224	TGCTCAACAATCTCCTACATGACGATCTTTTGCTCAACAATCTCCTACATGACGATCTTT	sblock11471_C3_r	sblock11471_C3		-1.07982	0.77989	1.09976	0.87126	-1.16902	0.66563	-1.03784	0.86951	1.00686	0.95738	-1.05957	0.74108	2.31488	0.10445	1.02542	0.94541	-1.07829	0.78206	-1.0234	0.88724	-1.03048	0.88488
zfmir1225	GATCATACATGAAACCCCTGGGCGATCTTTGATCATACATGAAACCCCTGGGCGATCTTT	sblock11480_C3_r	sblock11480_C3		-1.17287	0.48744	1.44359	0.05207	1.28022	0.2735	1.26476	0.39735	-1.0091	0.96534	-2.68436	4.89152e-06	-1.07155	0.6551	-1.27321	0.47061	-1.49113	0.34099	-1.00675	0.9508	1.75848	0.24996
zfmir1226	ATCAGGACAGGTATCTGATGTTCGATCTTTATCAGGACAGGTATCTGATGTTCGATCTTT	sblock11480_C3_l	sblock11480_C3		-1.06871	0.79963	-1.21609	0.62016	1	1	1	1	1	1	1.3041	0.30888	1	1	1	1	-1.77682	0.32934	1	1	1.0119	0.95113
zfmir1227	GATCATACATGAAACCCCTGGGCGATCTTTGATCATACATGAAACCCCTGGGCGATCTTT	sblock11482_C3_r	sblock11482_C3		-1.05353	0.83017	1.04612	0.87754	-1.08308	0.73178	1	1	-1.21908	0.67022	-1.63206	0.00784	1	1	-1.21661	0.45715	-1.76072	0.01605	-1.21045	0.17855	1.78581	0.22987
zfmir1228	ATCAGGACAGGTATCTGATGTTCGATCTTTATCAGGACAGGTATCTGATGTTCGATCTTT	sblock11482_C3_l	sblock11482_C3		1	1	1	1	1	1	1	1	1	1	1.13515	0.46993	-1.14991	0.56725	1	1	1	1	1	1	1	1
zfmir1229	ACACACTCTGTTTCATTTCTAGCGATCTTTACACACTCTGTTTCATTTCTAGCGATCTTT	sblock11552_C3_l	sblock11552_C3		-1.03215	0.88199	2.00225	0.03736	1.7114	0.10399	-1.83748	0.00048	-1.28329	0.55637	1.18934	0.55135	1	1	-1.05797	0.75798	1.02315	0.90911	2.15949	2.48819e-09	1.47841	0.46333
zfmir123	TGCACAGCAAGTGTAGACAGGCCGATCTTTTGCACAGCAAGTGTAGACAGGCCGATCTTT	dre-mir-214_l	dre-mir-214		-1.12457	0.19532	-1.08074	0.16716	-1.05879	0.15623	1.34525	0.0034	1.03826	0.58116	1.07539	0.18486	-1.60683	0.01333	1.05133	0.03849	-1.33384	0.00043	3.22526	7.49104e-09	-1.23398	0.01945
zfmir1230	TGGTCCCCACAATGTTACACTACGATCTTTTGGTCCCCACAATGTTACACTACGATCTTT	sblock11552_C3_r	sblock11552_C3		-2.39978	2e-05	1.06906	0.1528	1.06906	0.1528	1.28463	0.14292	-1.01836	0.8711	-1.32648	0.0019	6.2218	4.81388e-06	1.14435	0.42214	-1.75164	0.30978	-1.26442	1e-05	-1.59768	0.03166
zfmir1231	TTTGATCTGCTATAGTTAGAAACGATCTTTTTTGATCTGCTATAGTTAGAAACGATCTTT	sblock11604_C3_l	sblock11604_C3		1.61018	0.54582	1.04621	0.84325	-1.06505	0.7925	1	1	1	1	1	1	-1.39618	0.34006	1	1	1	1	1	1	4.1895	2e-05
zfmir1232	AGGTGTGCTCACCAGTTTAATACGATCTTTAGGTGTGCTCACCAGTTTAATACGATCTTT	sblock11604_C3_r	sblock11604_C3		1	1	-1.01351	0.94527	1	1	1	1	1	1	1	1	1	1	1	1	1	1	1	1	1	1
zfmir1233	GGCTCTGAGGACTGGGAAAACACGATCTTTGGCTCTGAGGACTGGGAAAACACGATCTTT	sblock11684_C3_l	sblock11684_C3		1	1	-1.00809	0.98636	1	1	1	1	-1.16074	0.44077	1.00279	0.98493	-1.04098	0.86655	1	1	1	1	-1.08914	0.55131	1.57821	0.39528
zfmir1234	CTAGTCTGAGCGTAATGATCAGCGATCTTTCTAGTCTGAGCGTAATGATCAGCGATCTTT	sblock11684_C3_l	sblock11684_C3		1.04053	0.86178	1.14656	0.70049	1.04061	0.86145	1	1	1	1	1	1	1	1	1	1	1	1	1	1	1	1
zfmir1235	TGGACCGGCCTGCACTGCTGGACGATCTTTTGGACCGGCCTGCACTGCTGGACGATCTTT	sblock11768_C3_l	sblock11768_C3		-1.11174	0.73373	-1.00372	0.99173	1.06941	0.83596	-1.23978	0.35677	1.06746	0.69598	-1.16753	0.43984	1.02079	0.93572	1	1	-1.08308	0.77446	1.59765	0.138	1.13239	0.70836
zfmir1236	AGATCAAGCAGCGGCTGTGGGACGATCTTTAGATCAAGCAGCGGCTGTGGGACGATCTTT	sblock11768_C3_l	sblock11768_C3		-1.08703	0.76945	1	1	1	1	1	1	1	1	-1.21602	0.24053	1	1	1	1	1	1	1	1	1	1
zfmir1237	ATGAATCTGACCTTGTATCTCACGATCTTTATGAATCTGACCTTGTATCTCACGATCTTT	sblock11797_C3_l	sblock11797_C3		-1.02254	0.91047	-1.11479	0.35893	-1.12233	0.57649	1	1	1.99606	2.3573e-08	1.79132	0.00344	-1.00116	0.99475	-1.02699	0.89887	-1.09883	0.75099	-1.07144	0.22818	1	1
zfmir1238	GAATCTGACCTTGTATCTCAACCGATCTTTGAATCTGACCTTGTATCTCAACCGATCTTT	sblock11797_C3_l	sblock11797_C3		1.06514	0.80581	1.12883	0.16976	1.13019	0.15055	-1.3926	0.17368	1.80059	3.31211e-09	1.62165	1.45646e-07	1	1	1.17699	0.43669	1.1298	0.59655	-1.00851	0.90502	2.13023	0.15554
zfmir1239	ACCCGGTTAACATATGTATTCACGATCTTTACCCGGTTAACATATGTATTCACGATCTTT	sblock11803_C3_l	sblock11803_C3		-1.12345	0.71704	1.63039	0.38107	-1.17898	0.47314	1.06713	0.80231	1	1	1.20756	0.39356	1.07828	0.67969	1	1	1.54932	0.18573	1	1	1.02253	0.91479
zfmir124	CTGCCTGTCTGTGCCTGCTGTACGATCTTTCTGCCTGTCTGTGCCTGCTGTACGATCTTT	dre-mir-214_r	dre-mir-214		-1.0706	0.16481	-1.08771	0.14533	-1.06363	0.03999	-1.13362	0.18889	-1.12753	0.00018	-1.02538	0.6087	-2.06356	0.00022	1.02465	0.47927	1.1185	0.0075	-1.56212	0.00013	1.15892	0.01068
zfmir1240	ACCAGTAACTGTTCACTCTTTCCGATCTTTACCAGTAACTGTTCACTCTTTCCGATCTTT	sblock11803_C3_r	sblock11803_C3		1.38187	0.17458	-2.72705	0.00387	-2.52402	0.02959	1	1	-1.48952	0.07474	-1.38065	0.40021	1	1	-1.06583	0.74814	1.42538	0.37838	-1.00858	0.86903	1.19046	0.68418
zfmir1241	TTTCTCCTTTGCCTGTGATTAACGATCTTTTTTCTCCTTTGCCTGTGATTAACGATCTTT	sblock11951_C3_l	sblock11951_C3		-1.20013	0.00099	-1.37263	2e-05	-1.22679	4.80473e-07	-1.50562	0.0675	-1.4591	3.15567e-12	-1.26857	1.18303e-12	-1.94756	3.66635e-08	-1.22681	3.84176e-06	-1.16032	0.00867	-1.03483	0.89458	1.01481	0.91652
zfmir1242	CTGACACTGTACATCTGACTGACGATCTTTCTGACACTGTACATCTGACTGACGATCTTT	sblock11951_C3_r	sblock11951_C3		1	1	1.42784	0.35242	1.00465	0.9815	1	1	1	1	1	1	1	1	1	1	1	1	1.20567	0.40826	1.06569	0.84103
zfmir1243	AAACAGCTCAACTAATAAGAGACGATCTTTAAACAGCTCAACTAATAAGAGACGATCTTT	sblock12039_C3_l	sblock12039_C3		1.15169	0.69279	1	1	1	1	1	1	1	1	1	1	1.01944	0.95892	1	1	1	1	-1.01467	0.85565	1.59594	0.21392
zfmir1244	CTGCTGCTGCAATCTGAACTCACGATCTTTCTGCTGCTGCAATCTGAACTCACGATCTTT	sblock12039_C3_r	sblock12039_C3		1.21198	0.64219	1.03578	0.73913	1.03484	0.74004	-1.38053	0.27316	1.23523	0.05503	1.48887	0.001	1	1	-1.03941	0.94179	-1.01062	0.95897	-1.20047	0.00184	1.37343	0.52017
zfmir1245	ATCAGCCACCAAATCAGACATACGATCTTTATCAGCCACCAAATCAGACATACGATCTTT	sblock12316_C3_l	sblock12316_C3		1.16759	0.67424	-1.03656	0.87463	-1.02327	0.85287	1	1	-1.0235	0.86711	1	1	1.02445	0.9063	1.18047	0.46899	1.07477	0.78809	-1.1255	0.68923	1.93701	0.20819
zfmir1246	TCTGACAAAACTTCAATTACTGCGATCTTTTCTGACAAAACTTCAATTACTGCGATCTTT	sblock12316_C3_r	sblock12316_C3		1	1	1	1	1	1	1	1	1	1	1	1	1	1	1	1	1	1	-1.17181	0.25164	1.27083	0.53015
zfmir1247	TGACTCACTGCCTCTGGACTGACGATCTTTTGACTCACTGCCTCTGGACTGACGATCTTT	sblock12367_C3_l	sblock12367_C3		1.1284	0.69616	-1.04402	0.67224	-1.04287	0.67335	1.07103	0.51282	1.08529	0.48665	1.22615	0.00028	-1.9065	0.05352	1.17105	0.02084	1.05104	0.68396	1.14021	0.22135	-2.15311	0.06878
zfmir1248	GAACATGGTTTCTGAACTACAACGATCTTTGAACATGGTTTCTGAACTACAACGATCTTT	sblock12367_C3_l	sblock12367_C3		1	1	1	1	1	1	1	1	1	1	1	1	1.0052	0.97783	1	1	1	1	1	1	-1.20921	0.63582
zfmir1249	ATTATACTAAACTCCTGCCCTACGATCTTTATTATACTAAACTCCTGCCCTACGATCTTT	sblock12445_C3_r	sblock12445_C3		-1.20255	0.63557	1.07105	0.70997	1.07105	0.70997	1.55936	0.21929	-1.05126	0.72388	1.11641	0.58352	-1.07009	0.91053	-1.18333	0.44451	1.57891	0.01404	1.02989	0.33974	1	1
zfmir125	AACAGGTAGTCTGAACACTGGGCGATCTTTAACAGGTAGTCTGAACACTGGGCGATCTTT	dre-mir-199-1_l	dre-mir-199-1		1.05447	0.28728	1.03823	0.47255	1.04632	0.06269	1.14865	8e-05	1.05524	0.05917	1.07091	0.09053	-1.33172	8.61818e-07	1.12774	0.00093	1.03454	0.52384	-1.17529	0.40872	-1.01695	0.73747
zfmir1250	GCGTGTAGTTCACTACAGTTACCGATCTTTGCGTGTAGTTCACTACAGTTACCGATCTTT	sblock12445_C3_l	sblock12445_C3		1.05033	0.83753	1	1	1	1	1.86144	0.14041	1.12153	0.68166	-1.147	0.44957	1.10075	0.74877	1.00703	0.94538	1	1	-1.02077	0.80689	1	1
zfmir1251	TGGCCTAGCCGACGGGGCACCTCGATCTTTTGGCCTAGCCGACGGGGCACCTCGATCTTT	sblock12577_C3_l	sblock12577_C3		-1.40735	0.28585	-1.9809	0.00259	-1.94473	0.00151	1	1	1.18281	0.53889	1.21524	0.27571	1	1	-1.35277	0.2343	-1.04546	0.90361	-1.36169	0.40855	1.49134	0.13652
zfmir1252	GAGGGTGTTGCTTTCGGCTGGTCGATCTTTGAGGGTGTTGCTTTCGGCTGGTCGATCTTT	sblock12577_C3_r	sblock12577_C3		-2.70516	1.61031e-08	-1.21572	0.00395	-1.21572	0.00395	-1.40486	0.07682	-1.30107	0.12728	1.51189	0.32826	-2.04142	8e-05	-1.32505	0.35211	-1.42628	0.29177	-2.58012	7.26431e-39	-2.92141	0.02718
zfmir1253	GCTGTGCAAATTATCAATCAATCGATCTTTGCTGTGCAAATTATCAATCAATCGATCTTT	sblock12585_C3_l	sblock12585_C3		1.09418	0.7578	1	1	1	1	1	1	-1.16732	0.46946	1.17384	0.36208	1	1	1	1	1	1	1	1	1	1
zfmir1254	TTTTAGTCATGCGCCAGGCTGTCGATCTTTTTTTAGTCATGCGCCAGGCTGTCGATCTTT	sblock12585_C3_l	sblock12585_C3		1	1	-1.29861	0.31896	-1.04121	0.78104	-1.12891	0.53566	-1.03207	0.84339	-1.19382	0.31478	-1.05725	0.8232	1	1	-1.15258	0.684	1	1	1	1
zfmir1255	GGCTAACCTCAGAAAGTGAAAACGATCTTTGGCTAACCTCAGAAAGTGAAAACGATCTTT	sblock12590_C3_l	sblock12590_C3		1	1	1	1	1	1	1	1	1	1	1	1	1	1	1.01382	0.93904	1	1	1.26584	0.39946	1.194	0.63142
zfmir1256	CAACTACAGTACATTGCAAATACGATCTTTCAACTACAGTACATTGCAAATACGATCTTT	sblock12590_C3_r	sblock12590_C3		1.12184	0.72205	1.34855	0.54476	1	1	1.00129	0.99458	1	1	1	1	1.32024	0.23722	1	1	1	1	1	1	1.32967	0.54669
zfmir1257	GACTGTTGATTTATACGGATAACGATCTTTGACTGTTGATTTATACGGATAACGATCTTT	sblock12613_C3_l	sblock12613_C3		1.06831	0.80069	-1.17286	0.65741	1.06844	0.80029	1	1	-1.09418	0.52786	1	1	1	1	-1.00831	0.95952	1	1	1	1	1	1
zfmir1258	ATACTTTTTCCATTCATCAACACGATCTTTATACTTTTTCCATTCATCAACACGATCTTT	sblock12613_C3_r	sblock12613_C3		-1.28789	0.56154	-1.04308	0.89068	-1.30387	0.28814	1	1	1.40209	0.34403	1	1	1.20096	0.6384	1	1	1.1495	0.68657	1.0027	0.98363	2.67128	0.06193
zfmir1259	CAGTGCACCCACACCCTCAGCACGATCTTTCAGTGCACCCACACCCTCAGCACGATCTTT	sblock12748_C3_l	sblock12748_C3		-1.30967	0.37226	-1.34427	0.06053	-1.37872	0.02553	1.16227	0.17272	-1.29561	0.05621	1.52527	0.36799	1.21435	0.47668	1.5502	0.00109	1.38529	0.12476	1.2776	0.30738	1.3167	0.4501
zfmir126	TAACCAATGTGCAGACTACTGTCGATCTTTTAACCAATGTGCAGACTACTGTCGATCTTT	dre-mir-199-1_r	dre-mir-199-1		1.01485	0.84777	1.07805	0.17528	1.08279	0.01937	1.05196	0.1133	1.01795	0.56914	1.09799	0.0042	-1.41906	2.08006e-08	1.12228	2.90851e-06	1.0633	0.14825	-1.05829	0.71594	-1.09599	0.11152
zfmir1260	GCACCCACACCCTCAGCATCCACGATCTTTGCACCCACACCCTCAGCATCCACGATCTTT	sblock12748_C3_l	sblock12748_C3		1.16777	0.53817	1.12683	0.03071	1.12683	0.03071	1.05907	0.63283	1.05567	0.53041	1.62743	0.34783	1.37048	0.34635	1.08802	0.0952	1.18129	0.01022	-1.00595	0.92154	-1.38055	0.48416
zfmir1261	TCGACGTCACACTAAATTCCCACGATCTTTTCGACGTCACACTAAATTCCCACGATCTTT	sblock12764_C3_l	sblock12764_C3		1.04582	0.93021	-1.08089	0.76466	-1.17446	0.47522	1	1	1	1	1	1	1	1	1.07257	0.65375	1	1	-1.11079	0.47765	1.83046	0.17806
zfmir1262	AGTTGTGGAAAATACAGTATAACGATCTTTAGTTGTGGAAAATACAGTATAACGATCTTT	sblock12764_C3_r	sblock12764_C3		1.58978	0.06272	1	1	1.09651	0.66952	-1.04352	0.84579	1	1	1	1	-1.00763	0.96677	1.125	0.46407	1.15627	0.52959	1	1	1	1
zfmir1263	AAGCTGGAACCTCATCTTGTGTCGATCTTTAAGCTGGAACCTCATCTTGTGTCGATCTTT	sblock12770_C3_l	sblock12770_C3		1.02068	0.93075	1.0941	0.74621	1.08933	0.73769	1.0089	0.98527	-2.06464	6.14532e-06	-1.18025	0.4917	1	1	-1.0756	0.72147	-1.57291	0.19166	-1.37549	0.17273	1.0742	0.81151
zfmir1264	CACAACTGCCCCACTCAGATCACGATCTTTCACAACTGCCCCACTCAGATCACGATCTTT	sblock12770_C3_r	sblock12770_C3		1.60915	0.45181	1.62048	1.26071e-18	1.62048	1.26071e-18	-1.34782	0.00327	2.0314	2.09124e-07	1.16652	0.57708	1.1757	0.52628	1.01127	0.95512	-1.34186	0.01797	1.02751	0.75013	-1.91835	0.08982
zfmir1265	TCCTCTTCTGGATTACAGTAAACGATCTTTTCCTCTTCTGGATTACAGTAAACGATCTTT	sblock12774_C3_l	sblock12774_C3		1.53408	0.28894	-1.20152	0.02027	-1.19916	0.01991	1.31397	9.08475e-08	-1.21518	0.15381	-1.09972	0.25748	-1.74641	0.16923	-1.11044	0.43381	-1.43632	6e-05	-1.11196	0.1398	-1.10744	0.86774
zfmir1266	TTTATTACATGCTTTAGATTCACGATCTTTTTTATTACATGCTTTAGATTCACGATCTTT	sblock12774_C3_r	sblock12774_C3		1	1	1	1	1	1	-1.00721	0.9447	-1.29742	0.31962	1	1	1	1	1	1	1.05585	0.81627	1	1	-1.46585	0.49171
zfmir1267	GCAACATACCCTTCACAATCAACGATCTTTGCAACATACCCTTCACAATCAACGATCTTT	sblock12896_C3_l	sblock12896_C3		-1.43745	0.17522	1.14826	0.05731	1.14826	0.05731	1.22265	0.43834	-1.13848	0.11494	-1.07636	0.15047	-1.1604	0.51826	1.4535	0.13669	-1.27297	0.19552	1.1733	8e-05	1.93828	0.3123
zfmir1268	GGGAAAATATACATTCATAATACGATCTTTGGGAAAATATACATTCATAATACGATCTTT	sblock12896_C3_l	sblock12896_C3		-1.07271	0.7931	1	1	1	1	1.24277	0.36954	1	1	-1.25159	0.28698	1.02758	0.8951	1.16466	0.47962	1.33583	0.38462	-1.02716	0.76778	1.01542	0.93897
zfmir1269	GCATCAGCCAATCAAACAGCTTCGATCTTTGCATCAGCCAATCAAACAGCTTCGATCTTT	sblock12940_C3_l	sblock12940_C3		-1.09114	0.76215	1.04405	0.84841	1.02823	0.82457	-1.15647	0.57656	1.0597	0.70291	1	1	1	1	1	1	1.10374	0.74484	-1.19617	0.32271	-1.07821	0.78357
zfmir127	GACTTGGTTCCATTTGACCAGCCGATCTTTGACTTGGTTCCATTTGACCAGCCGATCTTT	dre-mir-133b_l	dre-mir-133b		1.14794	0.0153	-1.17316	0.01114	-1.05045	0.61375	1.17269	0.00558	-1.0035	0.94729	-1.4357	0.00027	-2.12282	0.00561	1.05914	0.11127	-1.20959	0.00083	-1.10867	0.5998	1.30927	0.00026
zfmir1270	TGGCTGCTGGCATTGTTCATTGCGATCTTTTGGCTGCTGGCATTGTTCATTGCGATCTTT	sblock12940_C3_l	sblock12940_C3		-1.29182	0.03567	1.21615	0.28278	1.05197	0.76274	1.05565	0.27524	1.69953	0	1.78569	1.04074e-14	2.2812	6.70672e-06	1.089	0.24307	1.0876	0.24589	-1.20062	1.20746e-06	-3.67838	0.00044
zfmir1271	GGGCCAGATCTGAGAAAGTGCACGATCTTTGGGCCAGATCTGAGAAAGTGCACGATCTTT	sblock12973_C3_l	sblock12973_C3		1.07235	0.79285	-1.09674	0.75388	1	1	1	1	1	1	1	1	1	1	1	1	1	1	1	1	1.68994	0.18762
zfmir1272	CTGAGCCAGATCTGAGAAAGTGCGATCTTTCTGAGCCAGATCTGAGAAAGTGCGATCTTT	sblock12973_C3_r	sblock12973_C3		1	1	1	1	1	1	1.00018	0.99919	1	1	1	1	1	1	1	1	-1.08122	0.77833	1	1	-1.05712	0.82023
zfmir1273	GCTGTGCAAATTATCAATCAATCGATCTTTGCTGTGCAAATTATCAATCAATCGATCTTT	sblock13030_C3_l	sblock13030_C3		1.26926	0.60389	1	1	1	1	1	1	1	1	1.10752	0.55572	1	1	1	1	1	1	1	1	1.04909	0.84083
zfmir1274	TTTTAGTCATGCGCCAGGCTGTCGATCTTTTTTTAGTCATGCGCCAGGCTGTCGATCTTT	sblock13030_C3_l	sblock13030_C3		1	1	-1.20051	0.57263	1.02396	0.85747	-1.0285	0.90072	1	1	1	1	-1.00599	0.97422	1	1	1	1	-1.1452	0.40749	1	1
zfmir1275	AATGTTCCACAGTAGTTACTTTCGATCTTTAATGTTCCACAGTAGTTACTTTCGATCTTT	sblock13037_C3_l	sblock13037_C3		-1.13657	0.70292	1.64923	0.40628	-1.08105	0.68588	1	1	1	1	1.17944	0.42583	1	1	1	1	1.12412	0.76118	1.03358	0.80459	1.03073	0.88984
zfmir1276	TGCTCATTTAAATGAATAACTACGATCTTTTGCTCATTTAAATGAATAACTACGATCTTT	sblock13037_C3_r	sblock13037_C3		1.11704	0.72782	1.2082	0.64862	1	1	-3.48001	0.14564	1	1	1	1	1	1	-1.0866	0.60968	-1.08065	0.79639	1	1	1	1
zfmir1277	GGCCGCATTTTATGTCATTATGCGATCTTTGGCCGCATTTTATGTCATTATGCGATCTTT	sblock13041_C3_l	sblock13041_C3		1	1	1	1	1	1	1	1	1.0386	0.85155	1	1	1	1	1	1	1	1	1	1	1	1
zfmir1278	TGACCTTCTTAATACATTTTCTCGATCTTTTGACCTTCTTAATACATTTTCTCGATCTTT	sblock13041_C3_r	sblock13041_C3		1	1	-1.36412	0.40892	-1.17099	0.45304	1	1	1	1	-1.01602	0.93135	-1.85049	0.09294	-7.93531	0	1	1	-1.03773	0.64906	1	1
zfmir1279	TCATCAAATGTGAGATTTACAACGATCTTTTCATCAAATGTGAGATTTACAACGATCTTT	sblock13270_C3_l	sblock13270_C3		1	1	1.03551	0.87038	1	1	1	1	1	1	1	1	1	1	1	1	1	1	-1.01611	0.84284	1.23478	0.59493
zfmir128	TAGCTGGTTGAAGGGGACCAAACGATCTTTTAGCTGGTTGAAGGGGACCAAACGATCTTT	dre-mir-133b_r	dre-mir-133b		1.12681	0.149	1.03105	0.72626	1.07787	0.19355	1.07239	0.09227	1.11679	0.05605	1.21418	0.00525	-1.96944	8.1975e-09	1.0694	0.05883	1.05274	0.37047	-1.20676	0.3475	1.57082	2.89575e-06
zfmir1280	CTGATCTGAACCCCATTGAGAACGATCTTTCTGATCTGAACCCCATTGAGAACGATCTTT	sblock13270_C3_r	sblock13270_C3		1	1	-1.06541	0.7623	1	1	1	1	1	1	2.70809	0.0492	1	1	1	1	1	1	-3.26058	4.39415e-21	1.68284	0.34508
zfmir1281	AACCTGACCCTCATCCAACCCACGATCTTTAACCTGACCCTCATCCAACCCACGATCTTT	sblock13303_C3_l	sblock13303_C3		-1.0737	0.8144	-1.07081	0.53067	-1.07096	0.52293	-1.04344	0.56414	-1.29716	0.07555	1.49538	0.27713	1.77105	0.26095	1.07047	0.19403	1.0424	0.74079	-1.44799	4.93087e-14	-1.22613	0.46906
zfmir1282	GCGACATCAAGCTATCAGACCACGATCTTTGCGACATCAAGCTATCAGACCACGATCTTT	sblock13303_C3_r	sblock13303_C3		1.41843	0.52198	1.59244	0.25144	1.26577	0.60667	1.6139	0.00084	1	1	1	1	-1.31294	0.24377	-1.00999	0.9263	1.0272	0.89617	1	1	-1.09323	0.75988
zfmir1283	TTAAATGAGAGGAAGTCGCGCACGATCTTTTTAAATGAGAGGAAGTCGCGCACGATCTTT	sblock13500_C3_l	sblock13500_C3		1	1	1	1	1	1	-1.04236	0.75858	-1.03921	0.81788	1	1	1	1	1	1	1.08183	0.77584	1	1	1	1
zfmir1284	ACGTTTACCTCAGATGTGCCCACGATCTTTACGTTTACCTCAGATGTGCCCACGATCTTT	sblock13500_C3_r	sblock13500_C3		1.19231	0.65758	-1.19973	0.44366	-1.09999	0.74193	-1.04271	0.86199	1.09527	0.7406	1.00812	0.96322	1	1	1.22148	0.46082	1.02665	0.89774	-1.14734	0.28932	1	1
zfmir1285	CAGAGGCCGCTCTAAACTCAAACGATCTTTCAGAGGCCGCTCTAAACTCAAACGATCTTT	sblock13510_C3_l	sblock13510_C3		1.20453	0.64825	1.14114	0.70534	1.14114	0.70534	2.39271	0.0042	1.41311	0.13415	1	1	1	1	-1.09033	0.76374	-1.11635	0.72685	1.05569	0.73884	1.13853	0.70175
zfmir1286	CCGCAGAGGTCGCTCCTATCTACGATCTTTCCGCAGAGGTCGCTCCTATCTACGATCTTT	sblock13510_C3_r	sblock13510_C3		-1.17387	0.00313	1.22136	0.01111	1.02003	0.8366	1.05939	0.47325	1.28196	0.00147	1.44753	3.61638e-10	1.37342	3.35964e-08	1.14271	5e-05	1.16312	0.00557	-1.04315	0.67316	-1.20757	0.05059
zfmir1287	GGCTAGTTTCTGTCCTCTACTACGATCTTTGGCTAGTTTCTGTCCTCTACTACGATCTTT	sblock13548_C3_l	sblock13548_C3		-1.04088	0.6635	1.2634	1e-05	1.21628	0.00391	1.02882	0.65944	-1.08374	0.00385	1.1848	0.00028	2.41329	0.00656	1.09361	0.031	-1.08976	0.06142	1.35431	0.25596	-2.33108	0.04084
zfmir1288	CCACTCAACAATTGACACATTACGATCTTTCCACTCAACAATTGACACATTACGATCTTT	sblock13548_C3_l	sblock13548_C3		-1.44852	0.50721	1	1	1	1	-1.11284	0.64987	1	1	1.30955	0.30402	1	1	1	1	-1.0265	0.90411	-1.16558	0.66219	2.37402	0.21248
zfmir1289	ATACTTTTCTGCATCAACCGTACGATCTTTATACTTTTCTGCATCAACCGTACGATCTTT	sblock13802_C3_l	sblock13802_C3		1.03726	0.86908	-1.07529	0.7871	1	1	1	1	1.01757	0.90177	1	1	-3.25273	0.11947	1	1	1.04112	0.86401	1.02126	0.9035	1.06073	0.81692
zfmir129	ATCAAGGTCCGCTGTGAACACGCGATCTTTATCAAGGTCCGCTGTGAACACGCGATCTTT	dre-mir-124-2_l	dre-mir-124-2		-1.61112	4.21613e-12	-1.68044	1.59841e-28	-1.68916	0	1.07795	0.08068	1.02726	0.76331	-2.03094	0.00062	1	1	-1.05192	0.25644	-1.8334	0	-1.07016	0.58364	-3.93166	2.34817e-21
zfmir1290	CTCCATTCAATCAATGCACAAACGATCTTTCTCCATTCAATCAATGCACAAACGATCTTT	sblock13802_C3_r	sblock13802_C3		-3.43267	0.08505	1.24817	0.64093	1.13641	0.65494	1	1	-1.12204	0.54619	-1.04754	0.75761	1	1	-1.00318	0.99151	1.02454	0.95216	1.14766	0.32206	1.72767	0.36866
zfmir1291	TGTGTGTCCACATCCATAAATACGATCTTTTGTGTGTCCACATCCATAAATACGATCTTT	sblock13819_C3_l	sblock13819_C3		-1.29351	0.17413	1.00639	0.98638	-1.08669	0.77019	1	1	2.32233	0.24402	1	1	1	1	1	1	1	1	-1.01461	0.89771	1.68567	0.38191
zfmir1292	CTTATAACCCTCTCACAACGAACGATCTTTCTTATAACCCTCTCACAACGAACGATCTTT	sblock13819_C3_r	sblock13819_C3		1.01503	0.93902	-1.02029	0.91735	-1.01669	0.92588	-1.29418	0.23631	-1.4365	0.00728	1.30807	0.15395	-1.03227	0.89538	-1.21129	0.58755	-1.90218	0.02583	1.048	0.38557	1	1
zfmir1293	CCAATTACAGCAGCACCACCAACGATCTTTCCAATTACAGCAGCACCACCAACGATCTTT	sblock13850_C3_l	sblock13850_C3		1.79435	0.10892	1.59263	0.03164	1.55454	0.04092	-1.01791	0.84829	1.49984	0.00112	1.89979	3.0586e-09	1.50519	0.02297	1.40365	2.34191e-06	-1.07518	0.68842	-1.28325	0.00235	1	1
zfmir1294	GAGGAGGGGGATGAAGCTATGACGATCTTTGAGGAGGGGGATGAAGCTATGACGATCTTT	sblock13850_C3_r	sblock13850_C3		-1.21624	0.63298	1.546	3.87615e-12	1.54106	2.02793e-11	-1.74273	0.04027	1.17187	0.47209	1.33091	0.00605	2.11191	0.00222	1.03753	0.9319	-2.45198	0.01298	1.62347	1.03237e-20	-1.22776	0.46874
zfmir1295	AGCAGAAGCACCTTGAATGCATCGATCTTTAGCAGAAGCACCTTGAATGCATCGATCTTT	sblock13871_C3_l	sblock13871_C3		1.35056	0.55633	1	1	1	1	1	1	1.11798	0.61556	1	1	1	1	1	1	1	1	1	1	-1.0535	0.82761
zfmir1296	AGGACTCTGCAGCCATCGACCACGATCTTTAGGACTCTGCAGCCATCGACCACGATCTTT	sblock13871_C3_r	sblock13871_C3		1	1	-1.05612	0.82803	1	1	1	1	1.05169	0.77264	1.15549	0.42611	-1.33131	0.3376	1	1	1	1	-1.02405	0.89241	-1.11349	0.7336
zfmir1297	TTTTCAATAAAACATCAGCTTTCGATCTTTTTTTCAATAAAACATCAGCTTTCGATCTTT	sblock13892_C3_l	sblock13892_C3		1	1	1	1	1	1	1	1	-5.98028	1.83686e-08	1	1	-1.64154	0.28744	1	1	1	1	1.05227	0.74604	1.15215	0.68642
zfmir1298	GCAGTTTTAATTGAATGAATGACGATCTTTGCAGTTTTAATTGAATGAATGACGATCTTT	sblock13892_C3_r	sblock13892_C3		1	1	1.17842	0.66745	1	1	1	1	1	1	1	1	1	1	1	1	1	1	1	1	1	1
zfmir1299	GTATTCCTGAGCTGAAAAGAACCGATCTTTGTATTCCTGAGCTGAAAAGAACCGATCTTT	sblock13935_C3_l	sblock13935_C3		1	1	1.60246	0.00672	1.56521	0.01145	-1.22772	0.55522	2.8776	1.79086e-42	3.18331	0	1	1	-1.10873	0.61909	1.08119	0.76991	1.11106	0.52425	-1.1001	0.76761
zfmir13	TGCATGGTTAGATCAAGCACAACGATCTTTTGCATGGTTAGATCAAGCACAACGATCTTT	dre-mir-218b_l	dre-mir-218b		1.04537	0.44803	-1.00018	0.99804	1.05297	0.16072	1.11572	0.04727	1.04973	0.34774	1.05533	0.17325	-1.25919	6.11181e-08	-1.01696	0.621	-1.05075	0.33044	2.51903	4.16997e-10	-1.25014	1.50278e-07
zfmir130	TGGCATTCACCGCGTGCCTTAACGATCTTTTGGCATTCACCGCGTGCCTTAACGATCTTT	dre-mir-124-2_r	dre-mir-124-2		-1.07977	0.23327	1.05647	0.3533	1.05647	0.3533	1.25481	5.84791e-08	-1.0132	0.67156	1.03414	0.29138	-2.09416	9.83918e-09	1.15093	3e-05	-1.02838	0.50497	1.0816	0.57597	-2.13626	1.13047e-07
zfmir1300	GATGACAGCGATGTGACAGTAACGATCTTTGATGACAGCGATGTGACAGTAACGATCTTT	sblock13935_C3_r	sblock13935_C3		1	1	1.17555	0.6747	1	1	1	1	1	1	1	1	1	1	1.02687	0.89825	1	1	1	1	1	1
zfmir1301	CGTTTCTGTCCATCAAGTCAAACGATCTTTCGTTTCTGTCCATCAAGTCAAACGATCTTT	sblock14049_C3_l	sblock14049_C3		-1.06418	0.80134	1.21491	0.52177	1.04359	0.85283	1	1	1.30418	0.26934	1.32024	0.24213	1	1	1	1	1.05807	0.81865	-1.10986	0.12909	1	1
zfmir1302	AAAACTGGAATATCGCATAAAACGATCTTTAAAACTGGAATATCGCATAAAACGATCTTT	sblock14049_C3_r	sblock14049_C3		1	1	1.0324	0.8793	1	1	1	1	-1.11695	0.68558	1	1	1.52799	0.17493	1.00768	0.94092	1	1	1.05746	0.74195	1.23403	0.66775
zfmir1303	ACCAGCCCACCATTCTCTGGATCGATCTTTACCAGCCCACCATTCTCTGGATCGATCTTT	sblock14071_C3_l	sblock14071_C3		-2.09433	0.0228	-1.1358	0.05744	-1.14895	0.0512	1.02792	0.32303	1.0458	0.59154	-1.0999	0.26562	1.05829	0.78472	-1.18164	0.0631	-1.05869	0.23215	-1.02809	0.77332	-1.60581	0.38717
zfmir1304	CTCCTGCTGCTGAACCATGTGACGATCTTTCTCCTGCTGCTGAACCATGTGACGATCTTT	sblock14071_C3_r	sblock14071_C3		-1.87042	0.00414	-1.09751	0.03124	-1.09751	0.03124	1.00517	0.92342	-1.06539	0.45894	-1.19514	3e-05	-2.04814	4.91849e-06	1.04693	0.41269	-1.17801	0.00076	1.08299	0.05359	-3.72392	0.00053
zfmir1305	TGTGTGTCCACATCCATAAATACGATCTTTTGTGTGTCCACATCCATAAATACGATCTTT	sblock14132_C3_l	sblock14132_C3		-1.09744	0.63682	-1.08732	0.76827	-1.04341	0.85215	1.0695	0.79463	1.03652	0.8194	1.16081	0.40267	1	1	1	1	-1.03188	0.88288	-1.00911	0.93147	-1.18149	0.74195
zfmir1306	CTTATAACCCTCTCACAACGAACGATCTTTCTTATAACCCTCTCACAACGAACGATCTTT	sblock14132_C3_r	sblock14132_C3		1.15441	0.68972	-1.01287	0.87884	1.02629	0.82205	-1.03046	0.95096	1.03031	0.80032	-1.09734	0.63448	1	1	-1.64071	0.01158	-2.57465	0.01691	1.13186	0.02513	1.09117	0.76293
zfmir1307	AAATGCCCGTCTACAATCATCACGATCTTTAAATGCCCGTCTACAATCATCACGATCTTT	sblock14201_C3_l	sblock14201_C3		-1.09106	0.74066	1.02234	0.97083	-1.23824	0.55553	-1.05871	0.69382	2.51471	0.01864	1.17268	0.42345	1.17531	0.49487	1.1313	0.45877	1.26226	0.59966	-1.13735	0.43428	1.01189	0.9522
zfmir1308	GGTGAGCCAACAAAACACAATCCGATCTTTGGTGAGCCAACAAAACACAATCCGATCTTT	sblock14201_C3_r	sblock14201_C3		1.08692	0.76879	1.02589	0.89978	1.01684	0.88198	1	1	1	1	1	1	1	1	1	1	1	1	-1.02697	0.74945	1	1
zfmir1309	CACCGCCACTCAATTGTCCGCGCGATCTTTCACCGCCACTCAATTGTCCGCGCGATCTTT	sblock14208_C3_l	sblock14208_C3		-3.22372	0.32516	1.08009	0.16992	1.08009	0.16992	-1.25554	0.06289	1.18203	0.00052	1.14127	0.00022	-1.81601	0.16781	1.11083	0.0247	-1.19586	0.00166	1.102	0.03359	-1.10867	0.73927
zfmir131	CAACCGAATATCAAACATATCACGATCTTTCAACCGAATATCAAACATATCACGATCTTT	dre-mir-190b_l	dre-mir-190b		1.06727	0.89896	1.09131	0.34363	1.09131	0.34363	-1.33939	6.78967e-12	-1.14096	0.00107	-1.12044	4e-05	1	1	-1.05188	0.07948	-1.25024	5.31543e-08	1.2125	0.72958	-3.56934	9.50711e-19
zfmir1310	CACCGCCACTCAATTGTCCGCGCGATCTTTCACCGCCACTCAATTGTCCGCGCGATCTTT	sblock14208_C3_l	sblock14208_C3		-1.20202	0.49464	1.01043	0.88506	1.01017	0.8849	-1.09679	0.04857	1.22391	0.00013	1.14096	3.41397e-08	-1.12173	0.50188	1.07593	0.08698	-1.03149	0.51812	1.12775	0.01527	-1.03202	0.92443
zfmir1311	AACCTATCCCAATCCTGACATACGATCTTTAACCTATCCCAATCCTGACATACGATCTTT	sblock14254_C3_l	sblock14254_C3		1.2061	0.66145	-1.17818	0.23581	-1.18032	0.22462	-1.41744	0.41917	-1.47244	0.04431	-1.02867	0.88552	1	1	1.8696	0.00334	-1.5095	0.42258	-1.06703	0.41534	1.09894	0.66818
zfmir1312	AATAGCCCAAATACATGTCATACGATCTTTAATAGCCCAAATACATGTCATACGATCTTT	sblock14254_C3_r	sblock14254_C3		2.16175	0.01185	1.07307	0.84592	2.16175	0.01185	3.74561	1.27152e-07	1	1	1	1	1.75067	0.12959	1	1	-1.24761	0.48483	1	1	1.1017	0.74695
zfmir1313	TTTTAACCAAGCTGTTTTACCACGATCTTTTTTTAACCAAGCTGTTTTACCACGATCTTT	sblock14279_C3_l	sblock14279_C3		1.18891	0.66004	1	1	1	1	1	1	1.13198	0.71617	1.00557	0.95641	1	1	1	1	1.05741	0.82001	1	1	1.7917	0.35484
zfmir1314	TCTGTCTTACTGAAACTTGGCACGATCTTTTCTGTCTTACTGAAACTTGGCACGATCTTT	sblock14279_C3_r	sblock14279_C3		1.2622	0.65095	1.45755	0.09823	1.36055	0.18708	1.13005	0.42403	1.3462	0.20891	1.3136	0.20335	-1.40977	0.30307	1.1833	0.60597	-1.39176	0.30026	3.19426	0.00019	-1.1489	0.69369
zfmir1315	AGAACCAGACAAGACTAATTCACGATCTTTAGAACCAGACAAGACTAATTCACGATCTTT	sblock14309_C3_l	sblock14309_C3		-1.02472	0.90485	-1.13865	0.66579	1	1	1	1	1	1	1	1	1.13381	0.55826	1.04922	0.87124	1.05821	0.82113	-1.04417	0.68469	2.06853	0.11133
zfmir1316	CACTGATCGTGGCACTCTGAACCGATCTTTCACTGATCGTGGCACTCTGAACCGATCTTT	sblock14309_C3_l	sblock14309_C3		1	1	-1.10114	0.82729	1	1	1	1	1.10985	0.66388	1.81128	0.19012	1	1	-1.91531	0.09402	-1.2256	0.62938	-1.17674	0.53644	-1.05179	0.83127
zfmir1317	CATCCATAAATATTCTCATCAACGATCTTTCATCCATAAATATTCTCATCAACGATCTTT	sblock14357_C3_l	sblock14357_C3		1.29731	0.56403	1	1	1	1	1	1	1.00837	0.94744	1	1	1	1	1.26654	0.4373	1.05197	0.83486	1	1	1.27529	0.40517
zfmir1318	CTTATAACCCTCTCACAACGAACGATCTTTCTTATAACCCTCTCACAACGAACGATCTTT	sblock14357_C3_r	sblock14357_C3		1.35052	0.47411	1.10716	0.45474	1.10672	0.43753	1.3931	0.43651	-1.21198	0.46279	1.03277	0.87689	1.16697	0.65953	-2.14903	0.09246	-1.54247	0.35644	-1.01674	0.7706	1.49941	0.45345
zfmir1319	ACATTCGCATTACCCTCAAAAGCGATCTTTACATTCGCATTACCCTCAAAAGCGATCTTT	sblock14589_C3_l	sblock14589_C3		1.48054	0.44167	1	1	1.01987	0.8717	1	1	-1.03639	0.79712	1	1	1	1	1	1	1	1	-1.90251	0.01334	1.22487	0.60231
zfmir132	GAATATGTCTGATATTTAGTTGCGATCTTTGAATATGTCTGATATTTAGTTGCGATCTTT	dre-mir-190b_r	dre-mir-190b		-2.0577	0.09298	-1.94895	6.96192e-11	-1.94895	6.96192e-11	1.14451	0.05421	1.08374	0.17763	-2.45568	0.00028	1.1559	0.6759	-1.39737	2e-05	-1.83824	6.95377e-07	1	1	-1.42959	0.34359
zfmir1320	ACCTTATTTCACTGGATACGCACGATCTTTACCTTATTTCACTGGATACGCACGATCTTT	sblock14589_C3_r	sblock14589_C3		1	1	-1.1277	0.7118	1	1	-1.04882	0.81807	1.33877	0.43192	1	1	1	1	1	1	1	1	-1.27386	0.01906	1	1
zfmir1321	GAGGCAATTTGTTGACAGTTAACGATCTTTGAGGCAATTTGTTGACAGTTAACGATCTTT	sblock14594_C3_l	sblock14594_C3		1	1	1.63979	0.10402	1.26967	0.41373	1	1	1	1	-1.0327	0.79812	1	1	1	1	1	1	1	1	1.07323	0.79175
zfmir1322	GGGTCCTGAGATGTCGACTGGGCGATCTTTGGGTCCTGAGATGTCGACTGGGCGATCTTT	sblock14594_C3_r	sblock14594_C3		1	1	1.09233	0.27528	1.09233	0.27528	-3.03958	9.01825e-11	-1.81545	0.21902	-1.91981	2.34195e-22	-1.62737	0.0825	-1.47056	0.05146	-3.3444	3e-05	1.63133	0.00829	-1.03947	0.85981
zfmir1323	AAGTATTAAAGAGGAGATAACACGATCTTTAAGTATTAAAGAGGAGATAACACGATCTTT	sblock14606_C3_l	sblock14606_C3		1	1	-1.09051	0.76376	1	1	1	1	-1.01823	0.90972	1	1	1	1	1.11133	0.68753	1	1	1	1	1	1
zfmir1324	CTATTACAGCGAGCATCAACCACGATCTTTCTATTACAGCGAGCATCAACCACGATCTTT	sblock14606_C3_r	sblock14606_C3		1.36848	0.54692	-1.40756	0.09426	-1.10936	0.64942	1.04245	0.88515	1	1	1.04945	0.7454	1	1	-1.02451	0.91243	-1.10689	0.69527	1	1	1	1
zfmir1325	TTGACCATCTCTGCCACAAGAACGATCTTTTTGACCATCTCTGCCACAAGAACGATCTTT	sblock14747_C3_l	sblock14747_C3		-1.5954	0.29929	1.43634	0.02159	1.43634	0.02159	-1.12484	0.28585	-1.36682	0.01397	1.09953	0.86534	1.10128	0.68409	1.03013	0.58345	1.08329	0.25293	-6.08129	0	-1.74668	0.05291
zfmir1326	AAAGAACCAGGATGAGTTGAAACGATCTTTAAAGAACCAGGATGAGTTGAAACGATCTTT	sblock14747_C3_r	sblock14747_C3		1.8186	0.10966	1	1	1.02871	0.8256	-1.00757	0.94214	1	1	1	1	-1.13762	0.5895	1	1	1.04516	0.8507	1	1	1	1
zfmir1327	TACAGGAGATGACAGTAAACTTCGATCTTTTACAGGAGATGACAGTAAACTTCGATCTTT	sblock14879_C3_l	sblock14879_C3		1	1	1	1	1	1	1	1	1.01628	0.90773	1	1	1	1	-1.00036	0.99838	-1.09625	0.75489	-1.05369	0.74429	1	1
zfmir1328	AGTTGTGCTGGACCTTCTGTACCGATCTTTAGTTGTGCTGGACCTTCTGTACCGATCTTT	sblock14879_C3_l	sblock14879_C3		1.48793	0.43342	-1.22732	0.38569	-1.21957	0.3943	1.6223	1.86346e-07	1.14351	0.05499	1.08986	0.2403	1.0456	0.91562	-3.09078	3.2714e-15	6.02503	3.4721e-13	-1.14592	0.15426	-1.31295	0.32851
zfmir1329	AAACAGCTCAACTAATAAGAGACGATCTTTAAACAGCTCAACTAATAAGAGACGATCTTT	sblock14912_C3_l	sblock14912_C3		1	1	1	1	1	1	1	1	1	1	-1.04155	0.84879	-1.01644	0.9376	-1.00396	0.98246	1.18551	0.64843	-1.01023	0.92741	1	1
zfmir133	CCAATCAGTTCCTGATGCAGTACGATCTTTCCAATCAGTTCCTGATGCAGTACGATCTTT	dre-mir-217-1_l	dre-mir-217-1		1.04767	0.44143	1.02908	0.64349	1.04948	0.2629	-1.12043	0.00336	-1.05161	0.11074	-1.17109	0.00463	-3.21996	6.74902e-11	-1.08588	0.01223	-1.20323	7e-05	-6.55835	6.06139e-24	1.08882	0.15506
zfmir1330	CTGCTGCTGCAATCTGAACTCACGATCTTTCTGCTGCTGCAATCTGAACTCACGATCTTT	sblock14912_C3_l	sblock14912_C3		1	1	-1.00178	0.98329	-1.00168	0.98329	-1.54608	0.03907	1.22825	0.0173	1.45452	3.89071e-06	1	1	-1.04991	0.84985	-1.30798	0.46873	-1.31217	1.14127e-09	1.07488	0.78867
zfmir1331	GAGCGCCATCTGCTGTTTAACACGATCTTTGAGCGCCATCTGCTGTTTAACACGATCTTT	sblock14919_C3_l	sblock14919_C3		-1.21351	0.61323	1.23151	0.01	1.234	0.00782	1.23496	0.42598	1.31667	0.24672	1.06243	0.74165	-2.42575	0.05314	1.07844	0.64916	1.00787	0.96986	1.51579	0.02349	-1.45235	0.34178
zfmir1332	TGTTAAACACTAGCCTAGAGCGCGATCTTTTGTTAAACACTAGCCTAGAGCGCGATCTTT	sblock14919_C3_l	sblock14919_C3		-1.14883	0.60619	-1.37668	0.41713	-1.14883	0.60619	-1.16846	0.39027	1.26524	0.25309	1.26831	0.29053	-1.17104	0.48848	1.59839	0.07647	1	1	1	1	1	1
zfmir1333	CTATATTCAATATCACACAGCACGATCTTTCTATATTCAATATCACACAGCACGATCTTT	sblock15056_C3_l	sblock15056_C3		-1.06001	0.81449	-1.02578	0.92997	-1.04228	0.75411	1.15525	0.64199	1.00259	0.98241	1	1	1.22068	0.52228	1.0394	0.86275	1.03406	0.87951	1	1	1.08068	0.7798
zfmir1334	TAAAGACCTTAATACTGAACAGCGATCTTTTAAAGACCTTAATACTGAACAGCGATCTTT	sblock15056_C3_r	sblock15056_C3		1.00458	0.97987	1.0133	0.94743	1	1	1	1	1	1	1	1	-1.03739	0.8605	1	1	-1.08904	0.76581	1	1	1.58736	0.42036
zfmir1335	GTGGCTGAGCGGAGGACATCCACGATCTTTGTGGCTGAGCGGAGGACATCCACGATCTTT	sblock15071_C3_l	sblock15071_C3		-1.20056	0.45233	1	1	-1.03926	0.78613	1	1	2.00804	0.33375	1.08661	0.61543	1	1	1	1	1	1	1	1	1.54137	0.2464
zfmir1336	TGCCAGACACATGTGTTGATGACGATCTTTTGCCAGACACATGTGTTGATGACGATCTTT	sblock15071_C3_r	sblock15071_C3		1.0742	0.78997	1	1	1	1	1	1	1	1	1	1	1	1	1	1	1	1	1	1	-1.08728	0.76859
zfmir1337	CCAGTGCCCAGATACTTTTCATCGATCTTTCCAGTGCCCAGATACTTTTCATCGATCTTT	sblock15181_C3_l	sblock15181_C3		-1.16486	0.67286	1.42386	0.04554	1.41098	0.05076	1.3181	1.62072e-06	-1.12414	0.37459	2.40433	0.00175	-2.24897	0.00898	-1.06142	0.14726	-1.50785	2.80123e-23	-1.60672	1.22404e-16	1.39809	0.50416
zfmir1338	AAAGCTTGGGACTGGTGTAAAACGATCTTTAAAGCTTGGGACTGGTGTAAAACGATCTTT	sblock15181_C3_r	sblock15181_C3		1	1	1.14177	0.72485	1	1	1.02989	0.8839	-1.27122	0.4961	-2.57265	0.00169	-3.06322	0.00847	1.00987	0.9578	1.54148	0.46089	1	1	1.85412	0.33914
zfmir1339	CTTACCTTCATTTGCTTCATCACGATCTTTCTTACCTTCATTTGCTTCATCACGATCTTT	sblock15182_C3_l	sblock15182_C3		-1.87479	0.09252	1.24095	0.00033	1.23695	0.00041	1.31837	8.92929e-06	1.19795	0.00146	1.11181	0.13195	-1.30969	0.1779	1.106	0.29629	-1.41095	1e-05	-1.21799	0.04891	1.0618	0.86966
zfmir134	GGAGTGCATCAGGAACTGATGGCGATCTTTGGAGTGCATCAGGAACTGATGGCGATCTTT	dre-mir-217-1_r	dre-mir-217-1		-1.11509	0.61411	-1.54828	3.25242e-07	-1.54828	3.25242e-07	1	1	-1.21907	0.45061	-2.97118	0.03164	1.01704	0.93117	1	1	1	1	1	1	-1.22132	0.62547
zfmir1340	AGGCATCCCTAATGTTGTCATACGATCTTTAGGCATCCCTAATGTTGTCATACGATCTTT	sblock15182_C3_r	sblock15182_C3		1	1	1.20367	0.65251	1	1	1	1	1	1	-1.1661	0.35922	1	1	1	1	1	1	-1.21272	0.43082	1	1
zfmir1341	GCAACCTGCGATCTATGCTCAGCGATCTTTGCAACCTGCGATCTATGCTCAGCGATCTTT	sblock15228_C3_l	sblock15228_C3		-1.08445	0.81643	1.42074	0.40835	1.14916	0.58071	1	1	1.22235	0.48362	1.49946	0.08934	1	1	1	1	1	1	-2.95505	5.11182e-11	-1.18517	0.6564
zfmir1342	GAAATATTTGACGCAATGGGCGCGATCTTTGAAATATTTGACGCAATGGGCGCGATCTTT	sblock15228_C3_r	sblock15228_C3		1	1	-1.11269	0.64071	1	1	-1.32837	0.33918	-4.56828	0.03531	-1.62227	0.05058	1	1	1	1	-1.40008	0.22947	1.01299	0.86994	-1.06445	0.80568
zfmir1343	CAATCACCCTGCTTCACTGTCTCGATCTTTCAATCACCCTGCTTCACTGTCTCGATCTTT	sblock15234_C3_l	sblock15234_C3		-1.1251	0.46706	-1.14114	0.02328	-1.11563	0.01547	-1.16293	0.27164	1.01919	0.75376	-1.07097	0.11028	-1.59948	2.16474e-08	-1.03858	0.62229	-1.06564	0.15106	-1.08948	0.20664	-3.10428	6.11194e-14
zfmir1344	GTATGGTAAATCGGCTGATCGGCGATCTTTGTATGGTAAATCGGCTGATCGGCGATCTTT	sblock15234_C3_l	sblock15234_C3		1	1	-1.01316	0.94659	1	1	1	1	-1.05006	0.74066	1	1	1	1	1.13824	0.48814	1	1	-1.03815	0.79415	1.16146	0.67719
zfmir1345	AGTACTTAAAACCAACCATCTACGATCTTTAGTACTTAAAACCAACCATCTACGATCTTT	sblock15262_C3_l	sblock15262_C3		-1.09238	0.7605	1	1	1	1	1	1	1	1	1.115	0.5401	1.00955	0.97543	-1.0194	0.93364	1.07854	0.78145	1.07358	0.65115	1.00575	0.97555
zfmir1346	TATATTTAAGGATTATCTACTACGATCTTTTATATTTAAGGATTATCTACTACGATCTTT	sblock15262_C3_r	sblock15262_C3		1.04327	0.85389	1	1	1	1	1.00336	0.98189	1	1	1.00422	0.97403	1	1	1	1	1	1	-1.0636	0.81105	-1.06082	0.80867
zfmir1347	CCTACGGGAGACGTACACCTTACGATCTTTCCTACGGGAGACGTACACCTTACGATCTTT	sblock15266_C3_l	sblock15266_C3		-1.06009	0.81739	1.26643	0.58259	-1.06024	0.8169	1	1	1.35098	0.37595	1.04407	0.76824	1.07762	0.6119	-7.78144	4.99585e-08	5.71102	6.5502e-32	-1.01234	0.90797	1.02156	0.91797
zfmir1348	ACACCTTATTATGCACCACTGCCGATCTTTACACCTTATTATGCACCACTGCCGATCTTT	sblock15266_C3_l	sblock15266_C3		-1.04012	0.84542	-1.08426	0.35245	-1.08356	0.3267	-1.41028	0.39347	-1.09633	0.51557	1.35803	0.14144	1.44225	0.13503	1.12234	0.4527	-1.20048	0.38192	-1.1803	0.00021	-1.13012	0.71402
zfmir1349	GAGGGCAAAGCATGTCATTCTTCGATCTTTGAGGGCAAAGCATGTCATTCTTCGATCTTT	sblock15344_C3_l	sblock15344_C3		1	1	-1.12082	0.81063	1.12984	0.71499	-1.04518	0.73511	-1.60199	0.16386	-1.11396	0.54137	1	1	-1.13072	0.52426	1	1	1.01869	0.90073	1	1
zfmir135	TCACAGTTGCCAGCTGAGATTACGATCTTTTCACAGTTGCCAGCTGAGATTACGATCTTT	dre-mir-216a-1_l	dre-mir-216a-1		-1.14876	0.23048	1.1505	0.03886	1.1026	0.08843	1.16734	0.07166	1.05594	0.33237	1.03889	0.48269	-1.34716	9.73095e-06	1.22071	1e-05	-1.20577	0.03111	-1.00799	0.91325	-1.10353	0.29866
zfmir1350	ACTTCAGATCACGATCAACGAACGATCTTTACTTCAGATCACGATCAACGAACGATCTTT	sblock15344_C3_r	sblock15344_C3		1	1	1.04741	0.84042	1	1	1	1	1	1	1.18639	0.31871	1	1	1	1	1	1	1	1	1	1
zfmir1351	CGTTGTCCACAGCCCAAAATTTCGATCTTTCGTTGTCCACAGCCCAAAATTTCGATCTTT	sblock15356_C3_l	sblock15356_C3		1.07459	0.78866	-1.69001	0.0736	1.01837	0.91409	-2.22825	0.00066	1.22915	0.0116	1.38042	0.00404	-1.1294	0.67829	-1.51131	0.02313	1.89093	0.00019	2.04071	0.00297	1	1
zfmir1352	ATAACTCACCCTGACTGTGGGACGATCTTTATAACTCACCCTGACTGTGGGACGATCTTT	sblock15356_C3_r	sblock15356_C3		-1.10822	0.73801	1.01989	0.88854	-1.00474	0.98024	-3.10306	0.00241	-8.15008	0.00114	-4.20019	1.70792e-23	-1.14066	0.58649	-3.9624	0.00046	-4.08977	0.00455	-1.47719	0.27178	1.47655	0.33423
zfmir1353	AATGCCACAACACTACAGGAGACGATCTTTAATGCCACAACACTACAGGAGACGATCTTT	sblock15369_C3_l	sblock15369_C3		-1.05262	0.80312	2.6951	0.05204	1.65756	0.22031	1.23177	0.53198	1	1	1.35145	0.34791	-3.53955	0.00712	1.13536	0.65327	1.5494	0.30725	-1.55726	0.09596	-1.16383	0.66878
zfmir1354	CCACCAAACAGCTTTTCATATACGATCTTTCCACCAAACAGCTTTTCATATACGATCTTT	sblock15369_C3_r	sblock15369_C3		1.06014	0.85708	-1.06147	0.14183	-1.06147	0.14183	1.08849	0.47435	1.02557	0.70522	-1.07934	0.39577	1.87007	0.0535	1.03461	0.79486	-1.50897	0.01313	1.30443	0.00949	2.22662	0.23083
zfmir1355	CCTTCTGTTTCATCACTACTGACGATCTTTCCTTCTGTTTCATCACTACTGACGATCTTT	sblock15376_C3_l	sblock15376_C3		1.22857	0.6221	-1.10819	0.33308	-1.10527	0.3369	-1.36664	0.43582	-1.31807	0.00082	1.07066	0.31274	-1.00482	0.98531	-1.0944	0.61491	-1.07977	0.46258	-1.19564	7.05576e-07	-1.16656	0.47409
zfmir1356	AAGGCATAATATCCTTCTGTTTCGATCTTTAAGGCATAATATCCTTCTGTTTCGATCTTT	sblock15376_C3_l	sblock15376_C3		1	1	1	1	1	1	1	1	1	1	1.02291	0.83948	1	1	-1.01825	0.92934	1	1	1.11691	0.40833	-1.07546	0.78808
zfmir1357	AACTCAAGTCTTCTGACAACGACGATCTTTAACTCAAGTCTTCTGACAACGACGATCTTT	sblock15380_C3_l	sblock15380_C3		1.31369	0.57687	1	1	1	1	1	1	1	1	1	1	-1.00262	0.98313	1	1	1	1	1	1	1	1
zfmir1358	CAGGAGGACCTGGAACTGAAAACGATCTTTCAGGAGGACCTGGAACTGAAAACGATCTTT	sblock15380_C3_r	sblock15380_C3		1	1	1	1	1	1	-1.28102	0.39084	1	1	1.00246	0.98131	1	1	1	1	1	1	-1.05709	0.60426	1	1
zfmir1359	CTAAAGATTCTTGTAACTACACCGATCTTTCTAAAGATTCTTGTAACTACACCGATCTTT	sblock15385_C3_l	sblock15385_C3		1.24399	0.62011	1	1	1	1	1	1	1	1	1.18087	0.41315	1	1	1.05579	0.82244	1	1	1	1	1	1
zfmir136	CAGAACCCCAGCAGCGCCTGTGCGATCTTTCAGAACCCCAGCAGCGCCTGTGCGATCTTT	dre-mir-216a-1_r	dre-mir-216a-1		-1.20679	0.57556	-1.0868	0.84036	-1.19749	0.54599	1.01269	0.94733	-1.20129	0.35796	-1.07915	0.71277	1	1	1	1	1	1	-1.08465	0.59835	1	1
zfmir1360	TATGGAGAACAATCTTGAGGAACGATCTTTTATGGAGAACAATCTTGAGGAACGATCTTT	sblock15385_C3_r	sblock15385_C3		1	1	1	1	1	1	1	1	-1.23192	0.33673	1	1	1	1	-1.14201	0.46478	1.1299	0.70994	1	1	1	1
zfmir1361	GTGGCTGAGCGGAGGACATCCACGATCTTTGTGGCTGAGCGGAGGACATCCACGATCTTT	sblock15487_C3_l	sblock15487_C3		-1.12721	0.71441	-1.00858	0.964	-1.00562	0.95662	1	1	1	1	1	1	-1.00033	0.99851	1	1	1	1	1	1	-1.14939	0.69157
zfmir1362	TGCCAGACACATGTGTTGATGACGATCTTTTGCCAGACACATGTGTTGATGACGATCTTT	sblock15487_C3_r	sblock15487_C3		-1.03387	0.87713	1	1	1	1	1	1	1	1	-1.13898	0.43204	-1.00609	0.95205	1	1	1	1	1	1	1	1
zfmir1363	CAACTGAGACCACAACAACCGACGATCTTTCAACTGAGACCACAACAACCGACGATCTTT	sblock15490_C3_l	sblock15490_C3		2.01499	0.19683	1.23161	0.63112	1.1205	0.67617	1.57159	0.06481	1.11647	0.68654	1	1	1	1	1.37914	0.29563	1.21892	0.5673	1	1	-1.13424	0.7096
zfmir1364	AACCGAAAGCACCACAACTGGCCGATCTTTAACCGAAAGCACCACAACTGGCCGATCTTT	sblock15490_C3_r	sblock15490_C3		1.41795	0.22563	-1.16353	0.43541	-1.16353	0.43541	1.14444	0.65909	-1.04453	0.83255	1	1	-1.17251	0.47492	1.38724	0.40061	-1.19826	0.62629	-1.067	0.68435	2.52462	0.00289
zfmir1365	CAACTGAGACCACAACAACCGACGATCTTTCAACTGAGACCACAACAACCGACGATCTTT	sblock15492_C3_r	sblock15492_C3		1.06357	0.79712	1.49178	0.45352	1	1	1.07552	0.78577	1.00241	0.98354	-1.11614	0.53685	-2.38821	0.00034	1.1226	0.61602	1.4553	0.20063	1	1	1.06361	0.91718
zfmir1366	AACCGAAAGCACCACAACTGGCCGATCTTTAACCGAAAGCACCACAACTGGCCGATCTTT	sblock15492_C3_l	sblock15492_C3		-1.0232	0.90975	1.11504	0.83503	-1.32339	0.31161	1.45256	0.1224	-2.06651	0.0008	1.35585	0.36022	-1.18054	0.70218	1.06736	0.78424	-1.35427	0.53669	1.01296	0.93731	1.15178	0.67664
zfmir1367	TTAAATGAGAGGAAGTCGCGCACGATCTTTTTAAATGAGAGGAAGTCGCGCACGATCTTT	sblock15511_C3_l	sblock15511_C3		1	1	1	1	1	1	1	1	1	1	1	1	1	1	1	1	1	1	1	1	1.20495	0.63775
zfmir1368	ACGTTTACCTCAGATGTGCCCACGATCTTTACGTTTACCTCAGATGTGCCCACGATCTTT	sblock15511_C3_r	sblock15511_C3		1.15295	0.58436	-1.58534	0.05363	-1.41151	0.14121	1	1	1.09512	0.51968	1.05876	0.71079	1	1	-1.12623	0.5398	-1.46611	0.27392	1.01272	0.94954	1.26539	0.58983
zfmir1369	TTACTCCCTCATGTCATTCCAACGATCTTTTTACTCCCTCATGTCATTCCAACGATCTTT	sblock15518_C3_l	sblock15518_C3		-1.06686	0.4841	1.12131	0.0272	1.08013	0.17807	1.02623	0.77332	1.2105	0.00039	1.38963	0.27976	1.21062	0.42139	-1.13622	0.00037	1.0123	0.77476	-1.81741	0	-1.08422	0.06579
zfmir137	TCACAGTTGCCTGCAGAGATTACGATCTTTTCACAGTTGCCTGCAGAGATTACGATCTTT	dre-mir-216b-1_l	dre-mir-216b-1		1.15599	0.00929	1.0567	0.20163	1.07746	0.0329	1.22381	2.54061e-17	1.04944	0.24623	1.08954	0.07898	-4.44778	4.1939e-16	-1.02125	0.57699	-1.36787	1.82557e-08	-1.16558	0.00119	-1.35926	4.26196e-06
zfmir1370	TAAAGTCACTAAACTAGCATTACGATCTTTTAAAGTCACTAAACTAGCATTACGATCTTT	sblock15518_C3_l	sblock15518_C3		1	1	1.08958	0.70419	1	1	1.04575	0.84759	1.17876	0.45028	1.13658	0.4605	3.1359	0.09745	1.05156	0.8336	1	1	1	1	1	1
zfmir1371	TTAAATGAGAGGAAGTCGCGCACGATCTTTTTAAATGAGAGGAAGTCGCGCACGATCTTT	sblock15520_C3_l	sblock15520_C3		1	1	1	1	1	1	1	1	1.21066	0.59053	-1.01511	0.90578	1	1	1	1	-1.01369	0.9443	1	1	-1.24742	0.60316
zfmir1372	ACGTTTACCTCAGATGTGCCCACGATCTTTACGTTTACCTCAGATGTGCCCACGATCTTT	sblock15520_C3_r	sblock15520_C3		-1.11255	0.73249	1.08829	0.70817	1.00451	0.98302	1	1	-1.30107	0.19342	-1.03791	0.91248	-1.00261	0.98737	-1.0951	0.53086	1.32723	0.58111	-1.18878	0.15719	-1.20702	0.63657
zfmir1373	TACACCACAACCTGAACCTGAACGATCTTTTACACCACAACCTGAACCTGAACGATCTTT	sblock15526_C3_l	sblock15526_C3		1	1	-1.23446	0.69755	1.07917	0.69535	-1.52771	0.03296	1.39942	0.32568	-1.79565	0.26145	1.10253	0.73927	-1.18018	0.43332	-1.61722	0.13795	1.06792	0.64403	1.34039	0.53804
zfmir1374	CAGCATCTTACACCACAACCTGCGATCTTTCAGCATCTTACACCACAACCTGCGATCTTT	sblock15526_C3_l	sblock15526_C3		1	1	1.49818	0.08593	1.46249	0.11323	1	1	1.03834	0.83086	1.79865	0.13564	-1.41014	0.33276	-1.08885	0.73224	1.04463	0.84822	-1.18134	0.75223	1	1
zfmir1375	CTGCGAAACCACTCAGGAGGAGCGATCTTTCTGCGAAACCACTCAGGAGGAGCGATCTTT	sblock15534_C3_l	sblock15534_C3		1	1	2.71754	0.00094	1.90635	0.10031	1	1	1.14793	0.74842	-1.018	0.95908	-1.41676	0.32629	1.01133	0.95203	-1.10349	0.74553	1.63386	0.2104	-1.25203	0.59939
zfmir1376	AGCTGGAGTGGCATTGTAGCGACGATCTTTAGCTGGAGTGGCATTGTAGCGACGATCTTT	sblock15534_C3_r	sblock15534_C3		-6.71779	0.05414	1	1	-1.04655	0.76291	1	1	1	1	1	1	-1.38272	0.34051	-1.00024	0.99803	1	1	-1.17958	0.32334	2.16895	0.018
zfmir1377	TCCTGAGTCGCCTCCGTCTGTTCGATCTTTTCCTGAGTCGCCTCCGTCTGTTCGATCTTT	sblock15539_C3_l	sblock15539_C3		-2.25552	0.00032	1.19167	0.04768	1.19167	0.04768	1.09669	0.12238	-1.02702	0.68122	1.22441	0.23467	1.04583	0.79858	-1.02892	0.61341	1.06723	0.21601	-2.32586	3.98122e-22	-5.97404	4.57983e-22
zfmir1378	CCAATATTAAGAACATGACGGACGATCTTTCCAATATTAAGAACATGACGGACGATCTTT	sblock15539_C3_r	sblock15539_C3		1	1	1	1	1	1	1	1	1.05488	0.76629	1	1	-1.0107	0.95446	1.25601	0.26704	1	1	1	1	1.18824	0.65252
zfmir1379	TTAAATGAGAGGAAGTCGCGCACGATCTTTTTAAATGAGAGGAAGTCGCGCACGATCTTT	sblock15541_C3_l	sblock15541_C3		-3.77832	0.10223	1.13658	0.70993	1.08037	0.69355	-1.1019	0.5746	-1.33161	0.2889	1	1	1	1	1	1	1	1	-1.00562	0.95849	1	1
zfmir138	TCAACCTCTTCAGGTCAATGTGCGATCTTTTCAACCTCTTCAGGTCAATGTGCGATCTTT	dre-mir-216b-1_r	dre-mir-216b-1		-1.3781	0.21477	-1.3873	0.00045	-1.38682	0.00022	2.09717	0.07892	-1.12265	0.48648	-1.17882	0.12818	-1.00469	0.98802	-1.2154	0.62515	-1.72556	0.10541	1.04517	0.70392	-1.33703	0.25563
zfmir1380	ACGTTTACCTCAGATGTGCCCACGATCTTTACGTTTACCTCAGATGTGCCCACGATCTTT	sblock15541_C3_r	sblock15541_C3		-1.19705	0.56347	-1.96954	0.00386	-1.90737	0.00401	1.06716	0.77689	1.28803	0.11744	1.64535	0.01403	1	1	-1.1073	0.58018	-1.10018	0.74232	-1.1936	0.08645	1.05097	0.8091
zfmir1381	TTAAATGAGAGGAAGTCGCGCACGATCTTTTTAAATGAGAGGAAGTCGCGCACGATCTTT	sblock15550_C3_l	sblock15550_C3		1	1	1	1	1	1	1	1	1	1	1	1	1	1	1	1	1.07503	0.78914	1	1	1	1
zfmir1382	ACGTTTACCTCAGATGTGCCCACGATCTTTACGTTTACCTCAGATGTGCCCACGATCTTT	sblock15550_C3_r	sblock15550_C3		-1.03481	0.88153	-1.30333	0.19441	-1.11279	0.50651	1	1	1.2826	0.35695	1.30643	0.24226	1	1	1	1	1.35531	0.46737	-1.16965	0.05201	1.25995	0.61249
zfmir1383	CCCCGGCAGCGCCACATCAACACGATCTTTCCCCGGCAGCGCCACATCAACACGATCTTT	sblock15583_C3_l	sblock15583_C3		1.24483	0.69122	1.22042	0.1398	1.22042	0.1398	1.01616	0.9089	1.26246	0.00114	1.45907	4.02521e-10	1.09149	0.58224	-1.02379	0.88453	1.58389	0.17506	-1.13549	0.19893	-1.24218	0.38779
zfmir1384	GGAGGGCGGCTGTTGTAATCGTCGATCTTTGGAGGGCGGCTGTTGTAATCGTCGATCTTT	sblock15583_C3_l	sblock15583_C3		-2.23561	1.49278e-06	7.14102	0	7.14102	0	-1.91506	0.16546	-1.5337	0.24021	1.23995	0.14407	-1.6181	0.00292	-1.55049	0.53428	-1.49612	0.50802	1.26514	0.27172	-2.3894	0.01039
zfmir1385	TTAAATGAGAGGAAGTCGCGCACGATCTTTTTAAATGAGAGGAAGTCGCGCACGATCTTT	sblock15591_C3_l	sblock15591_C3		1	1	1	1	1	1	1	1	1	1	1	1	1	1	1	1	1	1	1	1	1.06758	0.80312
zfmir1386	ACGTTTACCTCAGATGTGCCCACGATCTTTACGTTTACCTCAGATGTGCCCACGATCTTT	sblock15591_C3_r	sblock15591_C3		-1.11602	0.72787	1.04196	0.897	-1.19659	0.53496	1	1	-1.17465	0.44348	1.01045	0.94541	-3.0634	0.02531	1	1	-1.10176	0.73217	-1.12541	0.34901	1.68295	0.38258
zfmir1387	CAAGCTGTCACCTCATCCACTGCGATCTTTCAAGCTGTCACCTCATCCACTGCGATCTTT	sblock15637_C3_l	sblock15637_C3		1.02565	0.90273	1.17178	0.00431	1.17178	0.00431	1.13654	0.00327	1.26302	7.09076e-09	1.09876	0.28391	-3.02454	7.54858e-09	-1.14911	0.06589	1.25461	0.04135	-1.06937	0.09508	-1.0156	0.9802
zfmir1388	TCACTAGTGGCTGCTTACCTTTCGATCTTTTCACTAGTGGCTGCTTACCTTTCGATCTTT	sblock15637_C3_r	sblock15637_C3		-1.23708	0.28059	2.44004	0.00093	2.44004	0.00093	1.70222	1.53722e-13	4.20389	0	4.77698	0	1.18594	0.15575	1.10455	0.01161	1.16807	0.08797	1.46978	8e-05	-3.36885	2.02567e-08
zfmir1389	TAACCCAATCCCTGATTAACAACGATCTTTTAACCCAATCCCTGATTAACAACGATCTTT	sblock15654_C3_l	sblock15654_C3		-1.20388	0.7587	-1.06276	0.80161	-1.06276	0.80161	1	1	1	1	1	1	1	1	1	1	1	1	-1.0035	0.97663	1	1
zfmir139	CCAATCAGTTCCTGATGCAGTACGATCTTTCCAATCAGTTCCTGATGCAGTACGATCTTT	dre-mir-217-1_l	dre-mir-217-1		-1.02131	0.8304	-1.04443	0.48534	-1.04443	0.48534	-1.10717	0.00414	-1.06912	0.04879	-1.13876	0.06842	-2.25748	1.13857e-16	-1.13663	0.00264	-1.24322	7.26825e-08	-7.17233	7.01533e-17	-1.05371	0.30219
zfmir1390	AAAAAAAAGGAAAATGGCACCCCGATCTTTAAAAAAAAGGAAAATGGCACCCCGATCTTT	sblock15654_C3_l	sblock15654_C3		-1.06446	0.41527	1.2085	0.11568	-1.02488	0.66179	-1.07649	0.31329	1.00497	0.96013	1.13403	0.00045	2.10275	1.3735e-06	1.56699	0.00108	-1.00723	0.95677	-1.27016	0.00734	-3.21697	0.00028
zfmir1391	GGTTGGCGCTTCTGTGATTGGTCGATCTTTGGTTGGCGCTTCTGTGATTGGTCGATCTTT	sblock15732_C3_l	sblock15732_C3		-1.3847	0.31878	-1.31971	0.06818	-1.32416	0.05471	-1.40627	0.07913	-1.13553	0.35478	1.1978	0.07868	-3.38485	5.85456e-07	-1.54437	0.04346	-1.02131	0.94892	1.02554	0.70869	-1.41636	0.19613
zfmir1392	CTGGCTGTACCCTACAAACACACGATCTTTCTGGCTGTACCCTACAAACACACGATCTTT	sblock15732_C3_r	sblock15732_C3		1.22289	0.6386	1.33908	0.40388	1.3925	0.31699	1.05655	0.90065	1.17275	0.32314	1.11447	0.58111	1	1	-1.62253	0.05336	1.39552	0.29512	1.02469	0.83287	1.49843	0.48012
zfmir1393	GAGGGATTTGCAGCCAAACTAACGATCTTTGAGGGATTTGCAGCCAAACTAACGATCTTT	sblock15767_C3_l	sblock15767_C3		1	1	1	1	1	1	1	1	1	1	1	1	1	1	1	1	-1.43134	0.32369	1	1	1.78394	0.35711
zfmir1394	CAAGAACCGAATAAAGCACAGACGATCTTTCAAGAACCGAATAAAGCACAGACGATCTTT	sblock15767_C3_l	sblock15767_C3		-1.12273	0.72012	-1.02525	0.87436	-1.02316	0.87475	-1.07608	0.79184	-1.41547	0.0496	-1.8902	0.01811	-1.11894	0.66352	1.2141	0.0891	-1.96422	0.02186	-1.23854	0.26496	1	1
zfmir1395	CTCACACCAGATTCAGATATTGCGATCTTTCTCACACCAGATTCAGATATTGCGATCTTT	sblock15857_C3_l	sblock15857_C3		1.33434	0.54023	-1.26816	0.28809	-1.0929	0.73016	-1.04718	0.80452	1.07814	0.69804	-1.00141	0.9932	1	1	-1.00753	0.94313	1	1	-1.34841	0.05692	1.54125	0.4387
zfmir1396	CATCTCTGACATAAACTGTATGCGATCTTTCATCTCTGACATAAACTGTATGCGATCTTT	sblock15857_C3_r	sblock15857_C3		1.30898	0.52464	-1.56727	0.36569	-1.04315	0.83244	1	1	1	1	1.03692	0.85396	1	1	1	1	1	1	-1.26045	0.24594	1.16184	0.6754
zfmir1397	AGCGAGTTCACATCATCCAGCACGATCTTTAGCGAGTTCACATCATCCAGCACGATCTTT	sblock15858_C3_l	sblock15858_C3		-1.05578	0.79659	-2.84542	5.63644e-13	-2.60025	0.00391	-1.03745	0.86726	1.05851	0.78145	-1.75472	0.00921	1.01326	0.95011	-1.70063	0.06439	1.11001	0.72887	-1.04817	0.71144	1	1
zfmir1398	CATGTCGAACTACACTACCCACCGATCTTTCATGTCGAACTACACTACCCACCGATCTTT	sblock15858_C3_l	sblock15858_C3		1	1	1.1461	0.70371	1	1	1.01034	0.96593	1.212	0.41782	2.27834	0.00048	1.92859	0.00668	-2.4589	1e-05	1.28369	0.61755	-2.79301	6.46436e-09	-1.10044	0.66898
zfmir1399	TTGACTCAATACCGGTAATGTGCGATCTTTTTGACTCAATACCGGTAATGTGCGATCTTT	sblock15915_C3_l	sblock15915_C3		1	1	-1.17411	0.53017	1	1	1	1	1	1	1	1	1	1	1	1	1	1	1	1	-1.05035	0.83397
zfmir14	CAAAGTGCTTGGCACAACCATGCGATCTTTCAAAGTGCTTGGCACAACCATGCGATCTTT	dre-mir-218b_r	dre-mir-218b		1.02453	0.90707	-1.26118	0.18733	-1.22425	0.22238	1.07012	0.66812	-1.17522	0.46286	-1.01572	0.95354	1	1	1.07635	0.78622	-1.79002	0.08506	1	1	-1.07533	0.7874
zfmir140	GGAGTGCATCAGGAACTGATGGCGATCTTTGGAGTGCATCAGGAACTGATGGCGATCTTT	dre-mir-217-1_r	dre-mir-217-1		-1.57941	0.23204	-1.55272	3.29487e-11	-1.55272	3.29487e-11	-1.01754	0.93499	-1.16917	0.61469	-1.25095	0.22474	-2.48835	0.01247	1	1	-1.06262	0.80982	-1.02685	0.77866	-1.0539	0.8268
zfmir1400	CCTGGTCCTTACTTTGACTCAACGATCTTTCCTGGTCCTTACTTTGACTCAACGATCTTT	sblock15915_C3_r	sblock15915_C3		1.16563	0.68708	-1.48922	4.16853e-10	-1.48922	4.16853e-10	1.25253	0.20381	1.08898	0.37775	-1.09492	0.56148	1.00917	0.96497	-1.26263	0.50099	-1.65048	0.13403	1.07339	0.27345	1.00305	0.98687
zfmir1401	TTGACTCAATACCGGTAATGTGCGATCTTTTTGACTCAATACCGGTAATGTGCGATCTTT	sblock15916_C3_l	sblock15916_C3		1	1	1	1	1	1	1	1	1.04041	0.79611	1	1	1	1	1	1	1	1	1	1	1.20343	0.63894
zfmir1402	CCTGGTCCTTACTTTGACTCAACGATCTTTCCTGGTCCTTACTTTGACTCAACGATCTTT	sblock15916_C3_r	sblock15916_C3		1.64607	0.20488	-1.46689	0.0003	-1.46689	0.0003	-1.84919	0.05376	1.08941	0.20662	1.03545	0.657	-1.05491	0.81852	-1.23852	0.25122	-1.18688	0.16253	1.14276	0.00933	1.73806	0.37032
zfmir1403	TTGACTCAATACCGGTAATGTGCGATCTTTTTGACTCAATACCGGTAATGTGCGATCTTT	sblock15917_C3_l	sblock15917_C3		1.31458	0.76804	1.10515	0.74421	1.61749	0.24714	1	1	1	1	1	1	1	1	1	1	1	1	1	1	2.43594	0.0028
zfmir1404	TTGACTCAATACCGGTAATGTGCGATCTTTTTGACTCAATACCGGTAATGTGCGATCTTT	sblock15917_C3_l	sblock15917_C3		1	1	1	1	1	1	1	1	1	1	1	1	-1.00138	0.98869	1	1	1	1	1	1	1.14731	0.73671
zfmir1405	CAAAGGCTCTCGCACAGATCTACGATCTTTCAAAGGCTCTCGCACAGATCTACGATCTTT	sblock16006_C3_l	sblock16006_C3		1	1	1.16865	0.11321	1.15878	0.12638	1.28558	0.24163	1.21453	0.07979	1.64489	6.84583e-08	1.02592	0.90173	-1.67232	0.13495	1.93235	0.04126	-1.13363	0.00625	1	1
zfmir1406	GCACAGATCTACTCCTGCGACTCGATCTTTGCACAGATCTACTCCTGCGACTCGATCTTT	sblock16006_C3_l	sblock16006_C3		1	1	-2.36233	0.00961	-2.02235	0.05224	1.26717	0.45283	-1.03275	0.83995	-2.66888	0.07905	1.25638	0.56407	-1.2604	0.41448	-1.1214	0.73603	1.19257	0.34725	1	1
zfmir1407	TCTCTCTGCCTCACCATAAGAACGATCTTTTCTCTCTGCCTCACCATAAGAACGATCTTT	sblock16008_C3_l	sblock16008_C3		-1.24214	0.50717	-1.34601	0.09103	-1.34207	0.08852	1.02586	0.71442	1.01354	0.89302	-1.01363	0.95233	-1.21309	0.39417	-1.21077	0.00355	1.61168	4.80777e-18	-2.06851	0	-5.17285	0.00124
zfmir1408	GCATAACTTCAATGACCATGTCCGATCTTTGCATAACTTCAATGACCATGTCCGATCTTT	sblock16008_C3_r	sblock16008_C3		1.21601	0.57757	1	1	1	1	1.52973	0.23732	1.28829	0.29762	1.00078	0.99696	1.45016	0.28717	-1.12346	0.71687	-1.40203	0.37391	1.01081	0.97656	-1.27108	0.41245
zfmir1409	AGCAGAAGCACCTTGAATGCATCGATCTTTAGCAGAAGCACCTTGAATGCATCGATCTTT	sblock16163_C3_l	sblock16163_C3		1	1	1.08794	0.69829	1.0271	0.89605	1	1	-1.00589	0.97948	1	1	-1.00253	0.98915	1	1	-1.20192	0.5517	1	1	1.22364	0.5531
zfmir141	TCACAGTTGCCTGCAGAGATTACGATCTTTTCACAGTTGCCTGCAGAGATTACGATCTTT	dre-mir-216b-2_l	dre-mir-216b-2		1.04067	0.4564	1.025	0.66993	1.0328	0.25371	1.24634	1.41656e-19	1.05758	0.19558	1.0814	0.10517	-2.18533	1.49548e-06	-1.01572	0.66529	-1.41131	1.32809e-08	-1.1926	2e-05	-1.05503	0.65888
zfmir1410	AGGACTCTGCAGCCATCGACCACGATCTTTAGGACTCTGCAGCCATCGACCACGATCTTT	sblock16163_C3_r	sblock16163_C3		-1.25511	0.41786	1	1	1	1	1	1	-1.05572	0.76488	1.39928	0.17087	-1.10095	0.74841	1	1	1	1	-1.07553	0.40315	1	1
zfmir1411	CTTAACCCAACCATCACAGTTACGATCTTTCTTAACCCAACCATCACAGTTACGATCTTT	sblock16379_C3_l	sblock16379_C3		1.22241	0.63529	1.07367	0.72888	1.23093	0.41467	2.36373	0.0116	1.49979	0.15085	1.46	0.27338	1	1	-1.16894	0.48037	2.033	0.077	1.36168	0.29812	-1.08826	0.79744
zfmir1412	CCACAACCCTTAACCCAATCATCGATCTTTCCACAACCCTTAACCCAATCATCGATCTTT	sblock16379_C3_r	sblock16379_C3		1.76165	0.15311	-1.26077	0.10264	-1.23613	0.16897	1.26174	0.25551	-1.38255	0.00236	1.28166	0.09869	1.24766	0.29639	1.23001	0.16206	1.15558	0.15464	-1.04041	0.69564	1.03352	0.88425
zfmir1413	CTTAACCCAACCATCACAGTTACGATCTTTCTTAACCCAACCATCACAGTTACGATCTTT	sblock16380_C3_l	sblock16380_C3		1.76481	0.13301	-1.52312	0.16233	-1.37612	0.27923	1.03162	0.89247	1.0394	0.89914	1.37535	0.02665	1.01304	0.9458	-1.11276	0.72659	1.22061	0.60436	1.0402	0.75276	1.60616	0.3351
zfmir1414	CCACCATCACAGTTATTAATGTCGATCTTTCCACCATCACAGTTATTAATGTCGATCTTT	sblock16380_C3_r	sblock16380_C3		1	1	-1.01387	0.94646	-1.06593	0.70597	-1.33714	0.25201	-1.48582	0.02993	1.3563	0.09385	1.10855	0.68611	1	1	1.26491	0.41132	1.05022	0.60897	1	1
zfmir1415	CTTAACCCAACCATCACAGTTACGATCTTTCTTAACCCAACCATCACAGTTACGATCTTT	sblock16382_C3_r	sblock16382_C3		1.01903	0.92458	-1.04991	0.8677	-1.03604	0.88897	1.07557	0.67297	-1.22028	0.42225	1.60889	0.09969	1.11043	0.56307	-1.0368	0.86351	-1.39797	0.34885	1.18541	0.45639	-1.70601	0.21907
zfmir1416	CCACCATCACAGTTATTAATGTCGATCTTTCCACCATCACAGTTATTAATGTCGATCTTT	sblock16382_C3_l	sblock16382_C3		1.21109	0.49951	-1.24402	0.60397	-1.14243	0.73147	2.68579	3.78391e-06	1.12589	0.59088	1.05	0.82422	1	1	-1.79402	0.02959	1.97401	0.13828	-1.07909	0.29397	1.05229	0.83387
zfmir1417	GATCATACATGAAACCCCTGGGCGATCTTTGATCATACATGAAACCCCTGGGCGATCTTT	sblock16751_C3_r	sblock16751_C3		-1.14945	0.68489	-1.23514	0.60327	-1.14945	0.68489	1.28269	0.43846	-3.10863	0.16265	1.25383	0.36381	-2.02033	0.15514	1.17894	0.65677	-1.38758	0.44207	-1.07528	0.71627	1.36073	0.52568
zfmir1418	ATCAGGACAGGTATCTGATGTTCGATCTTTATCAGGACAGGTATCTGATGTTCGATCTTT	sblock16751_C3_l	sblock16751_C3		1	1	1	1	1	1	-1.01236	0.94379	1	1	-1.01734	0.88504	-1.9554	0.02264	1.0296	0.79964	-1.02825	0.89346	1	1	1.04892	0.8417
zfmir1419	AGCATGATGAAAGTGGAAAAAACGATCTTTAGCATGATGAAAGTGGAAAAAACGATCTTT	sblock16840_C3_l	sblock16840_C3		1	1	1	1	1	1	-1.03429	0.79645	-1.30467	0.33655	-1.04095	0.80856	1	1	1.70114	0.07267	-1.02032	0.91841	1	1	1	1
zfmir142	ACAACCTCTTCAGGTCAATGTGCGATCTTTACAACCTCTTCAGGTCAATGTGCGATCTTT	dre-mir-216b-2_r	dre-mir-216b-2		-1.07065	0.79711	-1.48194	2.9793e-09	-1.48194	2.9793e-09	-1.0522	0.83471	1.10054	0.49541	-1.27816	0.05654	1	1	1.1076	0.65247	1.18498	0.62906	1.29393	0.35371	-1.19359	0.64843
zfmir1420	AAATGTCTCCATTCCAAGGCATCGATCTTTAAATGTCTCCATTCCAAGGCATCGATCTTT	sblock16840_C3_r	sblock16840_C3		-1.08738	0.82521	1.09541	0.02798	1.09612	0.02646	1.09981	0.79586	1.26441	3e-05	1.09874	0.12502	-1.71551	0.31772	1.21276	0.45986	1.25607	0.41612	1.17618	0.06244	1	1
zfmir1421	CATACTCAAGGCTGTTCAAAAACGATCTTTCATACTCAAGGCTGTTCAAAAACGATCTTT	sblock16848_C3_l	sblock16848_C3		1.22101	0.51408	-1.08282	0.7138	1.04582	0.84727	1	1	1	1	1	1	1	1	1	1	1	1	1	1	1	1
zfmir1422	TGATGCCCTGATTAGATGCCAACGATCTTTTGATGCCCTGATTAGATGCCAACGATCTTT	sblock16848_C3_r	sblock16848_C3		1	1	1.81797	0.01071	1.58851	0.06991	2.86334	0.00019	1.0902	0.61991	1.08938	0.58214	1.31827	0.3838	1	1	1.09811	0.77614	1.00282	0.96384	1.17149	0.66804
zfmir1423	ACAGTTGGTGTCTCCAGTGAAACGATCTTTACAGTTGGTGTCTCCAGTGAAACGATCTTT	sblock16872_C3_l	sblock16872_C3		-1.04042	0.86028	1.12022	0.35235	1.11249	0.37083	-1.27845	0.29802	-1.03431	0.67368	1.03994	0.70563	-1.64228	0.02549	-1.03065	0.8257	2.42142	9.79239e-11	1.43865	1.39951e-07	-2.24637	0.23855
zfmir1424	GGAAACCTGGTGTAGTAGCGAACGATCTTTGGAAACCTGGTGTAGTAGCGAACGATCTTT	sblock16872_C3_r	sblock16872_C3		-1.15555	0.68221	1	1	1	1	1	1	1	1	-1.31117	0.26949	1	1	1	1	1	1	1.0171	0.83306	-1.29697	0.56474
zfmir1425	CACTCACCACCAATCTTTTCATCGATCTTTCACTCACCACCAATCTTTTCATCGATCTTT	sblock16874_C3_l	sblock16874_C3		3.03935	0.00246	-1.17837	0.12584	-1.17837	0.12584	-1.72288	0.00158	1.81182	0.03122	1.15352	0.22234	1.18441	0.47157	1.0191	0.92037	1.14024	0.64048	1.10057	0.19247	-1.07874	0.86188
zfmir1426	TGTGGCAGTCAGTTTAGTACAACGATCTTTTGTGGCAGTCAGTTTAGTACAACGATCTTT	sblock16874_C3_r	sblock16874_C3		-1.01402	0.97393	-1.09432	0.70176	-1.09432	0.70176	1	1	1	1	1	1	1	1	1	1	1	1	-1.05961	0.73017	1.52461	0.43482
zfmir1427	GCTGTGCATAGATGGATAGTTACGATCTTTGCTGTGCATAGATGGATAGTTACGATCTTT	sblock16959_C3_l	sblock16959_C3		1.19774	0.47932	1	1	1.03588	0.79722	1	1	-1.0119	0.92626	1	1	1	1	1	1	1	1	1	1	1.23719	0.61103
zfmir1428	TTTAAAACATTCATCATGACAACGATCTTTTTTAAAACATTCATCATGACAACGATCTTT	sblock16959_C3_r	sblock16959_C3		1	1	1	1	1	1	1	1	-1.0056	0.96559	1.17075	0.41038	1	1	1	1	1	1	1	1	1	1
zfmir1429	GCTGTGCAAATTATCAATCAATCGATCTTTGCTGTGCAAATTATCAATCAATCGATCTTT	sblock17043_C3_l	sblock17043_C3		1	1	1	1	1	1	1	1	1	1	1	1	-2.09583	0.06033	1	1	-1.17838	0.65693	1	1	1.68585	0.38607
zfmir143	CACTGAACTTAGCCACTGTGAACGATCTTTCACTGAACTTAGCCACTGTGAACGATCTTT	dre-mir-27e_r	dre-mir-27e		1.01673	0.82933	1.13166	0.02581	1.11921	0.00165	1.12917	0.06003	1.0456	0.10891	1.00583	0.84514	1.33552	7.66931e-07	1.12699	3e-05	1.15348	0.00243	2.89982	1.11441e-07	1.24576	7e-05
zfmir1430	TTTTAGTCATGCGCCAGGCTGTCGATCTTTTTTTAGTCATGCGCCAGGCTGTCGATCTTT	sblock17043_C3_l	sblock17043_C3		1	1	-1.17203	0.69415	-1.28826	0.37832	1	1	-1.12553	0.53359	1.05247	0.81248	1	1	1	1	1	1	-1.04471	0.85049	1	1
zfmir1431	GGCTAACCTCAGAAAGTGAAAACGATCTTTGGCTAACCTCAGAAAGTGAAAACGATCTTT	sblock17101_C3_l	sblock17101_C3		1.65324	0.2522	1	1	1	1	1	1	1	1	1	1	1	1	1.05865	0.81866	1	1	1	1	1	1
zfmir1432	CAACTACAGTACATTGCAAATACGATCTTTCAACTACAGTACATTGCAAATACGATCTTT	sblock17101_C3_r	sblock17101_C3		1.12168	0.72244	1	1	1	1	1	1	1.04652	0.7885	1	1	1	1	1	1	-3.80598	0.12402	1	1	-1.19397	0.64837
zfmir1433	CATGGCCTTCTGTTCAGGGATGCGATCTTTCATGGCCTTCTGTTCAGGGATGCGATCTTT	sblock17120_C3_l	sblock17120_C3		-1.32745	0.47368	1.39262	0.01096	1.38753	0.0116	-1.24337	0.58051	1.21543	1.20492e-06	1.42225	6.43219e-07	-1.06636	0.85243	-1.14982	0.56957	1.81382	0.00523	1.29807	0.11359	-3.17252	0.00022
zfmir1434	CTGTTCAGGGATGGTGAGAGAACGATCTTTCTGTTCAGGGATGGTGAGAGAACGATCTTT	sblock17120_C3_l	sblock17120_C3		1.13387	0.82737	-1.3777	0.39967	-1.40527	0.21824	-10.6915	4.75469e-09	-13.1148	1e-05	-31.4978	4.29808e-22	1	1	-7.23233	0.00113	-9.70267	0.00108	1.07769	0.69253	1.02607	0.9038
zfmir1435	GTACACCAAGGCTTAATGCAAACGATCTTTGTACACCAAGGCTTAATGCAAACGATCTTT	sblock17141_C3_l	sblock17141_C3		-1.08518	0.77226	1	1	1	1	1	1	1	1	1.17281	0.32109	-1.04251	0.85529	1	1	-2.9593	0.15698	1	1	-1.06635	0.8026
zfmir1436	TCTCCGACAGGCTTTTATACACCGATCTTTTCTCCGACAGGCTTTTATACACCGATCTTT	sblock17141_C3_r	sblock17141_C3		-1.12541	0.71621	1.01883	0.9268	1.01222	0.91254	1.07436	0.78645	1.04698	0.90483	1	1	1	1	-1.46615	0.2523	1	1	-1.04833	0.85985	-1.25574	0.6043
zfmir1437	GTCAGCTCCAAGTTCTAGACCTCGATCTTTGTCAGCTCCAAGTTCTAGACCTCGATCTTT	sblock17203_C3_l	sblock17203_C3		-1.14654	0.69185	-1.25734	0.57719	1.02024	0.9323	1	1	1	1	2.19868	0.13069	1	1	1	1	-1.06192	0.83902	-7.3987	0	1	1
zfmir1438	CCTGACTGCTGTTCCTGCACAGCGATCTTTCCTGACTGCTGTTCCTGCACAGCGATCTTT	sblock17203_C3_r	sblock17203_C3		-2.13813	0.03581	1.56989	0.00273	1.40529	0.07424	1.20554	0.00501	2.23383	0	2.49044	0	-1.28412	0.00011	1.28373	3.05914e-06	1.06358	0.45208	1.00243	0.9769	-3.7261	7.88336e-17
zfmir1439	GATCATACATGAAACCCCTGGGCGATCTTTGATCATACATGAAACCCCTGGGCGATCTTT	sblock17265_C3_l	sblock17265_C3		1	1	-1.25767	0.19358	1	1	-1.0638	0.81332	-1.62514	0.00762	-1.03691	0.91927	1	1	1.28827	0.34772	1.10292	0.74478	1.05147	0.83688	1.10692	0.7398
zfmir144	TGCTCACCGATTAGCTAAGCTCCGATCTTTTGCTCACCGATTAGCTAAGCTCCGATCTTT	dre-mir-27e_l	dre-mir-27e		1	1	-1.14162	0.13553	-1.13161	0.15021	-1.47076	0.29195	-1.11249	0.15805	-1.50786	0.02429	-3.03375	0.0013	-1.24298	0.3487	-1.03744	0.94472	1.20607	0.01336	1	1
zfmir1440	ATCAGGACAGGTATCTGATGTTCGATCTTTATCAGGACAGGTATCTGATGTTCGATCTTT	sblock17265_C3_r	sblock17265_C3		1	1	-1.04024	0.88835	1	1	1	1	1	1	1.37596	0.28388	1	1	1.00913	0.93079	1	1	1	1	1	1
zfmir1441	GATCATACATGAAACCCCTGGGCGATCTTTGATCATACATGAAACCCCTGGGCGATCTTT	sblock17266_C3_r	sblock17266_C3		-1.08706	0.76938	1.05048	0.91667	-1.31071	0.30649	-1.20037	0.40179	-2.20989	0.04208	-1.32632	0.28643	1	1	-1.01461	0.93531	-1.2669	0.34041	-1.05722	0.78398	1.16954	0.7047
zfmir1442	ATCAGGACAGGTATCTGATGTTCGATCTTTATCAGGACAGGTATCTGATGTTCGATCTTT	sblock17266_C3_l	sblock17266_C3		-1.36706	0.50893	1	1	1	1	1	1	-1.00707	0.95713	1.03267	0.82193	1	1	1	1	-1.07572	0.7866	1	1	1	1
zfmir1443	CCCCACCAAACTTTACCCCTGACGATCTTTCCCCACCAAACTTTACCCCTGACGATCTTT	sblock17293_C3_l	sblock17293_C3		1.0652	0.81174	-1.33038	0.09037	-1.32488	0.0896	-1.3075	0.00384	1.07386	0.29567	-1.05147	0.42257	1.16216	0.57433	-1.48789	3.35922e-14	1.92051	0.00147	-1.07918	0.18647	-2.06187	0.03679
zfmir1444	ATTGTTGTTCGGAGAAGAGATACGATCTTTATTGTTGTTCGGAGAAGAGATACGATCTTT	sblock17293_C3_r	sblock17293_C3		-1.15181	0.61819	1	1	1	1	1	1	1	1	1	1	1	1	1	1	1	1	1	1	-1.10684	0.74055
zfmir1445	TGAAATCCCACCTGAAAGAAGCCGATCTTTTGAAATCCCACCTGAAAGAAGCCGATCTTT	sblock17448_C3_l	sblock17448_C3		-1.0949	0.86092	-1.27317	0.05769	-1.27317	0.05769	-2.07814	0.00118	-1.0073	0.96548	-1.15052	0.55357	1.16899	0.53815	-1.10712	0.67391	-1.07198	0.83565	1.09301	0.19542	1.02659	0.92855
zfmir1446	GCTTTGCCCACCAGGATGTAGACGATCTTTGCTTTGCCCACCAGGATGTAGACGATCTTT	sblock17448_C3_r	sblock17448_C3		1	1	-1.18187	0.2065	-1.15954	0.23976	1.26628	0.41032	-1.34686	0.00532	1.01	0.94506	-1.05875	0.67533	-1.88548	0.02638	1.15167	0.66811	-1.01898	0.79403	1.07164	0.79089
zfmir1447	CGTATCACAACCAGAGTAACAACGATCTTTCGTATCACAACCAGAGTAACAACGATCTTT	sblock17481_C3_l	sblock17481_C3		1.01255	0.96564	1.08184	0.77362	1.11434	0.54592	2.29753	0.04429	1	1	1.00389	0.98246	1	1	1	1	1.26915	0.44101	1	1	1.11954	0.72421
zfmir1448	AAAGACTCCTGGTTGTATACGCCGATCTTTAAAGACTCCTGGTTGTATACGCCGATCTTT	sblock17481_C3_r	sblock17481_C3		-1.08385	0.77456	1.76937	0.02452	1.17566	0.58854	1	1	1.0821	0.68895	1.5368	0.24987	1.13923	0.76101	1	1	1.11119	0.73565	-1.63227	1.18919e-13	1	1
zfmir1449	GGCCCCTGCACTTCAACTCTTGCGATCTTTGGCCCCTGCACTTCAACTCTTGCGATCTTT	sblock17490_C3_l	sblock17490_C3		1.06034	0.72491	1.10318	0.04784	1.12234	0.00113	1.52787	9e-05	1.08019	0.105	1.15296	0.35058	1.74333	3e-05	1.08984	0.00078	-1.09785	0.24139	-1.54108	4.33147e-08	-1.01302	0.93604
zfmir145	ACTGATACCAGTTTAGCAGGCACGATCTTTACTGATACCAGTTTAGCAGGCACGATCTTT	dre-mir-24-4_l	dre-mir-24-4		1	1	1.49724	0.0751	1.29218	0.21193	1.03514	0.87395	-1.64778	4e-05	1.80147	0.0001	-2.86416	2.09964e-29	1.24679	0.42525	1.26648	0.41417	1.07421	0.5738	-1.10165	0.74015
zfmir1450	TACAAACAACTGCTCAGGCCCCCGATCTTTTACAAACAACTGCTCAGGCCCCCGATCTTT	sblock17490_C3_l	sblock17490_C3		-1.13993	0.19411	1.39051	0.00085	1.20334	0.14896	1.11278	0.60157	1.44648	1.28935e-07	-1.01282	0.8288	3.78549	4.57542e-09	-1.0288	0.61414	1.02016	0.88829	2.24312	0.0064	-2.60285	6e-05
zfmir1451	CGACATTTCTACCTCTACAAGACGATCTTTCGACATTTCTACCTCTACAAGACGATCTTT	sblock17515_C3_l	sblock17515_C3		-4.55537	0.13024	-3.90444	0.009	-3.04362	0.04374	1	1	1.57834	0.01354	-1.78256	0.00708	-1.03232	0.79457	1	1	1	1	-1.06968	0.57975	1	1
zfmir1452	ACTCTCCAATCATTCTGTTGTGCGATCTTTACTCTCCAATCATTCTGTTGTGCGATCTTT	sblock17515_C3_l	sblock17515_C3		1	1	-1.01564	0.92232	-1.01038	0.90777	1.22708	0.58315	-1.07861	0.83029	1.14389	0.37879	1	1	-1.46927	0.19966	1.64659	0.03298	-1.2033	0.02843	1	1
zfmir1453	CCATCACACGTATTTTGCATCACGATCTTTCCATCACACGTATTTTGCATCACGATCTTT	sblock17719_C3_l	sblock17719_C3		-1.04822	0.84147	1.4072	0.31152	1.3112	0.39122	-1.00473	0.9854	-1.77104	0.12082	-1.43584	0.21299	-1.61056	0.17475	-1.00766	0.97229	-1.64777	0.16934	-1.15822	0.69899	1.36298	0.52439
zfmir1454	GAGGGCCTTGAGCGACCATATTCGATCTTTGAGGGCCTTGAGCGACCATATTCGATCTTT	sblock17719_C3_r	sblock17719_C3		-1.10754	0.69342	-1.02693	0.90045	-1.02693	0.90045	1	1	1	1	1	1	1	1	1	1	1	1	1	1	-1.06592	0.80329
zfmir1455	GACCCTGTTGACTATTTTGAATCGATCTTTGACCCTGTTGACTATTTTGAATCGATCTTT	sblock17727_C3_l	sblock17727_C3		1.17518	0.67182	-1.47532	0.04688	-1.20226	0.49101	1	1	1.26365	0.42362	1.10925	0.5127	1.138	0.78826	1.0108	0.93201	1.12788	0.71181	-1.0497	0.24159	-1.18429	0.65745
zfmir1456	TCAGTTCATGGGCAGTTATTTTCGATCTTTTCAGTTCATGGGCAGTTATTTTCGATCTTT	sblock17727_C3_r	sblock17727_C3		-1.03369	0.87315	-1.13681	0.66664	-1.01462	0.94129	1	1	-1.73929	0.37538	-1.43478	0.06801	1.07631	0.64538	-1.22383	0.43601	-1.16677	0.74568	-1.20496	0.19479	1	1
zfmir1457	CTCTGGACACTGAATATCAATACGATCTTTCTCTGGACACTGAATATCAATACGATCTTT	sblock17764_C3_l	sblock17764_C3		1	1	-1.23893	0.59607	1	1	1	1	-1.06735	0.61089	-1.13104	0.54488	1.05164	0.81422	-1.03058	0.89051	1	1	-1.15841	0.32333	1.11913	0.642
zfmir1458	GAAACCTACTTTTGCGAACTAGCGATCTTTGAAACCTACTTTTGCGAACTAGCGATCTTT	sblock17764_C3_r	sblock17764_C3		1	1	-1.26382	0.57227	1	1	1.121	0.79411	1	1	-1.10752	0.63828	1	1	-1.11474	0.64314	1	1	-1.14337	0.38416	-1.06738	0.80076
zfmir1459	GAGCAACGCCACAACTACAGGACGATCTTTGAGCAACGCCACAACTACAGGACGATCTTT	sblock17775_C3_l	sblock17775_C3		-1.07339	0.7917	-1.03215	0.88527	-1.02058	0.86532	-1.06353	0.81406	1	1	1.36098	0.24114	-1.07591	0.75306	-1.02753	0.89936	1.43394	0.39888	1.05142	0.6751	-1.0634	0.80797
zfmir146	CTGTTCCTGCTGAACTGAGCCACGATCTTTCTGTTCCTGCTGAACTGAGCCACGATCTTT	dre-mir-24-4_r	dre-mir-24-4		1.18089	0.0024	-1.0164	0.69478	1.05593	0.42969	1.03174	0.61373	1.03433	0.52646	1.03084	0.57935	1.30916	0.00841	1.11406	0.00637	1.0397	0.44811	1.83978	5.28807e-08	1.14347	0.01659
zfmir1460	TGTACAGCTGTTATTGAAATGACGATCTTTTGTACAGCTGTTATTGAAATGACGATCTTT	sblock17775_C3_r	sblock17775_C3		1.1187	0.72584	1	1	1	1	1	1	1	1	1	1	1	1	1	1	1	1	1	1	1.01442	0.94546
zfmir1461	AAACAAAACACCTCTGTGCAGACGATCTTTAAACAAAACACCTCTGTGCAGACGATCTTT	sblock17777_C3_l	sblock17777_C3		1.16494	0.66358	1.03111	0.8839	1.02009	0.86461	1	1	1	1	1	1	1	1	1.41249	0.29175	1	1	-1.08354	0.51131	1	1
zfmir1462	AGCCGACCCACTTTTTACAAAACGATCTTTAGCCGACCCACTTTTTACAAAACGATCTTT	sblock17777_C3_r	sblock17777_C3		1.12134	0.72451	-1.41208	0.32471	1.09104	0.64492	-1.56426	0.27779	-1.53326	0.23986	1.07047	0.67582	1.1849	0.53764	-2.37871	5.91371e-11	2.13506	0.02304	1.07602	0.74627	2.47098	0.0691
zfmir1463	CTCTCTAGCCACTGTATTGCAGCGATCTTTCTCTCTAGCCACTGTATTGCAGCGATCTTT	sblock17862_C3_l	sblock17862_C3		1	1	1.33044	0.07774	1.27894	0.12037	-1.49229	0.26548	1.6651	0.00161	2.15845	0.07075	1	1	1.20516	0.24938	-1.14007	0.43665	-1.68215	7.36416e-13	1.82856	0.31146
zfmir1464	ACAGCCAGGGCTCACTTCCACACGATCTTTACAGCCAGGGCTCACTTCCACACGATCTTT	sblock17862_C3_r	sblock17862_C3		1.32275	0.67379	-1.16362	0.3818	-1.1778	0.28287	-1.33247	0.37805	1.22447	0.29563	1.54283	0.10014	-2.16193	0.00023	-1.03709	0.87613	3.88773	0.0001	2.30835	0.11607	2.44125	0.09287
zfmir1465	ATCGCCTCATGTCATTAAGAAACGATCTTTATCGCCTCATGTCATTAAGAAACGATCTTT	sblock17886_C3_l	sblock17886_C3		1.05363	0.87421	1.58216	8.52311e-06	1.57797	7.7252e-06	-1.85602	0.07818	1.65506	6.37462e-06	1.6331	1.30125e-10	2.1943	0.26363	1.31435	0.24452	1.13585	0.67298	1.09456	0.14756	-1.14303	0.67955
zfmir1466	CCGTTCTCCACGACCACGCTTACGATCTTTCCGTTCTCCACGACCACGCTTACGATCTTT	sblock17886_C3_r	sblock17886_C3		-1.0039	0.9923	1.13373	0.05474	1.13373	0.05474	-1.14414	0.2911	1.0765	0.56454	1.29646	0.00709	-1.96318	0.01831	-1.29393	5.34911e-17	1.41887	0.11175	1.03261	0.48756	1.4029	0.50353
zfmir1467	AGCATCAATTTATTCTCCATCACGATCTTTAGCATCAATTTATTCTCCATCACGATCTTT	sblock18004_C3_l	sblock18004_C3		1	1	1.89745	0.35785	-1.564	0.10589	1.1246	0.53684	-1.24099	0.39734	1.11748	0.50758	1	1	1	1	1	1	1.11329	0.43539	1	1
zfmir1468	ATACTGACTACAATCACACCTCCGATCTTTATACTGACTACAATCACACCTCCGATCTTT	sblock18004_C3_r	sblock18004_C3		1.12758	0.71698	-1.19315	0.14586	-1.19166	0.14204	1.03413	0.74878	1.13477	0.09318	-1.12907	0.35224	-1.48468	0.22838	1.32811	0.02228	-1.04335	0.48113	-1.06105	0.59565	1.1031	0.66439
zfmir1469	TACAGACGGGACTACTGACATACGATCTTTTACAGACGGGACTACTGACATACGATCTTT	sblock18054_C3_l	sblock18054_C3		1.60456	0.43533	1	1	1	1	1	1	1	1	1.04863	0.75235	1	1	1	1	-1.0181	0.92881	-1.02251	0.8026	-1.59968	0.17178
zfmir147	CTCATACAGTGCCACGGCCCCGCGATCTTTCTCATACAGTGCCACGGCCCCGCGATCTTT	dre-mir-128-1_l	dre-mir-128-1		-1.18887	0.38757	1.1659	0.17016	1.13407	0.23008	1.15334	0.06039	1.22697	0.00623	1.01112	0.91828	1.99099	0.01744	1.25484	0.00099	-1.07164	0.12694	1.23567	0.00072	-2.67681	6.04967e-06
zfmir1470	CCTCGCCATTCACTATATCTGACGATCTTTCCTCGCCATTCACTATATCTGACGATCTTT	sblock18054_C3_r	sblock18054_C3		-3.08378	0.2044	1.28892	0.02366	1.28892	0.02366	-2.25899	1.05718e-12	-1.1013	0.14755	-1.03243	0.68411	1.22698	0.38539	1.27245	0.00199	1.9145	0.0043	1.51266	0.07785	-1.0418	0.87722
zfmir1471	TATCAACTCTCTAAACAAGAAACGATCTTTTATCAACTCTCTAAACAAGAAACGATCTTT	sblock18055_C3_l	sblock18055_C3		1.20316	0.64936	-1.05906	0.81967	-1.05906	0.81967	-1.00911	0.9352	1	1	1.01167	0.91608	1	1	1.28743	0.34981	1.24474	0.32359	-1.03593	0.87957	1.3327	0.54437
zfmir1472	ATGCTTGTATAATACCAGTATCCGATCTTTATGCTTGTATAATACCAGTATCCGATCTTT	sblock18055_C3_l	sblock18055_C3		1	1	-1.06584	0.80759	1	1	1	1	1	1	-1.11823	0.51981	1	1	1	1	1	1	1	1	1	1
zfmir1473	GGAACGCGGCTGTCCTTCCTGTCGATCTTTGGAACGCGGCTGTCCTTCCTGTCGATCTTT	sblock18175_C3_l	sblock18175_C3		-1.2314	0.49346	1.46166	2.66403e-14	1.39552	0.00037	1.0021	0.99176	1.58707	2.34181e-10	1.41757	0.01671	2.26353	3.336e-09	1.04273	0.76226	-1.44264	0.13502	-1.52304	4.94778e-07	-3.89415	0.00112
zfmir1474	ACCTCCAGCTGCGTGTCGGACACGATCTTTACCTCCAGCTGCGTGTCGGACACGATCTTT	sblock18175_C3_r	sblock18175_C3		1	1	-1.22197	0.24806	-1.1845	0.41715	1	1	1.71517	0.48382	2.67474	0.01582	1	1	1	1	1.00988	0.95849	-2.53229	1.35778e-19	1	1
zfmir1475	GGAACGCGGCTGTCCTTCCTGTCGATCTTTGGAACGCGGCTGTCCTTCCTGTCGATCTTT	sblock18190_C3_l	sblock18190_C3		-1.22286	0.19988	1.43376	3.27124e-16	1.43376	3.27124e-16	-1.03663	0.85233	1.50006	4.61885e-27	1.42236	0.01529	2.61961	2.45949e-20	1.06835	0.63877	-1.43998	0.12408	-1.50096	3.27172e-06	-1.83331	0.00217
zfmir1476	ACCTCCAGCTGCGTGTCGGACACGATCTTTACCTCCAGCTGCGTGTCGGACACGATCTTT	sblock18190_C3_r	sblock18190_C3		-1.03568	0.87231	-1.51785	0.2427	-1.06922	0.60475	-1.0084	0.96577	1.04428	0.76142	-1.24728	0.70543	-1.00891	0.96156	1	1	-1.0489	0.87006	-2.24573	3.96462e-17	-1.94546	0.27821
zfmir1477	AGACTGAACATGTACTCGTAGACGATCTTTAGACTGAACATGTACTCGTAGACGATCTTT	sblock18227_C3_l	sblock18227_C3		-1.05124	0.835	-1.15699	0.67845	-1.05148	0.8341	1	1	1	1	-1.15287	0.45962	1	1	1	1	1.01334	0.94544	1	1	1.46339	0.36595
zfmir1478	TATGCCTAGCCACCCAGTGAAACGATCTTTTATGCCTAGCCACCCAGTGAAACGATCTTT	sblock18227_C3_r	sblock18227_C3		1.12079	0.75973	-1.39083	0.20425	-1.11434	0.731	-1.10808	0.71779	-1.04843	0.86947	1.16303	0.52335	1	1	-1.01607	0.93122	1.06775	0.80215	-1.20383	0.39312	1.82989	0.19774
zfmir1479	GAGGCTAAATGGCTGATTTTCACGATCTTTGAGGCTAAATGGCTGATTTTCACGATCTTT	sblock18279_C3_l	sblock18279_C3		-1.00048	0.99829	-1.32526	0.39841	-1.04716	0.77734	1.37938	0.39567	-1.0227	0.92833	1.19389	0.33187	1	1	1	1	-1.1276	0.71703	-1.32396	0.054	1.2914	0.72003
zfmir148	AAAAGAGACCGGTTCACTGTGACGATCTTTAAAAGAGACCGGTTCACTGTGACGATCTTT	dre-mir-128-1_r	dre-mir-128-1		-1.01109	0.85598	-1.05109	0.41064	-1.05203	0.1775	-1.1593	0.00026	-1.10967	0.0075	-1.18145	3e-05	-1.87406	7e-05	-1.01828	0.53585	-1.22372	0.00597	1.84058	0.0087	-1.57247	7.49905e-21
zfmir1480	AACTATTAAACTCATTACTGCTCGATCTTTAACTATTAAACTCATTACTGCTCGATCTTT	sblock18279_C3_r	sblock18279_C3		1.02935	0.94352	1.26376	0.37761	1.37345	0.12583	1	1	1.0544	0.76704	1	1	1	1	1.12777	0.71535	-2.42344	0.20328	1.03041	0.87841	-1.27251	0.47536
zfmir1481	TTATAACTCGATATGGCATGTACGATCTTTTTATAACTCGATATGGCATGTACGATCTTT	sblock18292_C3_l	sblock18292_C3		1	1	1	1	1	1	1	1	1	1	1	1	1	1	1	1	1	1	1	1	1.15595	0.76726
zfmir1482	AGCGCACACATCCATAATATAACGATCTTTAGCGCACACATCCATAATATAACGATCTTT	sblock18292_C3_r	sblock18292_C3		1.89941	0.25637	1.23716	0.62707	1.23427	0.48153	1.03521	0.91569	1	1	1	1	1.18173	0.47993	1.34407	0.2927	1	1	1	1	1.11644	0.73662
zfmir1483	CTGCAGCCATTGATCAACAAGACGATCTTTCTGCAGCCATTGATCAACAAGACGATCTTT	sblock18294_C3_l	sblock18294_C3		-1.04483	0.84951	-1.27144	0.44007	-1.16832	0.45443	-1.23803	0.3542	-1.50545	0.17498	-1.01524	0.93388	1.36139	0.383	-1.14308	0.64456	2.02808	0.01334	-1.03822	0.83459	-1.08534	0.77121
zfmir1484	AACCTGTGTGCATAAGAACAATCGATCTTTAACCTGTGTGCATAAGAACAATCGATCTTT	sblock18294_C3_r	sblock18294_C3		1.04019	0.86146	1	1	1	1	1	1	-1.02456	0.85893	1.15445	0.45153	1	1	1.10086	0.73838	1	1	-1.05853	0.73057	1.02667	0.9025
zfmir1485	CTATTTGCCACATATAAGAAAACGATCTTTCTATTTGCCACATATAAGAAAACGATCTTT	sblock18322_C3_l	sblock18322_C3		1.13903	0.703	1	1	1	1	1	1	-1.1891	0.43992	1	1	-1.01746	0.94074	1	1	1	1	1	1	1	1
zfmir1486	CTACATGTCTCTTGCAATAATACGATCTTTCTACATGTCTCTTGCAATAATACGATCTTT	sblock18322_C3_r	sblock18322_C3		1.46738	0.28101	-1.05444	0.53825	-1.05289	0.53955	-1.06561	0.68597	-1.07682	0.52065	1.0613	0.56956	-1.01984	0.92308	1	1	1	1	1.20659	0.00025	1.72149	0.37509
zfmir1487	GATATTAGCCTTTAGATATACTCGATCTTTGATATTAGCCTTTAGATATACTCGATCTTT	sblock18347_C3_l	sblock18347_C3		1.02217	0.91389	-1.02238	0.9166	1	1	-1.09516	0.58574	-3.83956	0.01713	1.10799	0.76936	1.04768	0.84241	1	1	1	1	-1.12894	0.56557	1.50603	0.45068
zfmir1488	CACATACCAGCAAAACATCATACGATCTTTCACATACCAGCAAAACATCATACGATCTTT	sblock18347_C3_l	sblock18347_C3		1.24555	0.69771	-1.01343	0.94635	-1.01343	0.94635	-1.10785	0.73616	-1.02774	0.8673	1	1	1	1	1.01014	0.96696	1	1	-1.00488	0.94431	1.49717	0.24984
zfmir1489	CCCTTTCTTTCCTTGGTCTTCCCGATCTTTCCCTTTCTTTCCTTGGTCTTCCCGATCTTT	sblock18361_C3_l	sblock18361_C3		1.00606	0.97516	-1.0142	0.80957	1.06761	0.43366	-1.07077	0.45374	1.01169	0.7558	1.06518	0.1082	-1.83885	0.01375	-1.05659	0.22581	1.36116	0.00812	1.02908	0.56207	1.57681	3.9925e-07
zfmir149	CATACAGCTAGATAACCAAAGACGATCTTTCATACAGCTAGATAACCAAAGACGATCTTT	dre-mir-9-4_l	dre-mir-9-4		-1.08885	0.32169	-1.08955	0.04243	-1.08955	0.04243	-1.2607	7.43384e-07	-1.10322	0.02762	-1.02319	0.52904	-2.80188	2.07316e-10	-1.15393	0.00324	-1.10421	0.04348	-5.39725	1.52305e-29	-1.58835	1.80372e-16
zfmir1490	AGAACAAGGTGGTGGTTTTCGGCGATCTTTAGAACAAGGTGGTGGTTTTCGGCGATCTTT	sblock18361_C3_l	sblock18361_C3		-1.95467	0.13994	-1.0372	0.84514	-1.40388	0.0126	-1.97146	0.19098	-3.13543	0.0065	-3.669	1.27832e-10	-1.61001	0.05426	-1.90573	0.12763	-7.25022	5.81815e-10	1.06735	0.37084	1	1
zfmir1491	ATCCCCTGTGACTTGAACGATACGATCTTTATCCCCTGTGACTTGAACGATACGATCTTT	sblock18420_C3_l	sblock18420_C3		-1.02051	0.91852	-1.58182	0.02253	-1.48153	0.05297	1.55079	0.45895	-1.9324	0.00036	-1.0561	0.79513	1	1	1.06335	0.87295	1.17484	0.58321	-1.11765	0.00107	1	1
zfmir1492	ACAAGCTGTGCAGACCTAGGTTCGATCTTTACAAGCTGTGCAGACCTAGGTTCGATCTTT	sblock18420_C3_l	sblock18420_C3		1	1	1	1	1	1	1	1	1	1	1	1	-4.13497	0.03405	1	1	1	1	1	1	1	1
zfmir1493	ACCACCTACACCAGTCATTCAACGATCTTTACCACCTACACCAGTCATTCAACGATCTTT	sblock18442_C3_l	sblock18442_C3		1.0533	0.83111	-1.0286	0.84011	-1.02289	0.86499	-1.39477	0.20665	-1.04745	0.50661	1.05451	0.60555	-1.36574	0.32742	-1.32724	0.24739	2.19982	0.00767	1.13281	0.25426	2.36763	0.11971
zfmir1494	TTAGCACCTCCACACAACAGCACGATCTTTTTAGCACCTCCACACAACAGCACGATCTTT	sblock18442_C3_l	sblock18442_C3		1.1355	0.69923	-1.38811	0.25507	1.43335	0.55612	1.17959	0.00402	2.583	3.06756e-08	1.23363	0.3709	-1.71234	0.06973	-1.15699	0.02039	-2.06966	0.01208	-1.02535	0.84562	1.29335	0.56859
zfmir1495	ACCACCTACACCAGTCATTCAACGATCTTTACCACCTACACCAGTCATTCAACGATCTTT	sblock18444_C3_l	sblock18444_C3		1.36295	0.56475	1.12427	0.27376	1.11857	0.28786	-1.22234	0.51031	-1.19143	0.04288	1.2118	0.28747	1.32731	0.19688	-1.09138	0.73098	-1.05407	0.89896	1.30781	0.00338	2.63468	0.08168
zfmir1496	TTAGCACCTCCACACAACAGCACGATCTTTTTAGCACCTCCACACAACAGCACGATCTTT	sblock18444_C3_l	sblock18444_C3		1.06536	0.80743	-1.78996	0.01556	-1.55423	0.13265	1.26204	0.00857	1.07925	0.73723	1.58533	0.04806	1	1	-1.18118	0.04277	-2.0672	0.00705	-1.0994	0.57917	-1.27298	0.58291
zfmir1497	TTCCATGCCATCACTCACCAATCGATCTTTTTCCATGCCATCACTCACCAATCGATCTTT	sblock18567_C3_l	sblock18567_C3		1.29241	0.64071	1.23463	0.13449	1.2067	0.18689	1.08833	0.69311	-1.00961	0.92362	1.36868	0.03017	-1.02737	0.91499	1.18308	0.15392	1.66372	0.06328	-1.04292	0.66204	2.81008	0.00424
zfmir1498	GTCAGTTTCCATGCCATCACTCCGATCTTTGTCAGTTTCCATGCCATCACTCCGATCTTT	sblock18567_C3_l	sblock18567_C3		-1.64647	0.03576	-1.04972	0.42792	-1.04972	0.42792	1.16066	0.17437	1.04115	0.52237	1.19699	0.11824	-1.88306	0.00029	1.07932	0.33923	1.19002	0.31115	1.14042	0.44098	1.01855	0.94956
zfmir1499	CATCCATAAATATTCTCATCAACGATCTTTCATCCATAAATATTCTCATCAACGATCTTT	sblock18769_C3_l	sblock18769_C3		1.03724	0.87008	1	1	1	1	1	1	1	1	1	1	1	1	1	1	1.01029	0.95698	1.04493	0.70693	1.27757	0.57992
zfmir15	ATGCCCTTTTAATATTGCACTGCGATCTTTATGCCCTTTTAATATTGCACTGCGATCTTT	dre-mir-130c-1_r	dre-mir-130c-1		-1.01223	0.81221	-1.01392	0.84944	-1.01307	0.71339	1.23003	7.9767e-09	-1.10199	0.00919	-1.1549	0.01615	-1.84131	4.76256e-31	1.107	0.01166	1.07865	0.32859	-2.23466	0.00488	1.61594	2.00778e-15
zfmir150	TACATTCGGTTCTCTAGCTTTACGATCTTTTACATTCGGTTCTCTAGCTTTACGATCTTT	dre-mir-9-4_r	dre-mir-9-4		1.1086	0.01281	-1.10544	0.06043	1.00142	0.98072	-1.03189	0.24933	-1.05342	0.09269	-1.27131	2e-05	-2.75351	7.76787e-21	-1.08024	0.06386	-1.14587	0.00079	-1.10682	0.11942	-1.36381	0.0001
zfmir1500	CTTATAACCCTCTCACAACGAACGATCTTTCTTATAACCCTCTCACAACGAACGATCTTT	sblock18769_C3_r	sblock18769_C3		-1.09155	0.75832	-1.06291	0.70451	-1.07265	0.64946	1.05525	0.8856	1.09359	0.53672	1.44247	0.06811	1	1	-1.82447	0.08334	1.70345	0.00511	-1.05879	0.25683	1	1
zfmir1501	TCGGTGGACGGGTAAGCGCGCACGATCTTTTCGGTGGACGGGTAAGCGCGCACGATCTTT	sblock18823_C3_l	sblock18823_C3		-1.02164	0.91483	-1.351	0.40422	-1.05164	0.83613	-1.13711	0.55663	-2.46619	0.16659	-1.77359	0.09258	-1.19232	0.45563	-1.64421	0.1089	-1.37094	0.32753	1	1	1	1
zfmir1502	ATCGGTGGACGGGTAAGCGCGCCGATCTTTATCGGTGGACGGGTAAGCGCGCCGATCTTT	sblock18823_C3_l	sblock18823_C3		-1.1006	0.74872	-1.16993	0.44869	-1.1006	0.74872	1.06101	0.80561	-4.1062	0.01734	-2.69073	0.00575	1	1	-2.35732	0.0291	-1.57244	0.18926	1	1	1	1
zfmir1503	TTCGTCCAAGCCTCGTAAACAACGATCTTTTTCGTCCAAGCCTCGTAAACAACGATCTTT	sblock18903_C3_r	sblock18903_C3		1	1	1.29949	0.30719	1.09825	0.7343	1	1	-1.02822	0.86283	1.82438	0.09389	1	1	1	1	1	1	-1.22389	0.26431	1	1
zfmir1504	TGTCATGTGACCTTCTTACCTGCGATCTTTTGTCATGTGACCTTCTTACCTGCGATCTTT	sblock18903_C3_r	sblock18903_C3		-1.16799	0.51531	-2.13237	0.01233	1.10308	0.67503	1.26944	0.0904	1.01767	0.87764	-1.15792	0.05219	-1.38063	0.2275	-2.73173	0.00337	3.70251	1.65861e-15	1.3064	0.00666	-1.27163	0.42269
zfmir1505	TGCTCGCCATCCATACACTGAACGATCTTTTGCTCGCCATCCATACACTGAACGATCTTT	sblock18913_C3_l	sblock18913_C3		-1.31991	0.35716	-1.01449	0.74005	-1.01449	0.74005	1.11206	0.4697	1.13011	0.28325	1.91734	0.0635	-1.12937	0.7517	-1.20084	0.15559	1.25697	0.21616	1.05879	0.33903	1.74813	0.38712
zfmir1506	AACACTGTGTAAAATTGAGGAACGATCTTTAACACTGTGTAAAATTGAGGAACGATCTTT	sblock18913_C3_r	sblock18913_C3		1	1	1.10125	0.74831	1	1	1	1	1	1	1	1	1	1	1	1	1	1	1	1	1	1
zfmir1507	AAATCCACTCCAGCGATATGCACGATCTTTAAATCCACTCCAGCGATATGCACGATCTTT	sblock18914_C3_l	sblock18914_C3		2.21237	0.09733	1.50878	0.27853	1.49387	0.09802	1.79781	0.15683	1	1	1.00628	0.95	1	1	1	1	1.4076	0.29492	1.00436	0.96527	-1.20973	0.47852
zfmir1508	TTTTAAAACATCAGCCACTTCTCGATCTTTTTTTAAAACATCAGCCACTTCTCGATCTTT	sblock18914_C3_r	sblock18914_C3		-1.05489	0.82668	1.09868	0.75243	1	1	-3.78289	0.14543	-1.26697	0.31599	-1.07937	0.71047	-1.22235	0.4837	-1.64143	0.03698	2.12498	0.08763	-1.07072	0.6931	1.67834	0.38462
zfmir1509	CCAATCCATCATTACAGAAACACGATCTTTCCAATCCATCATTACAGAAACACGATCTTT	sblock18970_C3_l	sblock18970_C3		1.02653	0.92643	1.32942	0.53987	-1.03642	0.87657	1.23915	0.3386	1	1	1.16078	0.45187	1.46737	0.19393	-1.06096	0.81522	1	1	-1.10092	0.65187	1	1
zfmir151	ATTTGGTTCCATTTTACCAGCTCGATCTTTATTTGGTTCCATTTTACCAGCTCGATCTTT	dre-mir-133a-2_l	dre-mir-133a-2		1.13203	0.00396	-1.21205	0.00285	-1.03474	0.68527	1.14889	0.00016	-1.01129	0.81917	-1.43574	0.00014	-2.13728	0.00115	1.04987	0.09898	-1.12795	0.01781	-1.04488	0.79415	1.3124	7.85631e-07
zfmir1510	GCATTGCTCCACTGATACACACCGATCTTTGCATTGCTCCACTGATACACACCGATCTTT	sblock18970_C3_l	sblock18970_C3		-1.99491	0.02253	-1.04148	0.66728	-1.06526	0.60919	-1.71395	0.14137	-1.04242	0.81422	3.18404	0.02796	1.01313	0.95111	-1.09814	0.47633	-1.28972	0.26254	-1.90713	7.31698e-16	-1.28132	0.40249
zfmir1511	GCACACAACGTTTAAAGTTTTTCGATCTTTGCACACAACGTTTAAAGTTTTTCGATCTTT	sblock18978_C3_l	sblock18978_C3		1	1	1	1	1	1	1	1	1	1	1	1	1	1	1	1	1	1	1.02897	0.82773	1.53003	0.45103
zfmir1512	ATGTGAGTCACCAGCCGTAATACGATCTTTATGTGAGTCACCAGCCGTAATACGATCTTT	sblock18978_C3_l	sblock18978_C3		1	1	1	1	1	1	1	1	1	1	1	1	1	1	1	1	1	1	1.01538	0.89111	1.36356	0.52591
zfmir1513	CTGTATATTTTATTAATTTGATCGATCTTTCTGTATATTTTATTAATTTGATCGATCTTT	sblock19001_C3_l	sblock19001_C3		1	1	1	1	1	1	1	1	1	1	1	1	1	1	1	1	1	1	1.02899	0.76337	1.86775	0.33077
zfmir1514	TGTATATTTTATTAATTTGATGCGATCTTTTGTATATTTTATTAATTTGATGCGATCTTT	sblock19001_C3_l	sblock19001_C3		-1.06832	0.80116	1	1	1	1	1	1	1	1	1.11906	0.51829	-2.25437	0.00863	1	1	1	1	1	1	-1.10854	0.73839
zfmir1515	AAACTGAGAAACCTCCAAGAAACGATCTTTAAACTGAGAAACCTCCAAGAAACGATCTTT	sblock19113_C3_l	sblock19113_C3		1.20801	0.6455	2.66561	0.03985	1.31457	0.40509	1.05698	0.81976	-1.0238	0.87079	-1.08986	0.60392	1.42222	0.35169	1.2606	0.35406	1	1	1	1	1.52549	0.44536
zfmir1516	TCTGAACCACGCTGTTTTGAAACGATCTTTTCTGAACCACGCTGTTTTGAAACGATCTTT	sblock19113_C3_r	sblock19113_C3		-1.07239	0.79431	1.26924	0.28777	1.08444	0.70879	-1.23943	0.31648	-1.63188	0.17763	1.00923	0.96262	-1.58576	0.11733	2.0537	8.1157e-08	-1.07601	0.88139	1.13325	0.56755	1	1
zfmir1517	ACCATTCCAGAGACTACAGACACGATCTTTACCATTCCAGAGACTACAGACACGATCTTT	sblock19158_C3_l	sblock19158_C3		1.22731	0.63149	-1.0159	0.93317	-1.01588	0.93329	1.1981	0.53513	-1.17606	0.54266	1	1	1	1	-1.21085	0.75546	1.48302	0.08298	-1.23052	0.22207	1.2733	0.58424
zfmir1518	ACCATTCCAGAGACTACAGACACGATCTTTACCATTCCAGAGACTACAGACACGATCTTT	sblock19158_C3_l	sblock19158_C3		1.61127	0.31521	-1.02573	0.95963	-1.01298	0.97099	-1.13632	0.62791	1.01455	0.93964	1.02106	0.93544	1	1	-2.06263	0.11097	1.23433	0.60307	-1.18959	0.6094	-1.28073	0.57665
zfmir1519	TTTTAACCAAGCTGTTTTACCACGATCTTTTTTTAACCAAGCTGTTTTACCACGATCTTT	sblock19194_C3_l	sblock19194_C3		2.36041	0.05051	2.26402	0.0908	2.53811	0.00759	1	1	1	1	1.80724	0.19187	1.07446	0.63518	1.00485	0.9805	-1.41673	0.47892	1	1	1.06871	0.80113
zfmir152	CAGCTGGTTGAAGGGGACCAAACGATCTTTCAGCTGGTTGAAGGGGACCAAACGATCTTT	dre-mir-133a-2_r	dre-mir-133a-2		1.07998	0.22248	1.03018	0.75121	1.0877	0.20707	1.12238	0.0004	1.13028	0.05988	1.21674	0.00449	-1.98363	2.99569e-09	1.06206	0.02738	1.03996	0.5565	-1.24216	0.30967	1.47398	2.86756e-06
zfmir1520	CTGTCTTACTGAAACTTGGCAACGATCTTTCTGTCTTACTGAAACTTGGCAACGATCTTT	sblock19194_C3_r	sblock19194_C3		2.09133	0.13577	1.2504	0.61768	2.09621	0.08821	1	1	1.01011	0.93586	1.10836	0.56859	1	1	1	1	1	1	1	1	1.40502	0.50284
zfmir1521	TGATGGACAAGGTCGAAGGTGACGATCTTTTGATGGACAAGGTCGAAGGTGACGATCTTT	sblock19221_C3_l	sblock19221_C3		-1.2735	0.36917	1	1	1	1	-1.05724	0.82073	1	1	1	1	-1.00048	0.99784	1	1	-1.02904	0.89119	-1.05368	0.67635	-1.07875	0.78127
zfmir1522	TTGGAGGTACCTTGCTACGTGGCGATCTTTTTGGAGGTACCTTGCTACGTGGCGATCTTT	sblock19221_C3_l	sblock19221_C3		-1.11591	0.72833	-1.02128	0.91989	-1.01372	0.90419	1	1	1	1	1	1	1	1	1	1	1	1	1	1	1	1
zfmir1523	TCCCTCAACATTTCTAATAGGCCGATCTTTTCCCTCAACATTTCTAATAGGCCGATCTTT	sblock19222_C3_l	sblock19222_C3		1.3332	0.60869	1.30615	0.00027	1.30615	0.00027	1.3315	0.29954	1.12675	0.33227	1.95209	6.57943e-09	1	1	-1.34056	0.14412	1.5695	0.21191	1.16901	0.17247	1	1
zfmir1524	CATTTCCGACTCATTCTATCAACGATCTTTCATTTCCGACTCATTCTATCAACGATCTTT	sblock19222_C3_r	sblock19222_C3		1.00659	0.97145	-1.01393	0.96586	1.07648	0.78449	-1.0172	0.9304	-1.00786	0.94906	1.4517	0.09275	1.08969	0.70955	1	1	1	1	-1.08785	0.18997	1	1
zfmir1525	TGCAAATGCCTTAAAACAGACTCGATCTTTTGCAAATGCCTTAAAACAGACTCGATCTTT	sblock19231_C3_l	sblock19231_C3		-1.04974	0.83831	1	1	1	1	1	1	-1.05878	0.76056	1.00317	0.97769	1	1	1	1	1	1	-1.03647	0.8026	1	1
zfmir1526	ATTCTGTTCTGCTCACCTTTATCGATCTTTATTCTGTTCTGCTCACCTTTATCGATCTTT	sblock19231_C3_r	sblock19231_C3		-1.19752	0.09136	-1.56456	1.02831e-08	-1.42317	0.00011	1.6236	0.00234	-1.2091	0.0108	-1.22369	0.40434	-1.78699	0.0138	-1.88699	0.07679	1.72472	7.73375e-11	-1.07101	0.37388	1.55848	0.04405
zfmir1527	TTAGCTCTCGTGTGCTCGTTAGCGATCTTTTTAGCTCTCGTGTGCTCGTTAGCGATCTTT	sblock19253_C3_r	sblock19253_C3		1	1	-1.13003	0.5375	-1.10605	0.55669	-1.74661	0.07022	-1.786	0.00317	1.1114	0.55769	-2.59393	7e-05	-1.33001	0.22347	1.01597	0.96334	-1.19905	0.02603	-1.31828	0.4844
zfmir1528	CTCGTGTGCTCGTTAGCTCTCGCGATCTTTCTCGTGTGCTCGTTAGCTCTCGCGATCTTT	sblock19253_C3_l	sblock19253_C3		-4.39205	1.6807e-09	1.02218	0.84018	-1.02939	0.86295	1.05754	0.25411	-1.03614	0.50217	1.0253	0.67693	-1.08634	0.72308	-1.39612	0.00328	1.47859	8.23863e-19	-1.25401	0.16907	-1.28421	0.48526
zfmir1529	CACAGCCTTAATACGTCGGTCACGATCTTTCACAGCCTTAATACGTCGGTCACGATCTTT	sblock19283_C3_l	sblock19283_C3		-1.13012	0.63011	1.23774	0.03787	1.23774	0.03787	-1.88034	0.02559	1.12605	0.68256	1.75605	0.60076	1.0479	0.85246	1.39165	0.33556	1.49287	0.2645	-24.5783	0	1.11106	0.73507
zfmir153	CACATAGGAATAGAAAGCCATACGATCTTTCACATAGGAATAGAAAGCCATACGATCTTT	dre-mir-135c-3_l	dre-mir-135c-3		-1.04984	0.64786	-1.01068	0.86414	-1.02229	0.60881	-1.00914	0.8431	-1.10201	0.0288	-1.08759	0.04445	-2.3212	0.00101	1.03113	0.38693	1.04142	0.45475	4.64056	0.00099	-3.15989	2.67107e-12
zfmir1530	CAGCAAAGCTGTTCCACTGAAACGATCTTTCAGCAAAGCTGTTCCACTGAAACGATCTTT	sblock19283_C3_r	sblock19283_C3		1	1	1.3805	0.53699	1	1	1	1	1	1	1	1	1	1	1	1	1	1	1	1	1.64253	0.15486
zfmir1531	TCCAACCTCAGATGCGCATGACCGATCTTTTCCAACCTCAGATGCGCATGACCGATCTTT	sblock19291_C3_r	sblock19291_C3		1.84666	0.3467	1	1	1	1	1	1	1.10334	0.7892	1	1	1	1	1	1	1	1	1	1	1	1
zfmir1532	TGTCGCACGACATTCTTACCTGCGATCTTTTGTCGCACGACATTCTTACCTGCGATCTTT	sblock19291_C3_r	sblock19291_C3		-1.22051	0.4665	-2.12367	0.00427	-2.12367	0.00427	1	1	1.01306	0.93196	1.16691	0.44137	1	1	1	1	1	1	-1.02109	0.8577	1	1
zfmir1533	TTAACAGCAGATGGCGCTCTAGCGATCTTTTTAACAGCAGATGGCGCTCTAGCGATCTTT	sblock19317_C3_l	sblock19317_C3		-1.62166	0.19395	1.17273	0.03462	1.16461	0.067	-1.38925	0.08095	1.72743	0.00042	1.33266	0.0016	2.80289	0.16863	1	1	1.2132	0.62193	4.76382	6e-05	-1.89232	0.17496
zfmir1534	CTCTAGGCTAGTGTTAAACAGCCGATCTTTCTCTAGGCTAGTGTTAAACAGCCGATCTTT	sblock19317_C3_r	sblock19317_C3		-1.05072	0.89586	1	1	1.05096	0.74361	1	1	1.01383	0.95414	-1.0217	0.87427	1	1	1	1	1	1	1	1	-1.02819	0.89188
zfmir1535	CACTCTGACCATTAATGAAGAGCGATCTTTCACTCTGACCATTAATGAAGAGCGATCTTT	sblock19428_C3_l	sblock19428_C3		1	1	1.08082	0.7774	1	1	1	1	1	1	1	1	1	1	1	1	1	1	1	1	-1.07702	0.82028
zfmir1536	CCGCAGCTATTCTCATCAACACCGATCTTTCCGCAGCTATTCTCATCAACACCGATCTTT	sblock19428_C3_r	sblock19428_C3		-1.11847	0.00803	1.21843	0.00977	-1.03364	0.65643	1.08638	0.20206	1.31491	0.0003	1.4795	3.31718e-10	1.33938	0.0006	1.12391	0.00081	1.16315	0.01093	-1.21326	0.26979	-1.10513	0.30285
zfmir1537	CACTCTGACCATTAATGAAGAGCGATCTTTCACTCTGACCATTAATGAAGAGCGATCTTT	sblock19430_C3_l	sblock19430_C3		-2.94367	0.15048	1	1	1	1	1	1	1	1	1	1	1	1	1	1	1	1	1	1	1.54887	0.43222
zfmir1538	CCGCAGCTATTCTCATCAACACCGATCTTTCCGCAGCTATTCTCATCAACACCGATCTTT	sblock19430_C3_r	sblock19430_C3		-1.18349	0.00459	1.23468	0.005	1.0214	0.8321	1.06548	0.35926	1.32739	0.00017	1.48838	1.18475e-10	1.39165	5e-05	1.10538	0.00476	1.14643	0.01255	-1.02237	0.87162	-1.2493	3e-05
zfmir1539	CTGGTCCAGCTCTGCATCCACTCGATCTTTCTGGTCCAGCTCTGCATCCACTCGATCTTT	sblock19431_C3_l	sblock19431_C3		-1.16753	0.49717	1.17026	0.06161	1.17026	0.06161	1.06086	0.77054	-1.04153	0.74449	1.31043	0.06419	-1.68137	0.09456	1.05789	0.48681	1.27312	0.28046	1.13586	0.01266	-1.36519	0.51739
zfmir154	CTAATGGCTTTGAACCCTACATCGATCTTTCTAATGGCTTTGAACCCTACATCGATCTTT	dre-mir-135c-3_r	dre-mir-135c-3		-1.18215	0.10725	-1.69007	1.49199e-18	-1.56552	2.29865e-09	1.5234	1.61239e-07	1.0253	0.77197	-2.08277	0.00033	1	1	-1.03642	0.68477	-2.12591	5.12734e-13	1.21814	0.13544	-3.64582	1.08246e-15
zfmir1540	CTGTCGACCCCCTCAACACCAACGATCTTTCTGTCGACCCCCTCAACACCAACGATCTTT	sblock19431_C3_l	sblock19431_C3		1	1	-1.06989	0.8036	1	1	-1.07781	0.56829	1.07147	0.68183	-1.06779	0.49574	1.03404	0.87283	-1.66522	0.00051	1.45665	0.22277	-1.03467	0.77693	2.7475	0.03874
zfmir1541	GATCATACATGAAACCCCTGGGCGATCTTTGATCATACATGAAACCCCTGGGCGATCTTT	sblock19434_C3_l	sblock19434_C3		1	1	1.08481	0.73486	1.00981	0.92756	-1.06716	0.80341	-2.42051	0.00193	-1.81989	0.10946	1	1	-1.36809	0.33342	-1.4577	0.45871	-1.11434	0.67777	1.01481	0.94115
zfmir1542	ATTTGATGTTAATATATATAAACGATCTTTATTTGATGTTAATATATATAAACGATCTTT	sblock19434_C3_l	sblock19434_C3		1	1	1	1	1	1	1	1	1.03141	0.83734	1	1	1.20028	0.46964	1	1	1	1	1	1	1	1
zfmir1543	GATCATACATGAAACCCCTGGGCGATCTTTGATCATACATGAAACCCCTGGGCGATCTTT	sblock19435_C3_l	sblock19435_C3		1	1	1.02964	0.92672	1	1	-1.24285	0.45318	-2.52176	1.50288e-06	-1.22232	0.43952	1	1	-1.3938	0.0865	-1.19432	0.61937	-1.5039	0.01107	1.32791	0.54577
zfmir1544	ATCAGGACAGGTATCTGATGTTCGATCTTTATCAGGACAGGTATCTGATGTTCGATCTTT	sblock19435_C3_l	sblock19435_C3		1	1	1.38769	0.51608	-1.04719	0.78115	1.35165	0.27857	-1.01193	0.9308	1	1	1	1	1	1	1	1	1	1	-1.52488	0.47627
zfmir1545	GATCATACATGAAACCCCTGGGCGATCTTTGATCATACATGAAACCCCTGGGCGATCTTT	sblock19436_C3_l	sblock19436_C3		1	1	-1.16111	0.50776	-1.03561	0.79997	-2.19142	0.06874	1.14604	0.56639	-1.61708	0.00858	1	1	1.02925	0.88439	-1.33214	0.58952	-1.65484	0.13873	-1.11182	0.73547
zfmir1546	ATTTGATGTTAATATATATAAACGATCTTTATTTGATGTTAATATATATAAACGATCTTT	sblock19436_C3_l	sblock19436_C3		1.09935	0.75136	1	1	1	1	1	1	1	1	1	1	1	1	1	1	1.17856	0.52113	1	1	-1.06533	0.80413
zfmir1547	GCTCTTCATCTAGTGACACGAACGATCTTTGCTCTTCATCTAGTGACACGAACGATCTTT	sblock19450_C3_l	sblock19450_C3		1	1	-1.10669	0.78257	1.11516	0.62174	1	1	-1.1184	0.74935	1.45335	0.11353	1	1	1	1	1.39687	0.40945	-1.15638	0.27635	-1.11889	0.7256
zfmir1548	TCATCCTCCTGCTCTTCATCTACGATCTTTTCATCCTCCTGCTCTTCATCTACGATCTTT	sblock19450_C3_r	sblock19450_C3		1.08657	0.41202	1.12784	0.2808	1.10874	0.15886	-1.17537	0.07065	1.30503	6.98212e-15	1.46548	4.02473e-13	1.20677	0.35096	-1.0022	0.95954	1.40063	0.00011	-1.06358	0.44059	-1.28412	0.23627
zfmir1549	TCCTGCTCTTCATCTAGTGACACGATCTTTTCCTGCTCTTCATCTAGTGACACGATCTTT	sblock19451_C3_l	sblock19451_C3		1.17326	0.15993	-1.25609	2e-05	-1.10772	0.33527	-1.05019	0.51924	-1.07639	0.29575	-1.06695	0.10609	-1.51462	0.00359	1.01238	0.8177	-1.03942	0.60979	1.05969	0.18348	-1.85287	9.52752e-06
zfmir155	AACTATACAAACTACTACCTCACGATCTTTAACTATACAAACTACTACCTCACGATCTTT	dre-let-7g-1_l	dre-let-7g-1		-1.01139	0.82516	-1.13957	0.00402	-1.07356	0.08403	-1.12937	0.0047	-1.02733	0.50223	1.07995	0.15805	1.22793	0.00029	1.02855	0.3232	-1.02373	0.63975	-1.17131	0.23431	-2.81299	0
zfmir1550	AGTGACACAAACATCATCCTCCCGATCTTTAGTGACACAAACATCATCCTCCCGATCTTT	sblock19451_C3_l	sblock19451_C3		1.11553	0.70718	1.25196	0.43101	1.09782	0.70883	-1.14569	0.4105	1.16659	0.49092	1.22296	0.3884	1.40817	0.39336	1.13359	0.50415	1.07823	0.81428	1.29075	0.23926	-1.0948	0.75455
zfmir1551	GCTCTTCATCTAGTGACACGAACGATCTTTGCTCTTCATCTAGTGACACGAACGATCTTT	sblock19452_C3_l	sblock19452_C3		1	1	1.403	0.23265	1.034	0.80643	-1.10449	0.58545	-1.36983	0.25209	1.01024	0.96425	1	1	-1.01454	0.94054	-1.187	0.65235	1.12558	0.31425	1.10589	0.74087
zfmir1552	TCATCCTCCTGCTCTTCATCTACGATCTTTTCATCCTCCTGCTCTTCATCTACGATCTTT	sblock19452_C3_r	sblock19452_C3		1.02646	0.75963	1.10873	0.35492	-1.00157	0.97575	-1.25315	0.00956	1.32556	1.54564e-11	1.50445	1.18022e-23	1.29541	0.21189	1.0099	0.80729	1.41678	0.00033	-1.01864	0.78772	-1.23653	1e-05
zfmir1553	ACCATGCCAGCTTTATATCGAACGATCTTTACCATGCCAGCTTTATATCGAACGATCTTT	sblock19479_C3_l	sblock19479_C3		-1.31188	0.5471	-1.21808	0.52847	-1.13504	0.5292	1	1	-1.28791	0.34582	1.22562	0.18214	-1.05156	0.82474	1	1	1.1279	0.71576	-1.03075	0.84123	1.61636	0.21143
zfmir1554	AACCACTACATTGTCCTGCAGACGATCTTTAACCACTACATTGTCCTGCAGACGATCTTT	sblock19479_C3_l	sblock19479_C3		1.07667	0.78499	-1.04196	0.8606	-1.0266	0.83748	1	1	1	1	1	1	1	1	1	1	1	1	-1.06061	0.71801	1.09317	0.76064
zfmir1555	GCACCCTCTCCCTACAGCTTCACGATCTTTGCACCCTCTCCCTACAGCTTCACGATCTTT	sblock19497_C3_l	sblock19497_C3		-1.0869	0.80536	-1.08833	0.44321	-1.07667	0.49719	1.42759	9e-05	1.10103	0.00746	1.30784	0.52792	1.45195	0.02273	-1.87458	2e-05	1.267	0.13225	-2.0349	0	1.28694	0.30807
zfmir1556	AAACAAAGGCTTTCCTCAACTCCGATCTTTAAACAAAGGCTTTCCTCAACTCCGATCTTT	sblock19497_C3_r	sblock19497_C3		1.3006	0.44065	-1.70607	0.18452	1.41918	0.24169	1.18361	0.26249	-1.06336	0.82619	1.51703	0.01297	-1.26918	0.39726	-1.24508	0.42844	2.62562	0.00014	1.30094	0.00578	2.23211	0.26752
zfmir1557	TGTTTATGCTATCATTGTCTAACGATCTTTTGTTTATGCTATCATTGTCTAACGATCTTT	sblock19664_C3_l	sblock19664_C3		1	1	1	1	1	1	1	1	1.70926	0.09758	1	1	1	1	1	1	1	1	1.19146	0.2636	1	1
zfmir1558	TAATTTTACAGATAGAGACATTCGATCTTTTAATTTTACAGATAGAGACATTCGATCTTT	sblock19664_C3_l	sblock19664_C3		-1.05103	0.83552	1.00786	0.98166	-1.17861	0.51632	1	1	1	1	-1.01311	0.92142	1	1	1	1	-6.50108	0.09515	1	1	1.06793	0.80147
zfmir1559	TTGGTTTACTTGTTATCTCTAACGATCTTTTTGGTTTACTTGTTATCTCTAACGATCTTT	sblock19717_C3_l	sblock19717_C3		1	1	1.01153	0.96514	1	1	1	1	1	1	1	1	1	1	1	1	1	1	1.02355	0.77444	1	1
zfmir156	AGAAAGACAGTAGGCTGTATAGCGATCTTTAGAAAGACAGTAGGCTGTATAGCGATCTTT	dre-let-7g-1_r	dre-let-7g-1		1	1	-1.63644	0.00018	-1.63644	0.00018	-1.13931	0.60071	-1.1909	0.32592	-1.42759	0.12423	-1.08073	0.76493	2.16861	0.02223	-1.73196	0.03394	-1.00501	0.98183	1.25041	0.60003
zfmir1560	CGCGAGGAGAAGTGAACCGTGACGATCTTTCGCGAGGAGAAGTGAACCGTGACGATCTTT	sblock19717_C3_r	sblock19717_C3		1	1	1	1	1	1	1	1	1	1	1.08267	0.60852	1	1	1	1	-1.0721	0.7415	-1.055	0.72343	1	1
zfmir1561	AGCAGAAAAGCTTTCCTATAGGCGATCTTTAGCAGAAAAGCTTTCCTATAGGCGATCTTT	sblock19733_C3_l	sblock19733_C3		1	1	1	1	1	1	1	1	1	1	-1.01672	0.89855	-1.02307	0.92827	1	1	1.22661	0.62644	1	1	-1.05714	0.81957
zfmir1562	GGAAAGTTCTCATAAGCTGTGCCGATCTTTGGAAAGTTCTCATAAGCTGTGCCGATCTTT	sblock19733_C3_r	sblock19733_C3		-2.63163	0.00224	-3.03945	0.05804	-3.05579	0.0427	-1.02637	0.90771	-1.0475	0.83285	-1.56364	0.02298	1	1	-1.06444	0.80871	1.71147	0.16676	1.06565	0.61508	1	1
zfmir1563	ATGAATCTGACCTTGTATCTCACGATCTTTATGAATCTGACCTTGTATCTCACGATCTTT	sblock19769_C3_l	sblock19769_C3		-3.82867	0.00054	1.19577	0.21187	1.16351	0.31834	1	1	2.00095	2.50423e-08	1.34466	0.132	1	1	-1.06056	0.69102	1	1	1.02126	0.79179	-1.10555	0.74332
zfmir1564	GAATCTGACCTTGTATCTCAACCGATCTTTGAATCTGACCTTGTATCTCAACCGATCTTT	sblock19769_C3_l	sblock19769_C3		-1.10233	0.74639	1.27962	0.00065	1.27962	0.00065	1.90199	0.06863	1.73476	0.00535	1.57191	0.00389	3.33601	0.02464	1.38509	0.1805	-1.59814	0.22347	-1.02896	0.6266	-1.08603	0.76193
zfmir1565	CAGCGGCTCCTCTGACATCTCACGATCTTTCAGCGGCTCCTCTGACATCTCACGATCTTT	sblock19785_C3_l	sblock19785_C3		1.10474	0.63767	-1.05776	0.59902	-1.04581	0.65754	1.09104	0.31745	1.04571	0.08454	1.15906	0.00017	1.01884	0.83498	1.04563	0.37379	1.19113	0.09829	1.08063	0.46074	-3.24696	5e-05
zfmir1566	TCTTCCCTCATCTGATGTGTTGCGATCTTTTCTTCCCTCATCTGATGTGTTGCGATCTTT	sblock19785_C3_r	sblock19785_C3		-1.27762	0.26733	-1.11207	0.4581	-1.11629	0.31072	-1.32261	0.00513	1.02156	0.59025	1.10769	0.01317	-1.60651	0.01109	-1.32148	5e-05	1.20291	0.06759	1.00313	0.90823	-2.21858	3.06861e-10
zfmir1567	CACTCTGACCATTAATGAAGAGCGATCTTTCACTCTGACCATTAATGAAGAGCGATCTTT	sblock19844_C3_l	sblock19844_C3		-1.03654	0.87001	-1.08814	0.76737	-1.03671	0.86927	1	1	-1.06073	0.75517	1	1	1	1	1	1	1	1	1	1	1	1
zfmir1568	CCGCAGCTATTCTCATCAACACCGATCTTTCCGCAGCTATTCTCATCAACACCGATCTTT	sblock19844_C3_r	sblock19844_C3		-1.21955	2e-05	1.23845	0.00468	1.00772	0.94224	1.06714	0.34511	1.31893	0.00044	1.47486	3.44238e-09	1.27542	6.03685e-06	1.1226	0.00125	1.15723	0.01248	-1.22544	0.23625	-1.15254	0.0593
zfmir1569	CACTCTGACCATTAATGAAGAGCGATCTTTCACTCTGACCATTAATGAAGAGCGATCTTT	sblock19864_C3_l	sblock19864_C3		1	1	1	1	1	1	1	1	1	1	1	1	1	1	1	1	1	1	1	1	1	1
zfmir157	AACCTATCCTGGATTACTTGAACGATCTTTAACCTATCCTGGATTACTTGAACGATCTTT	dre-mir-26b_l	dre-mir-26b		-1.04405	0.42718	-1.0023	0.95629	-1.00639	0.79759	-1.09946	0.17667	1.04661	0.05909	-1.10356	0.01184	-1.66944	2.74957e-28	-1.04685	0.10501	1.14278	0.0047	-1.15	0.3365	-1.23291	1.23472e-06
zfmir1570	CCGCAGCTATTCTCATCAACACCGATCTTTCCGCAGCTATTCTCATCAACACCGATCTTT	sblock19864_C3_r	sblock19864_C3		-1.24004	7.67644e-06	1.21592	0.00969	-1.00619	0.95387	1.07813	0.2742	1.30679	0.00031	1.46574	6.32865e-09	1.18623	2e-05	1.1107	0.00213	1.13398	0.03798	-1.00175	0.98926	-1.23569	0.04451
zfmir1571	GTATTGTCAGGTTCAGTTTAGACGATCTTTGTATTGTCAGGTTCAGTTTAGACGATCTTT	sblock19894_C3_l	sblock19894_C3		-1.04781	0.84265	1.19926	0.65551	-1.04791	0.84224	-1.09001	0.55274	-1.60395	0.26986	-1.1376	0.57804	1	1	-1.23581	0.36535	1	1	-1.09624	0.60321	1	1
zfmir1572	GGCCACTGACATTACACTGATCCGATCTTTGGCCACTGACATTACACTGATCCGATCTTT	sblock19894_C3_r	sblock19894_C3		1.17923	0.59407	1.1902	0.47417	1.11949	0.54458	-1.16548	0.54179	1.41521	0.33983	1	1	2.01033	0.12604	1	1	1.52104	0.48233	-1.27796	0.30556	1.50169	0.40222
zfmir1573	GCTGAAGCGCTCGGCCTACAAACGATCTTTGCTGAAGCGCTCGGCCTACAAACGATCTTT	sblock19911_C3_l	sblock19911_C3		-1.32968	0.33901	1.10114	0.43458	1.10114	0.43458	1	1	1.06915	0.53416	1.94837	3.42998e-07	2.09825	0.00234	1	1	-1.16588	0.63122	1.00107	0.99	-1.22621	0.47763
zfmir1574	GGACATCAAGCTGCTGGACTTCCGATCTTTGGACATCAAGCTGCTGGACTTCCGATCTTT	sblock19911_C3_l	sblock19911_C3		-1.06009	0.8162	1.73101	0.00417	1.73101	0.00417	1	1	-1.07674	0.70822	-1.10709	0.70416	-1.08118	0.62461	-1.00528	0.95836	1	1	-1.39265	0.01967	1	1
zfmir1575	TGCTCACCAGCCAATAACATCGCGATCTTTTGCTCACCAGCCAATAACATCGCGATCTTT	sblock19954_C3_l	sblock19954_C3		1	1	1	1	1	1	1	1	1	1	1.16408	0.46841	1	1	1.12687	0.61145	-1.13968	0.69844	-1.03333	0.8123	1.61754	0.3314
zfmir1576	TGCTCACCAGCCAATAACATCGCGATCTTTTGCTCACCAGCCAATAACATCGCGATCTTT	sblock19954_C3_l	sblock19954_C3		1	1	1.0874	0.76768	1	1	1	1	1	1	1	1	1	1	1	1	1	1	1	1	1.12805	0.71418
zfmir1577	TTAACTGGACAGTCACTCTAAACGATCTTTTTAACTGGACAGTCACTCTAAACGATCTTT	sblock19962_C3_l	sblock19962_C3		1.02655	0.89994	1	1	1	1	1	1	1	1	1.01016	0.92456	1	1	1	1	1.13247	0.61853	1	1	-1.07003	0.79626
zfmir1578	TTAACTGGACAGTCACTCTAAACGATCTTTTTAACTGGACAGTCACTCTAAACGATCTTT	sblock19962_C3_l	sblock19962_C3		1	1	1	1	1	1	1	1	1	1	1	1	1	1	1	1	1.0515	0.8361	1.03909	0.78334	1.15712	0.68064
zfmir1579	AACCTATCCCAATCCTGACATACGATCTTTAACCTATCCCAATCCTGACATACGATCTTT	sblock19994_C3_l	sblock19994_C3		1.91037	0.03248	-1.06898	0.75915	-1.03631	0.87412	-1.1027	0.7281	-1.95218	2e-05	1.09449	0.53677	1	1	1.37855	0.14056	-1.33023	0.29728	-1.07078	0.37163	1.39442	0.49528
zfmir158	GAAACAAGTAACCAAGAATAGGCGATCTTTGAAACAAGTAACCAAGAATAGGCGATCTTT	dre-mir-26b_r	dre-mir-26b		1.41505	0.27986	-1.54418	4e-05	-1.52706	0.00016	-1.01795	0.87738	-1.0498	0.5671	-2.511	3e-05	-1.36603	0.24295	1.00701	0.92148	-1.05084	0.40869	1.18839	0.46943	1	1
zfmir1580	AATAGCCCAAATACATGTCATACGATCTTTAATAGCCCAAATACATGTCATACGATCTTT	sblock19994_C3_r	sblock19994_C3		1	1	1.2434	0.62252	1	1	1.0434	0.85228	1.66909	0.10978	1.03905	0.84456	-3.01227	0.00369	1	1	1	1	-1.0799	0.54355	1.09963	0.69329
zfmir1581	TCATCAAATGTGAGATTTACAACGATCTTTTCATCAAATGTGAGATTTACAACGATCTTT	sblock20029_C3_l	sblock20029_C3		1.03204	0.88377	1.57612	0.40006	1.02071	0.86344	1	1	1	1	1	1	1	1	1	1	1	1	-1.01529	0.89757	1	1
zfmir1582	TGGCCTCCTTGTTCACCTGATCCGATCTTTTGGCCTCCTTGTTCACCTGATCCGATCTTT	sblock20029_C3_r	sblock20029_C3		-1.02478	0.91038	-1.05339	0.38673	-1.05948	0.28826	-1.03799	0.51106	-1.07613	0.0984	-1.02909	0.47883	-1.08306	0.21103	-1.03858	0.44141	-1.01043	0.83793	-1.14904	0.0009	-2.07638	0.0006
zfmir1583	TTATAACTCGATATGGCATGTACGATCTTTTTATAACTCGATATGGCATGTACGATCTTT	sblock20084_C3_l	sblock20084_C3		1.12396	0.72104	1	1	1	1	1	1	1	1	1.04241	0.75964	1	1	1.06539	0.65314	-1.20697	0.62381	1	1	1.05413	0.91601
zfmir1584	AGCGCACACATCCATAATATAACGATCTTTAGCGCACACATCCATAATATAACGATCTTT	sblock20084_C3_r	sblock20084_C3		1.53888	0.4276	1.10964	0.81309	1.15814	0.71228	1	1	1.07389	0.7827	-1.05344	0.72702	-1.03866	0.86543	1	1	-1.07205	0.7934	-1.00048	0.99421	1.13222	0.76692
zfmir1585	CCATTTCAAACATATTATCTACCGATCTTTCCATTTCAAACATATTATCTACCGATCTTT	sblock20119_C3_l	sblock20119_C3		1	1	1	1	1	1	1	1	-1.01849	0.89251	1.0031	0.97676	1.01591	0.92862	-1.00201	0.98348	1.10054	0.78877	-1.33048	0.0766	1.08505	0.77169
zfmir1586	GACCAATTTTTATAGCATTTATCGATCTTTGACCAATTTTTATAGCATTTATCGATCTTT	sblock20119_C3_r	sblock20119_C3		-1.61976	0.34821	1	1	1	1	1	1	1.00581	0.98045	1	1	1	1	1	1	1	1	1	1	1.05333	0.83106
zfmir1587	AAACTTGTTGGCTGAATCAGTACGATCTTTAAACTTGTTGGCTGAATCAGTACGATCTTT	sblock20138_C3_l	sblock20138_C3		-1.03846	0.86517	1	1	1	1	1	1	1	1	1	1	1	1	1	1	1	1	1	1	1.07702	0.78599
zfmir1588	TAAACTGTCACACAAAATACAACGATCTTTTAAACTGTCACACAAAATACAACGATCTTT	sblock20138_C3_r	sblock20138_C3		1	1	1.34432	0.26842	1.08439	0.61553	1	1	2.66316	0.14546	1	1	1	1	1.05917	0.81571	1	1	1	1	1.05454	0.82992
zfmir1589	CTTGTCTGTAGAACCACACACACGATCTTTCTTGTCTGTAGAACCACACACACGATCTTT	sblock20151_C3_l	sblock20151_C3		1	1	-1.82374	0.19924	1.00703	0.97977	-1.13599	0.42832	1.01918	0.92087	1.16654	0.43113	1	1	1.05354	0.80711	-1.10529	0.7418	-1.04833	0.76007	1	1
zfmir159	AACAACACAACTTACTACCTCACGATCTTTAACAACACAACTTACTACCTCACGATCTTT	dre-let-7h_l	dre-let-7h		1.06901	0.54232	-1.13924	0.01565	-1.08591	0.15623	-1.02878	0.71982	-1.04222	0.34535	-1.02898	0.487	1.35013	1.99343e-19	1.06924	0.05079	-1.09349	0.10715	-1.14347	0.44077	-1.94152	4.1804e-06
zfmir1590	TACTGTGGTTGAATGTTAATTACGATCTTTTACTGTGGTTGAATGTTAATTACGATCTTT	sblock20151_C3_r	sblock20151_C3		-1.55767	0.06888	1.25192	0.49939	1.05632	0.85847	-1.55011	0.20842	-1.16798	0.60316	2.32652	0.00369	-1.35791	0.40561	1.60436	0.28127	-1.11156	0.81485	1.28133	0.28633	-1.31526	0.64336
zfmir1591	AGCCTTCACCACATATTTCAAACGATCTTTAGCCTTCACCACATATTTCAAACGATCTTT	sblock20170_C3_l	sblock20170_C3		1.00533	0.989	-1.07985	0.41787	-1.07985	0.41787	-1.30704	0.05778	1.2398	1.64356e-07	1.02368	0.74401	1.61615	0.00131	-1.24264	0.27724	1.97319	0.04108	-1.27948	0.00911	-1.51099	0.31675
zfmir1592	TCAAAGAGGTTTTTGGTCGCTCCGATCTTTTCAAAGAGGTTTTTGGTCGCTCCGATCTTT	sblock20170_C3_l	sblock20170_C3		-1.73897	0.05444	-1.63876	4e-05	-1.63507	6.72139e-06	-1.11939	0.62815	-1.02422	0.9271	1.39347	0.11641	1	1	-1.71973	0.00165	-1.81956	0.04311	-2.60098	0.00276	-1.2608	0.59233
zfmir1593	AACCAGAACCCATGATAATTGACGATCTTTAACCAGAACCCATGATAATTGACGATCTTT	sblock20171_C3_l	sblock20171_C3		-1.06377	0.80863	1.12038	0.7267	1	1	1	1	1.0166	0.94527	1.12425	0.40073	1	1	1	1	1.15537	0.68268	-1.20385	0.2947	1.05173	0.8351
zfmir1594	TCTGAGTCTACAATCCCTCCAGCGATCTTTTCTGAGTCTACAATCCCTCCAGCGATCTTT	sblock20171_C3_r	sblock20171_C3		-1.6927	0.06434	1.27814	0.00776	1.27814	0.00776	1.15974	0.25782	1.3922	0.00144	-2.00099	0.04822	2.18016	0.00451	1.06936	0.26691	-1.20261	0.07015	-4.36288	7.05536e-22	-1.56996	0.19673
zfmir1595	CAGCTGTCCGCCATTAGAGTTCCGATCTTTCAGCTGTCCGCCATTAGAGTTCCGATCTTT	sblock20256_C3_l	sblock20256_C3		-1.39098	0.29739	-1.63094	0.3511	-1.39098	0.29739	1.12332	0.81712	-1.55244	0.00017	1.19715	0.34923	-1.20096	0.47311	-1.08887	0.77474	1.55985	0.23685	-1.60639	2.78188e-06	-1.24233	0.5558
zfmir1596	CTCTCCCTCATTAGCATATACACGATCTTTCTCTCCCTCATTAGCATATACACGATCTTT	sblock20256_C3_r	sblock20256_C3		2.31556	0.03267	1.07956	0.47473	1.08447	0.45376	1.0278	0.66029	1.11849	0.11276	1.1255	0.00094	1.37786	0.35128	1.0801	0.17027	1.53357	1.16917e-09	-1.02648	0.81729	-1.43407	0.24976
zfmir1597	CCACCTTATAAAAACGCAATCACGATCTTTCCACCTTATAAAAACGCAATCACGATCTTT	sblock20297_C3_l	sblock20297_C3		1.21709	0.63227	-1.01001	0.97868	1.10681	0.65913	-1.03315	0.87038	-1.15506	0.52791	1	1	1	1	1.02893	0.88844	-1.03044	0.88955	1.05178	0.50996	1	1
zfmir1598	TTATTAGAACAGTGGCATAACTCGATCTTTTTATTAGAACAGTGGCATAACTCGATCTTT	sblock20297_C3_l	sblock20297_C3		1	1	1.19249	0.59429	1.02075	0.85468	1	1	1	1	1	1	1	1	1	1	1	1	1	1	1.23455	0.61327
zfmir1599	TTAAAAGCTAGAAATAACAAAACGATCTTTTTAAAAGCTAGAAATAACAAAACGATCTTT	sblock20431_C3_l	sblock20431_C3		1.42516	0.51946	-1.07275	0.86055	1.30143	0.38821	1.16922	0.4416	-1.33776	0.14525	1	1	1.4054	0.17224	1.05701	0.79478	-1.24885	0.46096	1	1	-1.22062	0.60404
zfmir16	AGTAGTACAACAGAAAAAGGGCCGATCTTTAGTAGTACAACAGAAAAAGGGCCGATCTTT	dre-mir-130c-1_l	dre-mir-130c-1		-1.21979	0.46906	-1.57677	2.72362e-12	-1.57447	1.02028e-12	-1.02787	0.68433	-1.06796	0.17185	-3.34046	0.00078	-1.00819	0.93715	1.10597	0.30096	-1.2105	0.0252	-1.01495	0.89631	-1.13051	0.71375
zfmir160	TGGAAGGCAGTAAATTGTATAGCGATCTTTTGGAAGGCAGTAAATTGTATAGCGATCTTT	dre-let-7h_r	dre-let-7h		-1.05743	0.82208	1.07502	0.80203	-1.07814	0.75192	-1.00209	0.99386	-1.22248	0.40015	1	1	1.01002	0.96469	1	1	1	1	-1.32002	0.18397	1	1
zfmir1600	AACAGAATAGGACGACAAAGAACGATCTTTAACAGAATAGGACGACAAAGAACGATCTTT	sblock20431_C3_r	sblock20431_C3		1	1	1	1	1	1	-1.0011	0.99245	1	1	1.10619	0.61155	-1.18225	0.38069	-1.0184	0.93962	1.06719	0.80098	1	1	1.04875	0.84299
zfmir1601	GACAGCCTGGAGCAAGAGCTTGCGATCTTTGACAGCCTGGAGCAAGAGCTTGCGATCTTT	sblock20609_C3_l	sblock20609_C3		1	1	1.04623	0.84315	1	1	1	1	1	1	1	1	1	1	1	1	1	1	1	1	-1.07655	0.78445
zfmir1602	CTCTGCAGAGCTTCACTTCCCACGATCTTTCTCTGCAGAGCTTCACTTCCCACGATCTTT	sblock20609_C3_r	sblock20609_C3		-1.63141	0.05294	1.35781	8.27706e-08	1.35781	8.27706e-08	-1.51166	0.17601	1.06937	0.17473	1.20649	0.03086	1.50017	0.00022	1.23339	0.1332	1.2465	0.55933	1.42764	0.00752	-1.5858	0.23981
zfmir1603	CGGCCGTCGCTGCAGGAAAACACGATCTTTCGGCCGTCGCTGCAGGAAAACACGATCTTT	sblock20639_C3_l	sblock20639_C3		1.10224	0.74752	1	1	1	1	1	1	-1.12337	0.56416	1	1	1	1	1	1	1	1	1.00713	0.92133	-1.04829	0.83894
zfmir1604	GCACGACAGAGAATCACCGTCACGATCTTTGCACGACAGAGAATCACCGTCACGATCTTT	sblock20639_C3_r	sblock20639_C3		-1.44403	0.16466	1.26846	0.55772	-1.12405	0.71609	1	1	1.02817	0.85018	1	1	-1.02465	0.90718	1	1	1.04748	0.84485	-1.02303	0.85633	1.31341	0.36977
zfmir1605	CTGTCCAGGCTGACACAGGTTTCGATCTTTCTGTCCAGGCTGACACAGGTTTCGATCTTT	sblock20778_C3_l	sblock20778_C3		1	1	1.05641	0.92655	-1.21065	0.3908	-1.02187	0.90808	1.23488	0.47604	1.21935	0.31028	-1.599	0.48547	-1.21763	0.45113	-1.18635	0.60465	-1.22345	0.38	-1.29108	0.44125
zfmir1606	GCGTGGAGTAGCAGAACTGCAGCGATCTTTGCGTGGAGTAGCAGAACTGCAGCGATCTTT	sblock20778_C3_l	sblock20778_C3		1	1	-1.45034	0.21567	-1.19137	0.50077	1.80258	0.11431	-1.04767	0.78549	1	1	1.53219	0.50994	1.07359	0.64034	1	1	1	1	-1.42802	0.48176
zfmir1607	TTATAACTCGATATGGCATGTACGATCTTTTTATAACTCGATATGGCATGTACGATCTTT	sblock20796_C3_l	sblock20796_C3		1.05673	0.82351	-1.35623	0.51934	1.03576	0.79822	1	1	1	1	1	1	1	1	1	1	1	1	1	1	-1.07831	0.78353
zfmir1608	AGCGCACACATCCATAATATAACGATCTTTAGCGCACACATCCATAATATAACGATCTTT	sblock20796_C3_r	sblock20796_C3		1	1	1.36677	0.35716	1.0753	0.7868	1.04616	0.86445	1.02873	0.84757	1	1	1.00974	0.97193	1.71567	0.01212	1.19505	0.48242	1.03364	0.7444	1	1
zfmir1609	GTTTAGGCTATCTGCGTGTTCTCGATCTTTGTTTAGGCTATCTGCGTGTTCTCGATCTTT	sblock20879_C3_l	sblock20879_C3		-1.05235	0.91059	-1.06747	0.38532	-1.06747	0.38532	-1.00652	0.957	-1.25468	0.00695	1.1783	0.06491	-1.3615	0.24904	-1.31274	0.03683	-1.06904	0.72903	-1.01942	0.79156	-1.27765	0.57896
zfmir161	AACTATACAAACTACTACCTCACGATCTTTAACTATACAAACTACTACCTCACGATCTTT	dre-let-7g-2_l	dre-let-7g-2		1.0404	0.64332	-1.14238	0.00435	-1.09378	0.08002	-1.14675	0.00016	-1.02171	0.58549	1.05548	0.2596	1.14517	0.00559	1.03473	0.2851	-1.02915	0.54407	-1.37441	0.01223	-2.17009	6.65488e-11
zfmir1610	GCGTGGAGTAGCAGAACTGCAGCGATCTTTGCGTGGAGTAGCAGAACTGCAGCGATCTTT	sblock20879_C3_l	sblock20879_C3		1	1	-1.08737	0.76879	1	1	1	1	1	1	1	1	1	1	1	1	1	1	1	1	1	1
zfmir1611	TCGGTGGACGGGTAAGCGCGCACGATCTTTTCGGTGGACGGGTAAGCGCGCACGATCTTT	sblock20915_C3_l	sblock20915_C3		-1.04369	0.85227	-1.04902	0.87009	1	1	-2.04469	0.0216	-4.60618	0.01094	-2.23139	0.00249	1	1	-1.67269	0.08743	-1.22334	0.59446	1	1	-1.10153	0.7488
zfmir1612	TGATCGGTGGACGGGTAAGCGCCGATCTTTTGATCGGTGGACGGGTAAGCGCCGATCTTT	sblock20915_C3_l	sblock20915_C3		1	1	-1.16801	0.35703	1	1	-1.05749	0.82704	-3.46726	0.10363	-2.26643	0.01998	1	1	1	1	-1.75567	0.18564	1	1	-1.012	0.97959
zfmir1613	GCTGTGCAAATTATCAATCAATCGATCTTTGCTGTGCAAATTATCAATCAATCGATCTTT	sblock21018_C3_l	sblock21018_C3		1.21405	0.6416	-1.13942	0.71403	-1.13942	0.71403	1	1	-1.05967	0.75493	1	1	1	1	1	1	-1.34487	0.45289	1	1	1.35735	0.5295
zfmir1614	GATAACAGTTGATATCTACGTACGATCTTTGATAACAGTTGATATCTACGTACGATCTTT	sblock21018_C3_r	sblock21018_C3		1	1	-1.09764	0.75257	1	1	1	1	1	1	1.07365	0.65342	1.1402	0.47209	1	1	-1.28819	0.56297	-1.00978	0.89434	1.10013	0.7588
zfmir1615	CCAGTGTCCTATTTCTCCAAAACGATCTTTCCAGTGTCCTATTTCTCCAAAACGATCTTT	sblock21032_C3_l	sblock21032_C3		-1.74347	0.30065	-1.11689	0.23267	-1.11373	0.2372	1.20281	0.05481	-2.27531	1.40508e-13	1.72605	0.42561	-1.31271	0.31079	-1.00038	0.99673	-1.19548	0.10658	-5.22533	0	1	1
zfmir1616	GCAAGAAGACAAGTTTGGTGTACGATCTTTGCAAGAAGACAAGTTTGGTGTACGATCTTT	sblock21032_C3_r	sblock21032_C3		1.17645	0.67098	-1.14973	0.6831	1	1	-1.01826	0.9289	1	1	1	1	-1.01034	0.92301	1	1	1	1	-1.00831	0.93961	-1.78772	0.16434
zfmir1617	AGTACTTAAAACCAACCATCTACGATCTTTAGTACTTAAAACCAACCATCTACGATCTTT	sblock21046_C3_l	sblock21046_C3		1	1	1.13958	0.70698	1	1	1	1	1	1	-1.00883	0.94611	1.48382	0.34906	1	1	1	1	-1.04022	0.78442	1.40781	0.28135
zfmir1618	TATATTTAAGGATTATCTACTACGATCTTTTATATTTAAGGATTATCTACTACGATCTTT	sblock21046_C3_r	sblock21046_C3		1.11532	0.73079	1	1	1	1	1	1	1	1	1	1	1	1	1	1	1	1	1	1	1	1
zfmir1619	ACACTGGAGCAATTCTGGAGGACGATCTTTACACTGGAGCAATTCTGGAGGACGATCTTT	sblock21125_C3_l	sblock21125_C3		-1.08343	0.77483	-1.24696	0.54134	-1.02419	0.91084	1	1	-1.11203	0.59224	-1.12731	0.50142	1	1	-1.14364	0.53389	1.20596	0.65222	-1.04231	0.73419	1	1
zfmir162	AAAGACAGTAGACTGTATAGTTCGATCTTTAAAGACAGTAGACTGTATAGTTCGATCTTT	dre-let-7g-2_r	dre-let-7g-2		1	1	-2.00128	0.05598	-1.65672	0.13897	1.1297	0.71228	-1.1162	0.75406	1.21134	0.40761	-1.43811	0.24945	1.12009	0.72751	-1.11187	0.75731	1	1	1.52534	0.50396
zfmir1620	GGATTTGCCAAATTTTGTCTGACGATCTTTGGATTTGCCAAATTTTGTCTGACGATCTTT	sblock21125_C3_l	sblock21125_C3		1	1	1	1	1	1	1	1	1	1	1	1	1	1	1	1	1	1	-1.07223	0.70056	1	1
zfmir1621	CTCTGGACACTGAATATCAATACGATCTTTCTCTGGACACTGAATATCAATACGATCTTT	sblock21799_C3_l	sblock21799_C3		1	1	-1.32327	0.17317	-1.07362	0.65795	1.1194	0.54773	1.47422	0.20309	1.12361	0.61229	1	1	1	1	-1.00154	0.99316	-1.07558	0.5808	1	1
zfmir1622	GAAACCTACTTTTGCGAACTAGCGATCTTTGAAACCTACTTTTGCGAACTAGCGATCTTT	sblock21799_C3_r	sblock21799_C3		1	1	-1.09371	0.75894	1	1	1	1	1	1	-1.32946	0.27761	-1.07028	0.79786	1.01607	0.93867	1.18622	0.65978	-1.15789	0.47754	1	1
zfmir1623	ACAACTGCAGATTTCAGAACTCCGATCTTTACAACTGCAGATTTCAGAACTCCGATCTTT	sblock21831_C3_l	sblock21831_C3		1	1	1	1	1	1	1	1	1	1	1	1	-1.12431	0.70033	1	1	1	1	1	1	1.87988	0.1387
zfmir1624	CCACAAGTCAAGGGATGATGAACGATCTTTCCACAAGTCAAGGGATGATGAACGATCTTT	sblock21831_C3_r	sblock21831_C3		-1.03034	0.88699	-1.01984	0.92324	-1.01984	0.92324	-1.43022	0.31201	-7.29673	0.00889	-1.44538	0.18004	1	1	-1.00261	0.98866	-1.32914	0.30153	1	1	1	1
zfmir1625	ACTGGGGTTTGAAGAACTGCCACGATCTTTACTGGGGTTTGAAGAACTGCCACGATCTTT	sblock21870_C3_l	sblock21870_C3		1	1	-1.1583	0.55813	-1.13524	0.57262	-2.27779	0.01478	-5.39946	0.00484	-3.7458	7.73775e-25	-1.54598	0.05072	-1.62807	0.02477	-2.82412	0.0004	1.66969	0.13957	1.2318	0.63231
zfmir1626	ACTGGGGTTTGAAGAACTGCCACGATCTTTACTGGGGTTTGAAGAACTGCCACGATCTTT	sblock21870_C3_r	sblock21870_C3		-1.06467	0.80705	1.09819	0.75738	-1.1481	0.52721	-2.0537	0.0443	-2.81244	0.06132	-4.83185	1.52548e-36	1	1	-2.06699	0.10626	-5.15398	4e-05	1.08083	0.82827	-1.09812	0.75213
zfmir1627	ATCTGGCTGCCCTTGTACTTCACGATCTTTATCTGGCTGCCCTTGTACTTCACGATCTTT	sblock22072_C3_l	sblock22072_C3		-1.17104	0.66665	-1.17893	0.46404	-1.55205	0.04734	1.05663	0.81731	1.56903	0.07011	2.93602	0.15719	-1.01156	0.95125	-1.07457	0.71411	-1.03795	0.86911	-3.27731	1.40935e-17	1.11602	0.72775
zfmir1628	GGGACTGTAGTCAGGAAAAATACGATCTTTGGGACTGTAGTCAGGAAAAATACGATCTTT	sblock22072_C3_l	sblock22072_C3		1.03779	0.86599	-1.20475	0.63003	1.03806	0.86478	1	1	1	1	-1.00738	0.97488	1.20827	0.47213	1	1	1.16189	0.67259	1	1	1.27731	0.58144
zfmir1629	CACAGCCTTAATACGTCGGTCACGATCTTTCACAGCCTTAATACGTCGGTCACGATCTTT	sblock22148_C3_l	sblock22148_C3		1.28835	0.57967	1.09782	0.62036	1.09782	0.62036	-1.41151	0.18561	-1.21162	0.12155	5.85059	0.07075	1.03891	0.89525	1.06993	0.75097	1.23465	0.59085	-29.3756	0	-1.04986	0.83545
zfmir163	CCCAACAACATGAAACTACCTACGATCTTTCCCAACAACATGAAACTACCTACGATCTTT	dre-mir-196a-1_l	dre-mir-196a-1		-1.07776	0.6023	-1.00164	0.98445	-1.01224	0.82914	-1.012	0.88577	-1.0111	0.7893	-1.08131	0.09353	-1.18335	0.19068	-1.05805	0.03052	-1.04883	0.35445	-1.06167	0.92825	-1.4085	7e-05
zfmir1630	CAGCAAAGCTGTTCCACTGAAACGATCTTTCAGCAAAGCTGTTCCACTGAAACGATCTTT	sblock22148_C3_r	sblock22148_C3		1	1	1	1	1	1	1	1	1	1	1.04094	0.75695	1	1	1	1	-1.49646	0.45794	-1.01799	0.84733	1	1
zfmir1631	GTAAGCATGTCTTTATCCTTCCCGATCTTTGTAAGCATGTCTTTATCCTTCCCGATCTTT	sblock22169_C3_l	sblock22169_C3		-1.46848	0.24619	-1.11263	0.06984	-1.10789	0.08086	-1.98985	1.62567e-06	-1.10744	0.26773	-1.12608	0.03882	-1.52262	0.00215	-1.13676	0.14042	1.02127	0.85095	1.23584	0.07802	-3.47143	6e-05
zfmir1632	TTTGGTACCTTTGATGTCACTGCGATCTTTTTTGGTACCTTTGATGTCACTGCGATCTTT	sblock22169_C3_l	sblock22169_C3		-1.12743	0.71415	1.11628	0.71294	1	1	1	1	1	1	-1.02323	0.83757	1	1	1	1	1	1	-1.25613	0.51882	1.29479	0.56926
zfmir1633	CTGGATTTAATAGATTATTGGGCGATCTTTCTGGATTTAATAGATTATTGGGCGATCTTT	sblock22176_C3_l	sblock22176_C3		4.20857	0.01901	1.08425	0.59051	1.08425	0.59051	-1.68307	0.00874	-2.19762	0.05023	-3.24646	1.40116e-08	1.04292	0.82544	-1.83566	0.00021	-1.92675	0.12485	2.17821	0.00758	-1.07281	0.79137
zfmir1634	CCGCACCTCAAACACCCGCTAACGATCTTTCCGCACCTCAAACACCCGCTAACGATCTTT	sblock22176_C3_r	sblock22176_C3		1.02371	0.8673	1.3572	8.93562e-10	1.32519	1.23719e-11	1.23538	0.00497	1.28556	0.0041	1.25717	0.00207	1.01993	0.83081	1.11524	0.01379	-1.24558	0.0029	1.08325	0.3965	6.42851	0
zfmir1635	TGTTCCTCAATTTAGAGAGTCGCGATCTTTTGTTCCTCAATTTAGAGAGTCGCGATCTTT	sblock22456_C3_l	sblock22456_C3		1	1	-1.18473	0.64961	1	1	1	1	-1.08225	0.63739	-1.21182	0.38828	1	1	1	1	1	1	-1.09729	0.63067	1	1
zfmir1636	TCGAGTAGTACATTTGACGTGACGATCTTTTCGAGTAGTACATTTGACGTGACGATCTTT	sblock22456_C3_l	sblock22456_C3		1.1852	0.66375	1	1	1	1	1.0172	0.88715	-1.04851	0.78319	1	1	1.00432	0.96547	1	1	1	1	1	1	1	1
zfmir1637	ACGCAAACCACAAGGAACTACACGATCTTTACGCAAACCACAAGGAACTACACGATCTTT	sblock22516_C3_l	sblock22516_C3		1	1	1	1	1	1	1	1	1	1	1	1	-1.05682	0.72351	1.31397	0.4015	1	1	-1.08051	0.4599	-1.04793	0.83985
zfmir1638	GGCACATTTCGAGCAACAAACACGATCTTTGGCACATTTCGAGCAACAAACACGATCTTT	sblock22516_C3_r	sblock22516_C3		2.10902	0.01548	1.18814	0.52385	1.31064	0.29364	1	1	1	1	1.0116	0.91551	1	1	1	1	-1.05459	0.82603	-1.18392	0.45702	1.19383	0.7459
zfmir1639	CTCTGACAGTCCTATGATAATCCGATCTTTCTCTGACAGTCCTATGATAATCCGATCTTT	sblock22582_C3_l	sblock22582_C3		1	1	1.11133	0.73613	1	1	1.01939	0.92253	1	1	1.04725	0.84313	1	1	-2.88053	0.02845	-2.65091	0.00877	-1.05212	0.80909	1.86891	0.32146
zfmir164	TCAAGGCAGTTTCTTGTTGTCGCGATCTTTTCAAGGCAGTTTCTTGTTGTCGCGATCTTT	dre-mir-196a-1_r	dre-mir-196a-1		-2.22422	0.00336	-1.41166	0.00057	-1.42146	0.00013	-1.03562	0.84383	1.09978	0.73197	-1.78735	0.00365	-4.28166	2e-05	-1.22642	0.02629	-1.39026	7.63863e-13	-1.48556	0.07313	-2.91637	0.00632
zfmir1640	AAACAGGAGCCATCATGCATTTCGATCTTTAAACAGGAGCCATCATGCATTTCGATCTTT	sblock22582_C3_r	sblock22582_C3		1	1	1	1	1	1	1	1	1.05339	0.77002	1	1	1	1	1.05104	0.83533	-3.66373	0.13958	1	1	1.60146	0.09467
zfmir1641	TTAGAAACCCCCATATGCAATACGATCTTTTTAGAAACCCCCATATGCAATACGATCTTT	sblock22677_C3_l	sblock22677_C3		1.31907	0.55968	-1.18214	0.65181	-1.17462	0.66859	1	1	1.41024	0.20679	1.1495	0.46347	1	1	1.02979	0.88941	1.07827	0.71418	1.20099	0.4751	1.10487	0.74236
zfmir1642	AGACAAGCACTTCAATTCCAAGCGATCTTTAGACAAGCACTTCAATTCCAAGCGATCTTT	sblock22677_C3_r	sblock22677_C3		1.10962	0.7365	1.07052	0.79435	1.04401	0.76837	1	1	1.68659	0.12539	1.02877	0.87384	1	1	1	1	1.08765	0.78117	-1.10877	0.36227	-1.18527	0.65776
zfmir1643	GAGTCTGACTGGATTAACGGTACGATCTTTGAGTCTGACTGGATTAACGGTACGATCTTT	sblock22687_C3_l	sblock22687_C3		-1.53981	0.38442	1	1	1	1	1	1	1	1	1	1	1	1	1	1	1	1	1	1	1	1
zfmir1644	CAATCACCCACTCACTCTCTCTCGATCTTTCAATCACCCACTCACTCTCTCTCGATCTTT	sblock22687_C3_r	sblock22687_C3		2.62167	0.02723	1.09786	0.13592	1.09187	0.20597	-1.18466	0.41715	1.14252	0.0009	-1.01776	0.78608	1.0282	0.90485	1.33009	0.00043	1.09635	0.25037	1.59075	2e-05	-2.94273	0.01493
zfmir1645	TAACCCAATCCCTGATTAACAACGATCTTTTAACCCAATCCCTGATTAACAACGATCTTT	sblock22760_C3_l	sblock22760_C3		1.07199	0.79343	1.40702	0.47758	1.04484	0.76764	1.14049	0.51998	1.11541	0.60045	1	1	4.4959	0.02428	1	1	-1.07972	0.78065	-1.00194	0.98828	1.93868	0.31431
zfmir1646	CAGAAAGGAAAATGGCACCCCCCGATCTTTCAGAAAGGAAAATGGCACCCCCCGATCTTT	sblock22760_C3_l	sblock22760_C3		1.04542	0.8863	1.21988	0.09762	1.22539	0.0691	1.01246	0.86066	1.01409	0.87215	1.07378	0.21284	1.84129	7e-05	1.30221	0.00699	-1.09453	0.30725	1.0325	0.7265	-1.54633	0.04438
zfmir1647	GCATCAGCCAATCAAACAGCTTCGATCTTTGCATCAGCCAATCAAACAGCTTCGATCTTT	sblock22801_C3_l	sblock22801_C3		-1.01575	0.93514	1.06331	0.89473	-1.10461	0.52617	1.1221	0.55059	1	1	1.01183	0.955	1	1	-1.01196	0.95021	1.02491	0.90629	1	1	1.19354	0.67947
zfmir1648	TGGCTGCTGGCATTGTTCATTGCGATCTTTTGGCTGCTGGCATTGTTCATTGCGATCTTT	sblock22801_C3_r	sblock22801_C3		-1.16828	0.21009	1.25995	0.16429	1.11459	0.46564	1.02004	0.73164	1.65811	2.8277e-37	1.74772	1.5155e-11	3.08574	6.51041e-36	1.04521	0.54634	1.08822	0.25086	-1.23922	0.00038	-2.19212	5.21358e-09
zfmir1649	TTCTAACTTCCCATCACAATCACGATCTTTTTCTAACTTCCCATCACAATCACGATCTTT	sblock22868_C3_l	sblock22868_C3		1	1	1.68818	0.22816	1.07813	0.72479	1.26907	0.38376	1.25592	0.39596	1.62797	0.0414	1.79345	0.16628	-1.27238	0.29798	-1.19181	0.48121	1.16446	0.00534	1.17904	0.65214
zfmir165	ATCAAGGTCCGCTGTGAACACGCGATCTTTATCAAGGTCCGCTGTGAACACGCGATCTTT	dre-mir-124-5_l	dre-mir-124-5		-1.4982	1.70238e-06	-1.67015	8.11607e-18	-1.65922	1.70622e-41	1.11078	0.09725	-1.00583	0.94208	-3.28296	0.00131	1	1	1.01262	0.8155	-1.83703	4.26025e-13	1.0241	0.84482	-6.42732	3.72238e-11
zfmir1650	AAACAGCAGTCCATCACAACCACGATCTTTAAACAGCAGTCCATCACAACCACGATCTTT	sblock22868_C3_l	sblock22868_C3		1.78274	0.04556	1.23661	0.56352	1.29792	0.42346	-1.14105	0.64909	1.46799	0.10758	1.83007	3e-05	-1.01827	0.9461	1.52492	0.19345	1.15402	0.53469	1.03208	0.75021	1	1
zfmir1651	TTGAATTCCAAATAGCTAGTTACGATCTTTTTGAATTCCAAATAGCTAGTTACGATCTTT	sblock22968_C3_l	sblock22968_C3		1	1	1	1	1	1	1	1	1	1	1.09481	0.58412	1	1	1	1	1	1	-1.02259	0.80001	1	1
zfmir1652	CTTTGCAATTAAAACAGATTCTCGATCTTTCTTTGCAATTAAAACAGATTCTCGATCTTT	sblock22968_C3_r	sblock22968_C3		1	1	1	1	1	1	1	1	1	1	1	1	1	1	1	1	1.17266	0.66141	1	1	1	1
zfmir1653	CCTGGTCCTTACTTTGACTCAACGATCTTTCCTGGTCCTTACTTTGACTCAACGATCTTT	sblock23024_C3_l	sblock23024_C3		-1.04016	0.86778	-1.493	2.01404e-07	-1.493	2.01404e-07	1.34447	0.07393	1.05153	0.40581	1.07247	0.56024	1.95494	0.00022	-1.21181	0.07744	1.0446	0.759	1.05977	0.16754	-1.20769	0.48146
zfmir1654	TTGACTCAATACCGGTAATGTGCGATCTTTTTGACTCAATACCGGTAATGTGCGATCTTT	sblock23024_C3_r	sblock23024_C3		1	1	1	1	1	1	1	1	1	1	1	1	1	1	1	1	1	1	1	1	1.50874	0.44911
zfmir1655	ATACTTACTGGTCTGAATGTGACGATCTTTATACTTACTGGTCTGAATGTGACGATCTTT	sblock23187_C3_l	sblock23187_C3		-1.08385	0.77419	1	1	1	1	1	1	1	1	1	1	1	1	1	1	1	1	-1.07069	0.58072	-1.17193	0.67048
zfmir1656	CATCTAAAACAGCAGCTTACTACGATCTTTCATCTAAAACAGCAGCTTACTACGATCTTT	sblock23187_C3_r	sblock23187_C3		1	1	-1.59894	0.26824	1.15554	0.49188	1	1	-1.19455	0.41677	-1.03566	0.87425	1	1	1	1	3.33807	7e-05	1	1	-1.13512	0.58898
zfmir1657	TGCAACCAGGATAAAACGAGCACGATCTTTTGCAACCAGGATAAAACGAGCACGATCTTT	sblock23190_C3_l	sblock23190_C3		-1.03397	0.88386	-1.2577	0.59311	-1.02162	0.86311	-1.04199	0.90432	-1.04356	0.80117	-2.07221	0.08785	-1.04613	0.84662	1	1	1.28242	0.47203	-1.11346	0.66618	1.74472	0.27903
zfmir1658	ACCTCCTCTTCTCCACAGTGGACGATCTTTACCTCCTCTTCTCCACAGTGGACGATCTTT	sblock23190_C3_l	sblock23190_C3		-1.33504	0.41701	1.0461	0.59296	1.05916	0.50405	-1.05748	0.44378	1.18979	2.05751e-06	1.26144	3.48301e-08	-1.72348	0.00072	-1.08079	0.06503	1.41167	2.34411e-17	1.13709	0.0976	-1.5372	0.00965
zfmir1659	AAACAGCTCAACTAATAAGAGACGATCTTTAAACAGCTCAACTAATAAGAGACGATCTTT	sblock23230_C3_l	sblock23230_C3		-1.08166	0.77729	1	1	1	1	1	1	1	1	1	1	1.06742	0.80172	1	1	-1.0442	0.85284	-1.07938	0.68899	1.54164	0.41001
zfmir166	TGGCATTCACCGCGTGCCTTAACGATCTTTTGGCATTCACCGCGTGCCTTAACGATCTTT	dre-mir-124-5_r	dre-mir-124-5		-1.08305	0.27052	1.06475	0.29837	1.06475	0.29837	1.26386	1.7246e-08	-1.01703	0.58734	1.03122	0.2997	-2.07372	2.1772e-13	1.15091	2e-05	-1.03096	0.46303	1.18303	0.26463	-2.1181	5.91318e-08
zfmir1660	CTGCTGCTGCAATCTGAACTCACGATCTTTCTGCTGCTGCAATCTGAACTCACGATCTTT	sblock23230_C3_r	sblock23230_C3		1	1	-1.13977	0.09698	-1.13233	0.10846	-1.2986	0.03753	1.20823	0.06313	1.45312	2.64383e-08	-1.00603	0.97679	-1.27432	0.55611	-1.76942	0.09004	-1.04622	0.74744	-1.23708	0.45579
zfmir1661	TCGCTAGAGTCATCCTAACCAACGATCTTTTCGCTAGAGTCATCCTAACCAACGATCTTT	sblock23318_C3_l	sblock23318_C3		-1.14093	0.58859	1.48171	0.09033	1.03189	0.9007	-1.19679	0.4346	1.07343	0.64423	-1.12952	0.6881	1.08432	0.71448	1.01332	0.94872	1.12624	0.71813	-1.01549	0.92776	1.29517	0.63861
zfmir1662	ACTCACAAAGGTACCTAATAGACGATCTTTACTCACAAAGGTACCTAATAGACGATCTTT	sblock23318_C3_l	sblock23318_C3		1.01209	0.9496	1	1	1	1	1	1	1	1	1	1	1	1	1	1	1	1	1	1	1	1
zfmir1663	CTGCTTTAACTTTAGAAACACACGATCTTTCTGCTTTAACTTTAGAAACACACGATCTTT	sblock23373_C3_l	sblock23373_C3		-1.27581	0.40308	-1.13309	0.70587	-1.20438	0.44777	1	1	-1.0027	0.98805	1	1	1.08462	0.71491	1	1	1	1	1.05279	0.58887	1.04882	0.84278
zfmir1664	CCTGACGTGTGCCAAACCAACACGATCTTTCCTGACGTGTGCCAAACCAACACGATCTTT	sblock23373_C3_r	sblock23373_C3		1.06567	0.80531	1	1	1	1	1	1	1	1	1	1	1	1	1	1	1	1	1	1	1	1
zfmir1665	CCCATCAGGAGGAACATCAGCACGATCTTTCCCATCAGGAGGAACATCAGCACGATCTTT	sblock23427_C3_l	sblock23427_C3		-1.74945	0.31087	-1.01688	0.93454	-1.01091	0.92173	-1.21695	0.44672	1	1	1.04391	0.84238	-2.21192	0.06141	1	1	-1.07742	0.7848	-1.72728	0.00956	-1.09805	0.75343
zfmir1666	ATCATCTGGTCGTCGCTGCTAACGATCTTTATCATCTGGTCGTCGCTGCTAACGATCTTT	sblock23427_C3_r	sblock23427_C3		-1.03778	0.87312	1.07107	0.82903	1.07048	0.69937	-1.27394	0.28426	1.01244	0.9591	1.14775	0.42975	2.71403	0.00024	1.38471	0.42927	-1.40649	0.12734	3.32085	0.00092	1	1
zfmir1667	GACATGAGTTTATTAGCTGTAACGATCTTTGACATGAGTTTATTAGCTGTAACGATCTTT	sblock23516_C3_l	sblock23516_C3		-1.1256	0.71412	1	1	1	1	1	1	1	1	1	1	1	1	1	1	1.11459	0.72904	1	1	1.04698	0.90753
zfmir1668	TGAGGACAATAACCAATCATAGCGATCTTTTGAGGACAATAACCAATCATAGCGATCTTT	sblock23516_C3_r	sblock23516_C3		1	1	1	1	1	1	1	1	1	1	1.01865	0.87898	1	1	-1.00571	0.97577	1	1	1	1	1.01738	0.93131
zfmir1669	TCTCAATCGCAATATTTGTGAACGATCTTTTCTCAATCGCAATATTTGTGAACGATCTTT	sblock23582_C3_l	sblock23582_C3		2.00515	0.05582	1	1	1	1	1	1	1	1	1	1	-1.02674	0.94021	1	1	1	1	1	1	1	1
zfmir167	ACAACCAGCTAAGACACTGCCACGATCTTTACAACCAGCTAAGACACTGCCACGATCTTT	dre-mir-34_l	dre-mir-34		1.29601	0.00124	-1.06762	0.29303	1.01608	0.83928	-1.15597	0.00074	-1.0844	0.13984	-1.20687	0.00431	6.22855	1.13875e-35	-1.23317	0.00233	-1.14821	0.00487	4.43502	4.79433e-07	5.14095	0
zfmir1670	TATATTGAATGGCGATCGGAAACGATCTTTTATATTGAATGGCGATCGGAAACGATCTTT	sblock23582_C3_r	sblock23582_C3		1	1	1	1	1	1	1	1	-1.10669	0.70624	1	1	-2.42037	0.09414	-1.13965	0.48788	1	1	1	1	1	1
zfmir1671	TTGGCAGGCTGATCATCTTTAACGATCTTTTTGGCAGGCTGATCATCTTTAACGATCTTT	sblock23632_C3_l	sblock23632_C3		-1.07945	0.7819	-1.19293	0.63662	-1.07963	0.78141	1	1	1.21628	0.35333	1	1	-1.29081	0.63565	1	1	1	1	-1.01245	0.91109	1	1
zfmir1672	ATTTATGACACTGTAAACTTGACGATCTTTATTTATGACACTGTAAACTTGACGATCTTT	sblock23632_C3_r	sblock23632_C3		1.06895	0.88424	1.06077	0.81207	-1.03268	0.88455	1.01625	0.93375	1.0356	0.82911	1	1	1	1	1	1	-1.17063	0.66506	1	1	1.47251	0.46875
zfmir1673	ACCACTTCCTCTTCACACAGAACGATCTTTACCACTTCCTCTTCACACAGAACGATCTTT	sblock23702_C3_l	sblock23702_C3		-1.12121	0.36631	-1.03775	0.61054	-1.04535	0.47255	-1.20128	0.08307	1.08738	0.02532	1.16705	0.01875	-1.2521	0.05376	-1.01873	0.63714	-1.22372	0.00316	-1.23793	0.0969	-1.22362	0.22666
zfmir1674	CGGAGCTCAGGGTCAGTAATTTCGATCTTTCGGAGCTCAGGGTCAGTAATTTCGATCTTT	sblock23702_C3_l	sblock23702_C3		-1.09615	0.75543	1.14446	0.69842	-1.09685	0.75373	1	1	2.2574	0.2515	-1.00928	0.96052	1	1	1	1	1	1	-1.40696	0.03634	1.36142	0.56742
zfmir1675	TGTTCACTGGAATGAATTCACGCGATCTTTTGTTCACTGGAATGAATTCACGCGATCTTT	sblock23704_C3_l	sblock23704_C3		1	1	1	1	1	1	1	1	1	1	1.19697	0.40454	1	1	1	1	1	1	-1.05822	0.69854	1	1
zfmir1676	AAAGCAGTGTCAGACGTAGGTACGATCTTTAAAGCAGTGTCAGACGTAGGTACGATCTTT	sblock23704_C3_l	sblock23704_C3		1	1	1.28471	0.57462	1	1	1	1	-1.15544	0.41206	1.03503	0.79371	-1.20737	0.59473	1	1	-1.02464	0.90189	-1.01412	0.86089	1	1
zfmir1677	GTTGATGTTACTTCTGTAATAACGATCTTTGTTGATGTTACTTCTGTAATAACGATCTTT	sblock23743_C3_l	sblock23743_C3		1	1	1	1	1	1	1	1	1	1	1	1	1	1	1	1	1	1	1	1	1	1
zfmir1678	GCTGAATGATTTGATGTCAAAACGATCTTTGCTGAATGATTTGATGTCAAAACGATCTTT	sblock23743_C3_r	sblock23743_C3		1.52542	0.50133	1	1	-1.02087	0.86166	1	1	1	1	1	1	1	1	1	1	-1.08061	0.77843	1	1	1.03062	0.87865
zfmir1679	TGGCCTAGCCGACGGGGCACCTCGATCTTTTGGCCTAGCCGACGGGGCACCTCGATCTTT	sblock23884_C3_l	sblock23884_C3		-1.29913	0.53741	1.24593	0.1481	-1.10118	0.62439	-1.09178	0.74885	1.09404	0.63268	1.36984	0.13304	1	1	-1.295	0.26137	1	1	1.18161	0.50651	-1.00061	0.99787
zfmir168	GCGGCAGTATACTTGCTGATTGCGATCTTTGCGGCAGTATACTTGCTGATTGCGATCTTT	dre-mir-34_r	dre-mir-34		-1.93129	0.00039	-1.58001	1.06772e-10	-1.57963	1.25059e-11	1.29856	0.22959	-1.24976	0.04267	-2.31333	0.02483	2.2079	8.47693e-06	1.03925	0.78697	-1.90873	0.0008	1.83714	0.11967	1.0912	0.50881
zfmir1680	GAGGGTGTTGCTTTCGGCTGGTCGATCTTTGAGGGTGTTGCTTTCGGCTGGTCGATCTTT	sblock23884_C3_r	sblock23884_C3		-3.16344	0.01859	-1.15587	0.00816	-1.16378	0.02275	-1.84899	0.00509	-1.041	0.38032	1.34076	0.47528	-1.98222	0.0032	-1.96587	0.07831	-2.02793	0.09687	-2.65838	4.01172e-14	-2.46806	0.0017
zfmir1681	TTAACAAAATAAACACTCTTTACGATCTTTTTAACAAAATAAACACTCTTTACGATCTTT	sblock23912_C3_l	sblock23912_C3		1.00022	0.99899	2.20998	0.08809	1.49754	0.22346	1.03126	0.88341	1	1	1	1	1	1	1.25838	0.21574	1	1	1	1	-1.08315	0.77494
zfmir1682	TATTTTATAATATAATTTTATTCGATCTTTTATTTTATAATATAATTTTATTCGATCTTT	sblock23912_C3_r	sblock23912_C3		1.76511	0.37997	1	1	1.01322	0.90514	1	1	1	1	1	1	1	1	1.07807	0.783	1.1496	0.69361	1	1	1.33684	0.33848
zfmir1683	TTATACTCAGACTGATATTTGACGATCTTTTTATACTCAGACTGATATTTGACGATCTTT	sblock24039_C3_l	sblock24039_C3		-1.05586	0.82533	1	1	1	1	1	1	1	1	1.78994	0.18284	1	1	1	1	-1.15033	0.68644	1	1	1	1
zfmir1684	GTGAGGTAGGCTTCTAATCTGGCGATCTTTGTGAGGTAGGCTTCTAATCTGGCGATCTTT	sblock24039_C3_r	sblock24039_C3		-1.21828	0.44368	-1.04466	0.76482	-1.04466	0.76482	-1.79253	0.02817	-1.13955	0.48241	-1.41307	0.08349	-1.40626	0.09955	-1.0931	0.6632	-1.1573	0.55622	1.09692	0.7988	-1.63015	0.16948
zfmir1685	TGTGTGTCCACATCCATAAATACGATCTTTTGTGTGTCCACATCCATAAATACGATCTTT	sblock24069_C3_l	sblock24069_C3		1	1	-1.06972	0.81235	1.01563	0.93887	-1.01147	0.91626	1	1	1.48982	0.19378	1	1	1	1	-1.01994	0.9223	1.09104	0.49503	1.12514	0.7163
zfmir1686	CTTATAACCCTCTCACAACGAACGATCTTTCTTATAACCCTCTCACAACGAACGATCTTT	sblock24069_C3_r	sblock24069_C3		-1.04318	0.85297	-1.18997	0.25037	-1.17841	0.20923	-1.14599	0.61921	1.05583	0.83	1.14497	0.45234	-1.0935	0.80248	-1.60902	0.26287	1.23525	0.58538	1.05508	0.51235	-1.09215	0.7616
zfmir1687	TTAACAGCAGATGGCGCTCTAGCGATCTTTTTAACAGCAGATGGCGCTCTAGCGATCTTT	sblock24074_C3_r	sblock24074_C3		1.23115	0.63949	1.39987	0.00105	1.39987	0.00105	-1.37175	0.22647	2.44987	3.65334e-06	1.27518	0.11787	1.42193	0.41333	-1.11548	0.60463	1.04369	0.85381	4.40459	9.30951e-07	2.60658	0.00342
zfmir1688	CTCTAGGCTAGTCTATAACAGCCGATCTTTCTCTAGGCTAGTCTATAACAGCCGATCTTT	sblock24074_C3_l	sblock24074_C3		-1.09796	0.75259	1	1	1	1	1	1	1	1	1	1	1	1	1	1	1	1	-1.00386	0.96881	1	1
zfmir1689	TTATGCAGAACATGGACAGAAACGATCTTTTTATGCAGAACATGGACAGAAACGATCTTT	sblock24096_C3_l	sblock24096_C3		1	1	1	1	1	1	1	1	1	1	1	1	1.00887	0.93278	1	1	1	1	1	1	1	1
zfmir169	TCCAGCACTGTCCGGTAAGATGCGATCTTTTCCAGCACTGTCCGGTAAGATGCGATCTTT	dre-mir-200a_l	dre-mir-200a		-2.9805	1.17718e-24	-2.35778	0	-2.35778	0	-1.81489	0.01962	-1.45529	0.1982	-2.59334	0.00068	-1.78776	0.01697	1.02474	0.94741	-1.52727	0.04688	-1.04879	0.61766	-2.59031	0.04922
zfmir1690	AGAACTTATCCTGAACATAACCCGATCTTTAGAACTTATCCTGAACATAACCCGATCTTT	sblock24096_C3_r	sblock24096_C3		1	1	1.04613	0.84344	1	1	1	1	1	1	1	1	-1.04869	0.84057	1	1	1	1	-1.06345	0.69262	1	1
zfmir1691	CCTAGAGCACAGTCTGCTGTTACGATCTTTCCTAGAGCACAGTCTGCTGTTACGATCTTT	sblock24138_C3_r	sblock24138_C3		1	1	-1.94117	0.18018	-1.02807	0.93612	1	1	-1.60924	0.01166	-1.04596	0.76481	-3.22727	0.00214	1	1	1	1	-1.02061	0.91968	1.5925	0.45893
zfmir1692	CCTAGAGCACAGTCTGCTGTTACGATCTTTCCTAGAGCACAGTCTGCTGTTACGATCTTT	sblock24138_C3_r	sblock24138_C3		-1.28616	0.34224	1.53698	0.09414	1.28419	0.38753	-1.0621	0.69164	1.35753	0.11848	1.03204	0.84682	1	1	1	1	1.2848	0.52458	1.51079	0.04561	1	1
zfmir1693	CTTGAGGTCAGGTATATTCAGGCGATCTTTCTTGAGGTCAGGTATATTCAGGCGATCTTT	sblock24240_C3_l	sblock24240_C3		-1.06926	0.73475	-1.5369	0.10574	-1.27343	0.37513	-1.08032	0.72213	1.0135	0.94989	1.37075	0.22276	-1.08596	0.58287	-1.13918	0.53098	-1.22805	0.57181	-1.12086	0.7628	1.33038	0.53264
zfmir1694	GGCATGTCCTCATCATCAACCACGATCTTTGGCATGTCCTCATCATCAACCACGATCTTT	sblock24240_C3_r	sblock24240_C3		1.05444	0.82842	1.13126	0.59094	1.09804	0.5854	-1.33997	0.22772	1.4006	0.17941	2.59797	2e-05	-1.032	0.88523	1.16721	0.59898	1.99172	0.03104	-2.44143	0.00049	-1.06346	0.8079
zfmir1695	AATGGCATCGAAGTCCGGCAAACGATCTTTAATGGCATCGAAGTCCGGCAAACGATCTTT	sblock24252_C3_l	sblock24252_C3		1.18992	0.65955	1	1	1	1	1	1	1	1	1.10604	0.54759	1	1	1	1	-1.07652	0.78654	1	1	1	1
zfmir1696	TGAACATGTTTAACGCTTAAAACGATCTTTTGAACATGTTTAACGCTTAAAACGATCTTT	sblock24252_C3_l	sblock24252_C3		1.18072	0.51971	1	1	1	1	1	1	1	1	1	1	1	1	1	1	1	1	1	1	1	1
zfmir1697	ACTACTCACACCTTCTATCTCCCGATCTTTACTACTCACACCTTCTATCTCCCGATCTTT	sblock24260_C3_l	sblock24260_C3		1.06845	0.79288	1.12702	0.04749	1.13313	0.02197	1.02672	0.71474	1.25338	1e-05	1.28532	0.00856	1.23613	0.49716	-1.03897	0.67566	-1.05014	0.66239	-1.36392	3.22276e-14	-2.43736	0.22272
zfmir1698	AAATATTTGCTATCCAGAATTTCGATCTTTAAATATTTGCTATCCAGAATTTCGATCTTT	sblock24260_C3_r	sblock24260_C3		1.00316	0.98614	1.30582	0.58081	1.00315	0.98616	1.27422	0.45099	1	1	1	1	1	1	1	1	1.23855	0.46121	1	1	1	1
zfmir1699	CTTTCACCGAGGTAGTTAATGACGATCTTTCTTTCACCGAGGTAGTTAATGACGATCTTT	sblock24296_C3_l	sblock24296_C3		-1.12102	0.72061	1.06977	0.79554	1.06977	0.79554	1	1	1	1	1	1	1	1	1	1	-1.27592	0.566	1	1	1	1
zfmir17	CCAACACCAGTCTGATAAGCTACGATCTTTCCAACACCAGTCTGATAAGCTACGATCTTT	dre-mir-21-1_l	dre-mir-21-1		1.34055	0.00749	2.19055	3.30343e-31	1.94811	8.68461e-11	1.57866	2.8823e-15	1.40521	6.59413e-17	1.21422	2.75027e-06	1.74039	0.00094	2.24792	5.18999e-41	2.46928	3.33049e-28	7.06527	2.76415e-21	4.20005	5.64236e-22
zfmir170	ACATCGTTACCAGACAGTGTTACGATCTTTACATCGTTACCAGACAGTGTTACGATCTTT	dre-mir-200a_r	dre-mir-200a		1.05232	0.43927	1.00446	0.9203	1.00268	0.91627	1.08387	0.14635	1.07841	0.11242	1.1322	0.00116	-2.82786	0.0008	-1.01949	0.50136	1.03581	0.49229	1.19798	0.14751	-1.01079	0.84047
zfmir1700	CTTGTCTTTCACCGAGGTAGTTCGATCTTTCTTGTCTTTCACCGAGGTAGTTCGATCTTT	sblock24296_C3_r	sblock24296_C3		1	1	-1.12099	0.36187	-1.09603	0.37395	-1.04552	0.8504	-1.06386	0.80245	1.07183	0.68336	1	1	-1.01387	0.9755	-1.47872	0.12792	-1.35754	0.02777	1	1
zfmir1701	TGTTCTTTGCTTTACCCATAACCGATCTTTTGTTCTTTGCTTTACCCATAACCGATCTTT	sblock24478_C3_l	sblock24478_C3		-1.43929	0.44173	-1.09181	0.27263	-1.08732	0.29625	-1.70385	0.13551	1.18184	0.18849	1.05653	0.56014	-1.02361	0.95404	1.33521	0.19556	1.29235	0.17652	1.02771	0.6547	1.26348	0.57777
zfmir1702	CGTTTTAACTACCTGACCCACACGATCTTTCGTTTTAACTACCTGACCCACACGATCTTT	sblock24478_C3_r	sblock24478_C3		1.10728	0.77238	1.83097	0.00159	1.80155	0.00167	-1.1943	0.26657	3.43644	0.00173	2.20067	3.81997e-06	-1.25457	0.37533	1.14611	0.35851	1.0886	0.53397	-1.40346	0.29709	1.8669	0.22201
zfmir1703	TTCACACTTTCATACACTTCATCGATCTTTTTCACACTTTCATACACTTCATCGATCTTT	sblock24554_C3_l	sblock24554_C3		1.12005	0.72451	1.16538	0.7261	1.20087	0.61831	1.35976	0.39482	1.05431	0.78159	1.54758	0.07494	-1.68567	0.16581	1	1	-1.30528	0.55009	1.09143	0.20836	-1.8729	0.31958
zfmir1704	TAAACAAATCTTTCAGGTAAGTCGATCTTTTAAACAAATCTTTCAGGTAAGTCGATCTTT	sblock24554_C3_r	sblock24554_C3		-1.05555	0.82542	1.25389	0.61525	1	1	1	1	-1.01694	0.90576	1	1	1	1	1	1	1	1	1	1	1	1
zfmir1705	ACTACTCACACCTTCTATCTCCCGATCTTTACTACTCACACCTTCTATCTCCCGATCTTT	sblock24555_C3_l	sblock24555_C3		1.09586	0.7382	1.18002	0.00772	1.14732	0.04968	1.03382	0.669	1.29827	7.26747e-11	1.294	0.00073	1.61576	0.00016	1.00864	0.89581	-1.05163	0.48151	-1.22107	0.00036	2.0147	0.08886
zfmir1706	CCAGAATTATCAAAACCAACTACGATCTTTCCAGAATTATCAAAACCAACTACGATCTTT	sblock24555_C3_l	sblock24555_C3		1.14619	0.69782	1	1	1	1	1	1	1	1	1	1	1.15112	0.4636	1.23418	0.3699	1.32099	0.48486	1	1	1	1
zfmir1707	CGGCCGTCGCTGCAGGAAAACACGATCTTTCGGCCGTCGCTGCAGGAAAACACGATCTTT	sblock24597_C3_l	sblock24597_C3		1.03034	0.88979	1.09944	0.751	1.0305	0.88907	1	1	-1.04776	0.79035	1	1	-2.57815	0.04175	1	1	1	1	-1.06562	0.75343	1	1
zfmir1708	GCACGACAGAGAATCACCGTCACGATCTTTGCACGACAGAGAATCACCGTCACGATCTTT	sblock24597_C3_r	sblock24597_C3		-1.2704	0.57764	1	1	1	1	1	1	1	1	1	1	1	1	1	1	1	1	-1.05949	0.61471	1.14391	0.73362
zfmir1709	CCAAACGCTTTCTTCAGACGGTCGATCTTTCCAAACGCTTTCTTCAGACGGTCGATCTTT	sblock24603_C3_l	sblock24603_C3		-1.04714	0.84482	1.01666	0.85287	1.01378	0.87357	2.25876	0.00123	1.52171	4.18901e-07	1.30539	4e-05	1	1	-2.34132	0.00076	6.91821	5.61367e-16	1.19294	0.34715	1	1
zfmir171	CAGACTCCGGTGGAATGAAGGACGATCTTTCAGACTCCGGTGGAATGAAGGACGATCTTT	dre-mir-205_l	dre-mir-205		1.01718	0.68335	1.05986	0.37403	1.01047	0.80193	-1.09434	0.00931	1.04177	0.2335	-1.02784	0.34993	-3.0823	1.45474e-07	-1.05998	0.08804	1.10963	0.02687	1.41407	8.49586e-30	1.36104	7.52452e-12
zfmir1710	CTCACACGGTTGTTCGTTCGCACGATCTTTCTCACACGGTTGTTCGTTCGCACGATCTTT	sblock24603_C3_l	sblock24603_C3		-2.61758	0.17641	-1.0363	0.70633	-1.0363	0.70633	-1.12304	0.6398	-1.43708	0.01145	1.48808	0.07513	-1.00484	0.984	-2.26988	0.00821	-1.08304	0.84312	-1.02896	0.73616	1.05308	0.83334
zfmir1711	TGGTGAACTTGGAGGACTATCACGATCTTTTGGTGAACTTGGAGGACTATCACGATCTTT	sblock24649_C3_l	sblock24649_C3		1	1	1.05693	0.82012	1	1	1	1	1	1	-1.33833	0.32697	1.06658	0.87281	1	1	-1.03359	0.88057	1	1	-1.06877	0.79918
zfmir1712	AGGACTATCAAGCTCTTGCTCCCGATCTTTAGGACTATCAAGCTCTTGCTCCCGATCTTT	sblock24649_C3_l	sblock24649_C3		-1.0862	0.7706	-1.18448	0.24169	-1.18884	0.18242	-1.24602	0.52196	-1.08939	0.52246	-1.57183	0.04296	1.0567	0.82275	-1.26816	0.36426	-1.02373	0.9335	-1.11533	0.23983	2.08966	0.28465
zfmir1713	AGCTCCACTTAATTACATTGCACGATCTTTAGCTCCACTTAATTACATTGCACGATCTTT	sblock24794_C3_l	sblock24794_C3		-1.11907	0.03243	1.21608	2.12389e-06	1.05897	0.49948	-1.16613	0.0071	1.15097	1e-05	1.18498	6.36897e-06	1.29933	0.18679	1.08468	0.01358	-1.16844	0.02701	1.1056	0.03976	-1.48456	0.19335
zfmir1714	GCTTACATACTGACCACCATCACGATCTTTGCTTACATACTGACCACCATCACGATCTTT	sblock24794_C3_l	sblock24794_C3		1.07692	0.77002	2.15109	0.00126	1.86666	0.02085	1.0334	0.93554	1.258	0.08495	1.8533	0.00985	-1.02801	0.8958	1.00157	0.99749	1.09708	0.87675	-2.05498	8.41253e-06	1.05656	0.82414
zfmir1715	TGCTCAGGCCCCTGCACTTCAACGATCTTTTGCTCAGGCCCCTGCACTTCAACGATCTTT	sblock24954_C3_l	sblock24954_C3		-1.46903	0.07583	-1.00079	0.98838	-1.00079	0.98838	1.55434	3.40528e-06	1.09982	0.15373	1.45467	0.493	3.33169	2e-05	1.1496	2e-05	-1.42519	9.19738e-10	-7.68373	1.47447e-29	1.1466	0.7632
zfmir1716	CAACTGCTCAGGCCCCTGCACTCGATCTTTCAACTGCTCAGGCCCCTGCACTCGATCTTT	sblock24954_C3_l	sblock24954_C3		-1.30296	0.09672	1.10608	0.02098	1.10608	0.02098	1.56915	7.73079e-06	1.11582	0.09799	1.44499	0.37618	2.03266	0.03259	1.11112	0.02501	-1.36615	8.27741e-07	-5.63676	0	-1.66612	0.0329
zfmir1717	TGGTGCCGTGACTTTCAACTGACGATCTTTTGGTGCCGTGACTTTCAACTGACGATCTTT	sblock24955_C3_l	sblock24955_C3		1.0647	0.18727	1.15704	0.03434	1.07372	0.0172	1.31758	0.05421	1.03089	0.75703	1.25191	6.25252e-11	2.58149	6.04855e-11	1.39285	0.00056	1.35687	7.93558e-13	-1.04996	0.72469	1.77376	0.00058
zfmir1718	TTCCTTTCGCCTAATCACAACACGATCTTTTTCCTTTCGCCTAATCACAACACGATCTTT	sblock24955_C3_l	sblock24955_C3		-2.05028	0.38103	1.54616	0.0507	1.08818	0.86189	1.03675	0.87948	1.13406	0.58035	1.29171	0.68457	1.12954	0.71497	-1.36652	0.10716	2.84009	0.01675	-2.43387	1.2568e-17	1	1
zfmir1719	TCCGCCCACCATTGTGTCTCAACGATCTTTTCCGCCCACCATTGTGTCTCAACGATCTTT	sblock24967_C3_l	sblock24967_C3		-1.08772	0.49594	-1.06563	0.25804	-1.07833	0.03901	-1.08647	0.09501	1.03376	0.47782	1.04164	0.49301	-2.36592	3.08617e-09	1.23343	0.00269	1.23297	3e-05	1.01971	0.73014	-1.89311	0.01219
zfmir172	TACACTTCACACCACTGAAATCCGATCTTTTACACTTCACACCACTGAAATCCGATCTTT	dre-mir-205_r	dre-mir-205		-1.14821	0.00135	-1.46449	6.13109e-07	-1.21528	0.00109	-1.00432	0.9488	-1.02413	0.43377	-2.54115	0.00049	-2.3894	0	-1.06513	0.38469	-2.1013	0	1.10181	0.67241	-2.03648	6.75418e-11
zfmir1720	TGTGAAGTGCAACTCGGAAACACGATCTTTTGTGAAGTGCAACTCGGAAACACGATCTTT	sblock24967_C3_r	sblock24967_C3		-1.04956	0.83879	-1.03268	0.90168	-1.03268	0.90168	1	1	1	1	-1.04253	0.74319	1	1	1	1	1	1	1	1	-1.30213	0.40662
zfmir1721	GACTGAGAACAAAACTGATGATCGATCTTTGACTGAGAACAAAACTGATGATCGATCTTT	sblock25035_C3_l	sblock25035_C3		-1.0208	0.9401	1.69433	0.20224	1.22101	0.48365	1	1	1.03675	0.82558	-1.08091	0.85356	1	1	1.06798	0.79671	1.18408	0.64962	1	1	-1.10477	0.7396
zfmir1722	TTTTATAGCACCTAGCTTTGAGCGATCTTTTTTTATAGCACCTAGCTTTGAGCGATCTTT	sblock25035_C3_r	sblock25035_C3		1	1	1	1	1	1	1	1	1	1	1.6643	0.20086	1	1	1	1	1.07829	0.7821	-1.25971	0.08397	1	1
zfmir1723	ATAAACGTTGCATAAGGAATAACGATCTTTATAAACGTTGCATAAGGAATAACGATCTTT	sblock25056_C3_l	sblock25056_C3		-1.18137	0.65535	1.10372	0.74624	1.06962	0.70857	1	1	1	1	1	1	1.30031	0.41407	1	1	1	1	1	1	1.4105	0.49947
zfmir1724	TCCTCGTCGCCACTTTATTATACGATCTTTTCCTCGTCGCCACTTTATTATACGATCTTT	sblock25056_C3_r	sblock25056_C3		-1.09986	0.79513	1.07906	0.30622	1.08552	0.26717	1.02482	0.57715	-1.18354	0.05173	-1.0062	0.94147	1.68868	0.04652	1.27619	2.4629e-10	1.59507	6.86513e-09	1.41147	0.01797	1.03932	0.94789
zfmir1725	TCAAAAACTTAATCAGTGTACACGATCTTTTCAAAAACTTAATCAGTGTACACGATCTTT	sblock25229_C3_l	sblock25229_C3		1.6567	0.43313	1.11266	0.73398	1.06748	0.71358	1	1	1	1	1.07732	0.61219	-2.07671	0.00893	1	1	1.19454	0.65257	1.01197	0.91639	1.77822	0.17258
zfmir1726	ACCTAATAAAATGAATGCTGTGCGATCTTTACCTAATAAAATGAATGCTGTGCGATCTTT	sblock25229_C3_l	sblock25229_C3		1	1	-1.53794	0.23356	-1.09178	0.76169	1	1	1	1	1.09617	0.73998	1	1	-1.29341	0.27223	4.51414	0	-1.05536	0.72327	-1.02793	0.89261
zfmir1727	AGGTGTGCAATACTCAGAGACACGATCTTTAGGTGTGCAATACTCAGAGACACGATCTTT	sblock25242_C3_l	sblock25242_C3		-1.03859	0.86479	-1.0019	0.99162	-1.0019	0.99162	-1.03329	0.89781	1.33597	0.31979	-1.12168	0.50965	1	1	1.11791	0.57711	-1.03117	0.88739	1	1	2.0722	0.16679
zfmir1728	TCAGAGCTGCAACATCACTGGACGATCTTTTCAGAGCTGCAACATCACTGGACGATCTTT	sblock25242_C3_r	sblock25242_C3		-1.17549	0.66157	-1.17189	0.1988	-1.16714	0.20431	-1.19215	0.21377	-1.15117	0.10472	-1.51695	0.00455	1.04177	0.85682	1.32555	0.00147	-1.89161	1.67141e-09	-1.31229	0.35973	1	1
zfmir1729	TTCCATGCCATCACTCACCAATCGATCTTTTTCCATGCCATCACTCACCAATCGATCTTT	sblock25860_C3_l	sblock25860_C3		1.24485	0.67185	1.09988	0.32607	1.09988	0.32607	-1.00952	0.94385	1.23733	0.4258	1.56687	0.0181	-1.1337	0.59818	-1.00862	0.94599	1.26819	0.34198	-1.04516	0.54998	-1.1995	0.4476
zfmir173	ATCAAGGTCCGCTGTGAACACGCGATCTTTATCAAGGTCCGCTGTGAACACGCGATCTTT	dre-mir-124-3_l	dre-mir-124-3		-1.42075	5.12556e-10	-1.68124	1.93596e-19	-1.54552	3.90969e-16	1.05803	0.36199	1.02727	0.73951	-2.01605	2e-05	-1.51874	0.33328	-1.03086	0.6397	-1.7309	4.00787e-17	1	1	-5.43842	2e-05
zfmir1730	TTTCCATGCCATCACTCACCAACGATCTTTTTTCCATGCCATCACTCACCAACGATCTTT	sblock25860_C3_l	sblock25860_C3		1.135	0.76944	1.21099	0.0523	1.21099	0.0523	1.04504	0.73344	2.00343	0.00502	1.91229	4.22744e-07	1.52654	0.19896	1.0173	0.88562	1.57199	0.20503	-1.02785	0.7365	-1.10149	0.78696
zfmir1731	AAGCCGAATATTGAATAATACACGATCTTTAAGCCGAATATTGAATAATACACGATCTTT	sblock25909_C3_l	sblock25909_C3		1.01818	0.92748	1	1	1	1	1	1	1	1	1.04763	0.79606	1.01933	0.91693	1	1	1.2382	0.50257	-1.01114	0.98338	1	1
zfmir1732	TTGAATAATACAAGAAATCCGTCGATCTTTTTGAATAATACAAGAAATCCGTCGATCTTT	sblock25909_C3_l	sblock25909_C3		1.14077	0.70363	1.0829	0.77429	1.0829	0.77429	1	1	1	1	1	1	1	1	1	1	1.05795	0.82193	1	1	1	1
zfmir1733	TCTACCAGCTTCAATTATCATGCGATCTTTTCTACCAGCTTCAATTATCATGCGATCTTT	sblock25967_C3_l	sblock25967_C3		1	1	1.90127	0.19688	1.09349	0.59861	1.36452	0.509	1	1	1.14437	0.58739	-1.02045	0.92142	1	1	1	1	-1.08456	0.62577	1	1
zfmir1734	CCCGGGTCAGCCTCCTCTGTCGCGATCTTTCCCGGGTCAGCCTCCTCTGTCGCGATCTTT	sblock25967_C3_l	sblock25967_C3		-2.60147	0.03012	1.03149	0.63459	1.01926	0.75737	1.14027	3.19207e-07	-1.00405	0.96935	1.12859	0.07738	-1.02663	0.88315	-1.15484	0.0676	1.2546	0.03102	1.01474	0.61836	-1.92	0.00282
zfmir1735	TCAGCAGCTATGCACTAATAAACGATCTTTTCAGCAGCTATGCACTAATAAACGATCTTT	sblock26116_C3_l	sblock26116_C3		1	1	1	1	1	1	1	1	1	1	1.11743	0.52379	-2.57688	0.01459	1	1	1	1	1.03484	0.82572	1	1
zfmir1736	GAGCAGCACGTAATAAAATATACGATCTTTGAGCAGCACGTAATAAAATATACGATCTTT	sblock26116_C3_l	sblock26116_C3		1.03477	0.90308	1	1	-1.01728	0.88416	1.05675	0.88868	1	1	1	1	1.13999	0.58088	1.02602	0.90726	1.04475	0.85147	1	1	-1.10116	0.74927
zfmir1737	TACAGGAGATGACAGTAAACTTCGATCTTTTACAGGAGATGACAGTAAACTTCGATCTTT	sblock26122_C3_l	sblock26122_C3		1.29368	0.58821	1	1	1	1	1	1	1	1	1	1	1	1	1	1	1	1	1	1	1	1
zfmir1738	TCAGAACTCAGGCAGTTGTGCTCGATCTTTTCAGAACTCAGGCAGTTGTGCTCGATCTTT	sblock26122_C3_r	sblock26122_C3		1	1	1	1	1	1	-1.11217	0.55535	1	1	1.24326	0.3438	1	1	-1.04107	0.87929	-1.8809	0.30059	-1.13212	0.40086	1	1
zfmir1739	TTTGCATACCTTTGTTGTTTTACGATCTTTTTTGCATACCTTTGTTGTTTTACGATCTTT	sblock26142_C3_l	sblock26142_C3		-1.77358	0.13949	-1.39843	0.48975	-1.40298	0.31934	1	1	2.07827	0.33328	1	1	-1.32048	0.29473	-1.0082	0.96576	1.04992	0.83939	-1.12608	0.40179	-1.10748	0.76501
zfmir174	TGGCATTCACCGCGTGCCTTAACGATCTTTTGGCATTCACCGCGTGCCTTAACGATCTTT	dre-mir-124-3_r	dre-mir-124-3		-1.08361	0.07358	1.06278	0.33211	-1.03807	0.57337	1.23168	6.26789e-06	-1.02724	0.39795	1.0318	0.26766	-2.08933	5.14516e-07	1.13405	0.00128	-1.05322	0.19756	1.41007	0.0422	-2.24622	1.6127e-08
zfmir1740	CCCACCATTTCTAACCACTAGACGATCTTTCCCACCATTTCTAACCACTAGACGATCTTT	sblock26142_C3_r	sblock26142_C3		1.15174	0.70685	-1.04398	0.39984	-1.04398	0.39984	1.89752	0.00059	1.12872	0.24721	1.09052	0.82937	2.20028	0.13648	1.62407	2.08642e-07	1.48375	0.0051	-1.27297	0.25744	-1.43713	0.50354
zfmir1741	CTCTGGACACTGAATATCAATACGATCTTTCTCTGGACACTGAATATCAATACGATCTTT	sblock26149_C3_l	sblock26149_C3		1.69438	0.06844	-1.03533	0.92412	1.83812	0.00471	1.06247	0.72074	-1.13097	0.53205	-1.06791	0.76405	1.05	0.86592	-1.08817	0.77019	1.33831	0.4203	1.01319	0.91022	1.29244	0.57084
zfmir1742	GAAACCTACTTTTGCGAACTAGCGATCTTTGAAACCTACTTTTGCGAACTAGCGATCTTT	sblock26149_C3_r	sblock26149_C3		-1.11638	0.71518	-1.0937	0.75849	-1.05702	0.73474	-1.14945	0.60965	1	1	1.08163	0.6265	1	1	1	1	1.02958	0.88865	-1.54107	0.027	1	1
zfmir1743	CCTACGGGAGACGTACACCTTACGATCTTTCCTACGGGAGACGTACACCTTACGATCTTT	sblock26385_C3_l	sblock26385_C3		2.75391	0.07445	2.20685	0.01952	2.40351	0.07143	1.09222	0.76093	1.23394	0.41097	1.57396	0.28409	-1.11301	0.70383	-3.16174	0.09113	5.87983	6.06784e-11	-1.36221	0.17368	1.55635	0.21348
zfmir1744	CCTTATAATTATGCAACACTGCCGATCTTTCCTTATAATTATGCAACACTGCCGATCTTT	sblock26385_C3_l	sblock26385_C3		1.17851	0.7232	1.33912	0.00762	1.33912	0.00762	1.00041	0.99715	1.85593	2.91237e-16	1.80394	3.80739e-14	-2.79917	0.00672	-1.16559	0.11821	1.11525	0.26699	1.16846	1.15628e-06	1.08971	0.76406
zfmir1745	ACTGAATATGATATGAACAATACGATCTTTACTGAATATGATATGAACAATACGATCTTT	sblock26400_C3_l	sblock26400_C3		1	1	-1.01149	0.95385	1	1	1	1	1	1	1	1	1	1	1.02583	0.82297	1.26695	0.62434	1	1	1.9634	0.1589
zfmir1746	GACGACTGAATATGATATGAACCGATCTTTGACGACTGAATATGATATGAACCGATCTTT	sblock26400_C3_l	sblock26400_C3		1.38884	0.53677	1.07072	0.79411	1.04394	0.76846	1	1	1.03775	0.81911	1.45238	0.03552	1	1	1	1	-1.12873	0.71564	1	1	1.39978	0.50548
zfmir1747	GGGCAGCGCTTATAGACAAGGTCGATCTTTGGGCAGCGCTTATAGACAAGGTCGATCTTT	sblock26437_C3_l	sblock26437_C3		1	1	1	1	1	1	-1.06217	0.77609	1	1	1	1	1	1	1	1	-1.00974	0.95938	-1.03396	0.74428	1	1
zfmir1748	CTCGTTGCCAAATCACCTTCAACGATCTTTCTCGTTGCCAAATCACCTTCAACGATCTTT	sblock26437_C3_r	sblock26437_C3		-1.23606	0.60603	1.06405	0.88691	-1.40008	0.29356	1	1	-1.30404	0.50632	1.87549	0.09395	2.32051	0.00957	1	1	1.04809	0.84072	-1.11008	0.05658	-1.85045	0.19196
zfmir1749	GATCATACATGAAACCCCTGGGCGATCTTTGATCATACATGAAACCCCTGGGCGATCTTT	sblock26575_C3_r	sblock26575_C3		1	1	-1.15446	0.68705	-1.02542	0.89584	1	1	-1.91535	0.14882	-1.30894	0.43287	1	1	-1.10326	0.6618	1.01072	0.97766	-1.4801	0.0456	1.05642	0.82461
zfmir175	CTTTGACAATACTATTGCACTGCGATCTTTCTTTGACAATACTATTGCACTGCGATCTTT	dre-mir-301a-1_r	dre-mir-301a-1		1.34881	2.73902e-08	1.10296	0.05674	1.21971	0.00077	1.09096	0.26034	1.08489	0.04358	1.14828	9.62845e-08	2.12618	0.00288	1.07438	0.16801	-1.08945	0.41939	-1.0823	0.66181	-1.48122	1.85373e-15
zfmir1750	ATCAGGACAGGTCTCTGATGTTCGATCTTTATCAGGACAGGTCTCTGATGTTCGATCTTT	sblock26575_C3_l	sblock26575_C3		-1.15284	0.685	1	1	1	1	1	1	1	1	1	1	1	1	1	1	1	1	1	1	-1.06731	0.80074
zfmir1751	GATCATACATGAAACCCCTGGGCGATCTTTGATCATACATGAAACCCCTGGGCGATCTTT	sblock26576_C3_l	sblock26576_C3		1	1	-2.02182	0.01771	-1.53339	0.15243	-1.22003	0.46746	-1.69703	0.45111	-1.35679	0.17721	1	1	-1.27816	0.09582	1.00475	0.98192	-1.27291	0.1688	1	1
zfmir1752	AGGACAGGTATTTGATGTTAATCGATCTTTAGGACAGGTATTTGATGTTAATCGATCTTT	sblock26576_C3_r	sblock26576_C3		1	1	1.12898	0.71729	1	1	-1.02532	0.90588	-1.00185	0.98737	1	1	1.00926	0.93018	1	1	1	1	1	1	-1.09961	0.74956
zfmir1753	ATCATACATGAAACCCCTGGGACGATCTTTATCATACATGAAACCCCTGGGACGATCTTT	sblock26577_C3_r	sblock26577_C3		1	1	1.3777	0.47083	-1.00365	0.9892	1.13838	0.64524	-1.04163	0.80897	1.20258	0.57127	1	1	1.03801	0.86402	-1.09155	0.76048	-1.86993	0.00454	1	1
zfmir1754	AGGACAGGTATTTGATGTTAACCGATCTTTAGGACAGGTATTTGATGTTAACCGATCTTT	sblock26577_C3_l	sblock26577_C3		1	1	1.0812	0.79423	-1.01497	0.94008	1	1	-1.24773	0.28613	-1.0391	0.79164	1	1	1	1	-1.06822	0.79935	1	1	-1.12199	0.72398
zfmir1755	CCTACGGGAGACGTACACCTTACGATCTTTCCTACGGGAGACGTACACCTTACGATCTTT	sblock26821_C3_l	sblock26821_C3		1.31442	0.29605	1.12832	0.82141	1.15362	0.74968	1	1	2.11288	0.06235	1.14222	0.48645	-1.02138	0.91609	-8.02712	9.20838e-08	8.43553	2.13948e-29	-1.07327	0.69616	1.21079	0.69238
zfmir1756	CCTACGGGAGACGTACACCTTACGATCTTTCCTACGGGAGACGTACACCTTACGATCTTT	sblock26821_C3_l	sblock26821_C3		1.00066	0.99701	1.82666	0.0614	1.16601	0.69647	1	1	1.44392	0.09827	1.44635	0.06307	2.88171	0.00053	-3.19745	0.06584	8.54021	3.5565e-42	1.22969	0.73563	1.38614	0.51086
zfmir1757	ACTCTAGACACACGCCTTATTACGATCTTTACTCTAGACACACGCCTTATTACGATCTTT	sblock26822_C3_l	sblock26822_C3		2.14487	0.13032	1.09369	0.68075	1.12543	0.57785	-1.18787	0.64307	1.26871	0.18812	-1.2604	0.33867	-1.54801	0.03514	1.97871	0.0115	1.77054	0.08286	-1.09262	0.21532	1.04889	0.9109
zfmir1758	ATGCACACCCTATTACGTACTACGATCTTTATGCACACCCTATTACGTACTACGATCTTT	sblock26822_C3_r	sblock26822_C3		1.16287	0.77115	-7.52972	5.37543e-08	-1.58648	0.21703	1.54102	0.00343	-1.22814	0.07055	-2.79038	0.00198	1.03028	0.90648	-3.76982	2.32067e-17	3.07476	1.9174e-16	-1.04665	0.76269	1.53817	0.4347
zfmir1759	AGGCACAAAGTCTAGTTCAAACCGATCTTTAGGCACAAAGTCTAGTTCAAACCGATCTTT	sblock26946_C3_l	sblock26946_C3		1.31847	0.57387	1.36664	0.26401	1.36664	0.26401	-1.00354	0.98941	1	1	1	1	1.5682	0.29551	1.07869	0.78198	1	1	-1.09512	0.56739	1.18329	0.65691
zfmir176	AATACAGTAGTGCAATGAAGTCCGATCTTTAATACAGTAGTGCAATGAAGTCCGATCTTT	dre-mir-301a-1_l	dre-mir-301a-1		1	1	-1.2519	0.37198	-1.11097	0.63487	-1.02908	0.89174	1.00418	0.98602	1.28233	0.48053	1	1	-1.12222	0.72269	-1.61437	0.07403	-1.01917	0.87205	1.05375	0.90283
zfmir1760	ACGATGAGCCACAGGGAGAGTTCGATCTTTACGATGAGCCACAGGGAGAGTTCGATCTTT	sblock26946_C3_r	sblock26946_C3		1	1	1.21024	0.64129	1	1	1.27762	0.31103	-2.31019	0.18925	-1.21153	0.47727	1	1	-1.16955	0.59561	1.04711	0.84588	1	1	1.04598	0.87029
zfmir1761	TAACTGTCCACTTCCATTTCTCCGATCTTTTAACTGTCCACTTCCATTTCTCCGATCTTT	sblock26985_C3_l	sblock26985_C3		1.13535	0.75414	1.00285	0.96818	1.00285	0.96818	1.29987	0.26061	1.16311	0.15666	1.14863	0.00018	-1.025	0.93866	1.01602	0.80289	1.15996	0.01741	1.09567	0.41934	-1.81072	0.01998
zfmir1762	ACGAAGCAGCAATTCTCTCAAACGATCTTTACGAAGCAGCAATTCTCTCAAACGATCTTT	sblock26985_C3_r	sblock26985_C3		1.08318	0.79239	1	1	-1.01468	0.89432	1	1	-1.06067	0.75297	1	1	1	1	1	1	1.06746	0.80093	1	1	-1.04266	0.85185
zfmir1763	TCCACTGTTCACTGCTTTCATCCGATCTTTTCCACTGTTCACTGCTTTCATCCGATCTTT	sblock27131_C3_l	sblock27131_C3		1.15166	0.54489	-1.07612	0.43864	1.03063	0.79369	1.01001	0.96286	1.06453	0.5961	1.13875	0.06954	-1.66701	0.00035	-2.00219	3.37279e-08	2.42995	0.00175	-1.47707	8.58442e-06	-6.45672	6.98857e-08
zfmir1764	GCCACAAAGTACTCAAATCGTTCGATCTTTGCCACAAAGTACTCAAATCGTTCGATCTTT	sblock27131_C3_r	sblock27131_C3		1	1	-1.00434	0.98118	1	1	1.03946	0.87877	1	1	1	1	-1.07161	0.79549	1	1	1	1	-1.00268	0.97873	1.36246	0.52649
zfmir1765	CCCATGTCCAACATTTAAATAGCGATCTTTCCCATGTCCAACATTTAAATAGCGATCTTT	sblock27397_C3_l	sblock27397_C3		1.29073	0.64477	1.18576	0.43882	1.14257	0.53535	-1.03971	0.90869	1.16995	0.10167	1.84543	0.38878	1	1	1.34958	0.58798	1.31463	0.29906	-3.53702	0	1.02968	0.8917
zfmir1766	CACTGCTGTTGAGGATCTTCCACGATCTTTCACTGCTGTTGAGGATCTTCCACGATCTTT	sblock27397_C3_r	sblock27397_C3		1	1	1.44299	0.35686	-1.0032	0.97578	1.0726	0.79246	1.29523	0.24879	1	1	1	1	1.01195	0.94975	-1.03351	0.87493	-1.13753	0.66726	-2.309	0.08338
zfmir1767	GCCTGCTCACTATCCTGAAAAACGATCTTTGCCTGCTCACTATCCTGAAAAACGATCTTT	sblock27398_C3_l	sblock27398_C3		1.07251	0.81879	-1.19695	0.01478	-1.19326	0.0161	-2.20376	2.61555e-14	-1.10215	0.39785	-1.01426	0.86986	-1.28385	0.38365	-1.2866	1e-05	-1.3119	0.00201	-1.00201	0.96024	-1.3933	0.24732
zfmir1768	AGGCCAAACAGATGAGATGATACGATCTTTAGGCCAAACAGATGAGATGATACGATCTTT	sblock27398_C3_r	sblock27398_C3		1	1	1.12773	0.71899	1	1	1	1	1	1	1	1	1	1	1	1	1	1	1	1	1.01156	0.96368
zfmir1769	CCCAGGCCCTGATAGCTTTAATCGATCTTTCCCAGGCCCTGATAGCTTTAATCGATCTTT	sblock27467_C3_l	sblock27467_C3		-1.08654	0.77065	-1.05307	0.37986	-1.05167	0.38131	-1.15106	0.36986	1.25751	0.00597	1.07343	0.04293	1.12706	0.46249	1.03961	0.83564	-1.3776	0.13703	1.29933	3e-05	-1.18997	0.65321
zfmir177	CACATAGGAATAAAAAGCCATACGATCTTTCACATAGGAATAAAAAGCCATACGATCTTT	dre-mir-135a_l	dre-mir-135a		1.34352	0.56013	1.05864	0.4722	1.05708	0.47361	1.01268	0.87814	-1.10077	0.04122	-1.11653	0.00688	1.01627	0.93285	-1.03353	0.24167	-1.1699	0.00185	1.06583	0.84978	-1.12603	0.57394
zfmir1770	CAGTAGTCAACTTCAAACTCTACGATCTTTCAGTAGTCAACTTCAAACTCTACGATCTTT	sblock27467_C3_r	sblock27467_C3		1.01872	0.95613	1	1	-1.0289	0.82682	1	1	1	1	1	1	1	1	1	1	1.07417	0.79074	1	1	2.21864	0.05761
zfmir1771	TTGGTTTACTTGTTATCTCTAACGATCTTTTTGGTTTACTTGTTATCTCTAACGATCTTT	sblock27495_C3_l	sblock27495_C3		-1.05282	0.81316	1.10267	0.67142	-1.05282	0.81316	1	1	1	1	1	1	1	1	1	1	1	1	1	1	1	1
zfmir1772	CGCGAGGAGAAGTGAACCGTGACGATCTTTCGCGAGGAGAAGTGAACCGTGACGATCTTT	sblock27495_C3_r	sblock27495_C3		1	1	-1.01655	0.93571	1	1	1	1	1	1	1.04094	0.74978	1	1	1	1	1	1	-1.02657	0.90531	1	1
zfmir1773	AAACAGCTCAACTAATAAGAGACGATCTTTAAACAGCTCAACTAATAAGAGACGATCTTT	sblock27505_C3_l	sblock27505_C3		1.05329	0.83096	1	1	1	1	1	1	1	1	1	1	-1.0284	0.89383	1	1	1	1	-1.12208	0.4065	1	1
zfmir1774	CTGCTGCTGCAATCTGAACTCACGATCTTTCTGCTGCTGCAATCTGAACTCACGATCTTT	sblock27505_C3_l	sblock27505_C3		-1.09078	0.76294	1.04946	0.52549	1.04816	0.52632	-1.33825	0.27546	1.27269	0.00557	1.48005	6.62807e-06	-1.00882	0.93303	1.24918	0.15129	1.14391	0.53981	-1.22986	0.00057	1.03588	0.93377
zfmir1775	AACTGTAACAAGAAGCAATTCACGATCTTTAACTGTAACAAGAAGCAATTCACGATCTTT	sblock27546_C3_l	sblock27546_C3		1	1	1.03967	0.85939	1	1	1.34774	0.30513	1	1	1	1	1.02574	0.90081	1	1	1.08819	0.76628	1	1	1	1
zfmir1776	AACATTTCCTGCTTGTTATCAACGATCTTTAACATTTCCTGCTTGTTATCAACGATCTTT	sblock27546_C3_r	sblock27546_C3		-1.79694	0.18508	-1.25832	0.02099	-1.25832	0.02099	1.28256	0.12613	1.12158	0.39725	-1.03551	0.76339	-2.12799	3.31219e-08	-1.05843	0.88612	1.28475	0.39101	1.03637	0.69349	-2.80747	0.00094
zfmir1777	TAACCCAACAGAGCACCAAATACGATCTTTTAACCCAACAGAGCACCAAATACGATCTTT	sblock27559_C3_l	sblock27559_C3		2.48367	0.04829	1.66344	0.34409	2.60223	0.01497	2.33542	0.00132	1.07327	0.73302	1	1	1.84393	0.07904	1.07089	0.64795	1	1	1.0676	0.64737	-1.18128	0.66175
zfmir1778	ACTGGTTGATTTATTAATAAATCGATCTTTACTGGTTGATTTATTAATAAATCGATCTTT	sblock27559_C3_r	sblock27559_C3		1	1	1	1	1	1	1	1	1	1	1.25433	0.22367	1	1	1	1	1	1	1	1	1.35465	0.28841
zfmir1779	CAGGGACAGAAGTCGTCGCAAACGATCTTTCAGGGACAGAAGTCGTCGCAAACGATCTTT	sblock27680_C3_l	sblock27680_C3		1	1	1.45253	0.50025	1	1	1	1	1	1	1	1	1	1	1	1	1	1	1	1	1	1
zfmir178	TAGTGGCTTGTATCCCTACATGCGATCTTTTAGTGGCTTGTATCCCTACATGCGATCTTT	dre-mir-135a_r	dre-mir-135a		-1.00906	0.97826	-1.92085	0.00019	-1.88599	0.00036	1.14567	0.4952	1.01366	0.93647	-1.52895	0.00585	1	1	1.08668	0.52721	-1.07313	0.5515	-1.08577	0.77774	-1.0288	0.94282
zfmir1780	TGTAGCGGCCTCTGAAACCACACGATCTTTTGTAGCGGCCTCTGAAACCACACGATCTTT	sblock27680_C3_r	sblock27680_C3		-1.10844	0.72553	1.19778	0.46423	1.11079	0.55797	-1.07887	0.63669	1	1	1	1	-1.23698	0.26573	-1.14918	0.49413	1.07987	0.78125	1.09235	0.77344	1	1
zfmir1781	GTGCTGTCCAAGTTGGTACTATCGATCTTTGTGCTGTCCAAGTTGGTACTATCGATCTTT	sblock27686_C3_l	sblock27686_C3		1	1	-1.19804	0.49451	1	1	-2.18041	0.08153	1.50221	0.18204	1.36118	0.09769	1	1	1.01665	0.93497	-1.69172	0.00215	1.65561	0.20039	-1.035	0.87225
zfmir1782	TTGGTACTATATATGTCCTGTGCGATCTTTTTGGTACTATATATGTCCTGTGCGATCTTT	sblock27686_C3_l	sblock27686_C3		1	1	1.44179	0.50541	1	1	1	1	1	1	1.01036	0.94945	1	1	1	1	1	1	1.19991	0.55886	1	1
zfmir1783	CATTAATATTCTATGGCCTAATCGATCTTTCATTAATATTCTATGGCCTAATCGATCTTT	sblock27697_C3_l	sblock27697_C3		1	1	1	1	1	1	1	1	1	1	1	1	-1.0369	0.86976	1	1	1	1	1	1	1	1
zfmir1784	AAGGCAGCATCATAATGAGAAACGATCTTTAAGGCAGCATCATAATGAGAAACGATCTTT	sblock27697_C3_r	sblock27697_C3		-1.03799	0.8663	-1.0137	0.94389	-1.00897	0.93246	-1.02604	0.90367	1.05958	0.85749	1.08932	0.60076	1	1	1.44636	0.09823	1.01818	0.96833	1	1	-1.03844	0.86299
zfmir1785	GCAACACCGTCACAGAGATAACCGATCTTTGCAACACCGTCACAGAGATAACCGATCTTT	sblock27822_C3_l	sblock27822_C3		-1.05599	0.80804	1.33376	0.23863	1.17803	0.47132	2.52279	0.00917	-1.04708	0.81334	-1.09789	0.74966	1.60284	0.12435	1.01663	0.97535	-1.40534	0.38276	-1.02248	0.85456	1.09078	0.75951
zfmir1786	ACCTGTGTCAATTTGGGCGTCACGATCTTTACCTGTGTCAATTTGGGCGTCACGATCTTT	sblock27822_C3_r	sblock27822_C3		-1.35345	0.00095	1.06373	0.49712	-1.09081	0.4235	-1.68645	0.1163	-1.12882	0.24462	-1.02794	0.64493	2.04417	7.15857e-07	-1.00897	0.94723	-1.37501	0.0495	1.16547	0.0011	-1.66362	0.02576
zfmir1787	GGCCCCTGCACTTCAACTCTTGCGATCTTTGGCCCCTGCACTTCAACTCTTGCGATCTTT	sblock27853_C3_l	sblock27853_C3		1.19493	0.37126	1.05387	0.36503	1.01005	0.85113	1.47341	0.00019	1.0923	0.0283	1.11407	0.46598	1.41918	0.03534	1.11927	0.0245	-1.08348	0.23745	-1.42884	2.49246e-08	1.20203	0.07188
zfmir1788	CAACTGCTCAGGCCCCTGCACTCGATCTTTCAACTGCTCAGGCCCCTGCACTCGATCTTT	sblock27853_C3_l	sblock27853_C3		1.393	0.16911	1.05158	0.36282	1.05144	0.35567	1.50233	0.00012	1.11911	0.062	1.39806	0.44458	1.50822	0.20235	1.10193	0.00939	-1.36327	1.40717e-08	-5.66545	0	-1.99402	0.00183
zfmir1789	TTTATTTTGATATGGCAGAGAACGATCTTTTTTATTTTGATATGGCAGAGAACGATCTTT	sblock27891_C3_l	sblock27891_C3		1	1	1.21283	0.47728	1	1	1.05893	0.81538	1.05281	0.77144	1	1	1	1	1	1	-1.56012	0.15548	-1.0166	0.88767	1.31924	0.55316
zfmir179	CTACCATAGGGTAAAACCACTGCGATCTTTCTACCATAGGGTAAAACCACTGCGATCTTT	dre-mir-140_l	dre-mir-140		-1.00968	0.90516	1.38142	0.02443	1.09857	0.06509	1.18912	0.00179	1.08586	0.14408	1.0659	0.42088	1.53966	0.02331	1.22184	2e-05	1.23403	1e-05	1.55696	0.00382	-1.51085	4.75443e-14
zfmir1790	CAACTTACTTTTTTATTTTGATCGATCTTTCAACTTACTTTTTTATTTTGATCGATCTTT	sblock27891_C3_l	sblock27891_C3		1.23483	0.62678	-5.5532	1.83312e-07	-4.6052	0.00041	1	1	1.23532	0.00011	-1.4171	0.00059	-1.05613	0.82531	1.10524	0.6642	1.0744	0.78863	-1.35978	0.43296	1	1
zfmir1791	CCTTTATGACATCCTTCACATACGATCTTTCCTTTATGACATCCTTCACATACGATCTTT	sblock28029_C3_l	sblock28029_C3		1	1	-1.26716	0.29355	1	1	1	1	1.32648	0.08501	1.47529	0.16746	1.12952	0.65532	1	1	1.06422	0.80911	-1.01796	0.76491	1.40141	0.50252
zfmir1792	TTACTTTCCAATCAAATTCTTTCGATCTTTTTACTTTCCAATCAAATTCTTTCGATCTTT	sblock28029_C3_r	sblock28029_C3		1.60325	0.05454	1.29253	0.63076	1.18975	0.62089	-1.00119	0.99478	1.25772	0.39523	1	1	1	1	1	1	-1.01499	0.9379	-1.06681	0.42883	1	1
zfmir1793	ACGTTTGTACAATATAATATCACGATCTTTACGTTTGTACAATATAATATCACGATCTTT	sblock28133_C3_l	sblock28133_C3		1	1	1.08174	0.80831	-1.03085	0.89061	1.79293	0.26939	1.02457	0.87013	1	1	1.88597	0.17584	1	1	1	1	1	1	1.23022	0.61542
zfmir1794	ACGTTTGTACAATATAATATCACGATCTTTACGTTTGTACAATATAATATCACGATCTTT	sblock28133_C3_l	sblock28133_C3		-1.19345	0.63828	1	1	1	1	1.02277	0.8789	1	1	1.07545	0.6763	-1.0982	0.71116	1	1	1	1	1	1	-1.05827	0.81793
zfmir1795	ACGTTTGTACAATATAATATCACGATCTTTACGTTTGTACAATATAATATCACGATCTTT	sblock28134_C3_l	sblock28134_C3		1.05701	0.82295	1	1	1	1	1	1	1	1	1	1	1.04169	0.84683	1	1	1	1	-1.07686	0.61495	1	1
zfmir1796	ACGTTTGTACAATATAATATCACGATCTTTACGTTTGTACAATATAATATCACGATCTTT	sblock28134_C3_l	sblock28134_C3		1.32325	0.54489	1.28753	0.58389	1.1719	0.5862	1	1	1	1	-1.03827	0.8419	1.07528	0.78693	1	1	1	1	1	1	1.54641	0.47752
zfmir1797	GACATGAGTTTATTAGCTGTAACGATCTTTGACATGAGTTTATTAGCTGTAACGATCTTT	sblock28283_C3_l	sblock28283_C3		-1.08424	0.77313	1.08215	0.76567	1	1	1.08877	0.75415	1	1	1	1	1	1	1.03286	0.88041	1.02024	0.9187	1	1	1.03874	0.86801
zfmir1798	GAGGACAATAACCAATCATAGCCGATCTTTGAGGACAATAACCAATCATAGCCGATCTTT	sblock28283_C3_r	sblock28283_C3		-1.20107	0.63735	-1.21491	0.61129	-1.1254	0.61085	1	1	1	1	1.24729	0.26431	1	1	-1.06296	0.71908	1	1	1.05787	0.65906	1	1
zfmir1799	ATGAATCTGACCTTGTATCTCACGATCTTTATGAATCTGACCTTGTATCTCACGATCTTT	sblock28430_C3_l	sblock28430_C3		1.17046	0.70832	1.04911	0.59625	1.04243	0.64492	-1.06496	0.66209	1.43418	0.00473	1.43118	0.04342	1	1	1	1	1.07702	0.78561	-1.08443	0.1524	1.23817	0.63594
zfmir18	GACAGCCTACAGACTGTTGTCGCGATCTTTGACAGCCTACAGACTGTTGTCGCGATCTTT	dre-mir-21-1_r	dre-mir-21-1		-1.03504	0.91354	1.47782	0.07906	1.4437	0.08079	8.86913	4.09312e-39	1.61544	4e-05	-2.1191	0.01933	2.67458	5.13236e-07	1.34331	0.30552	1.21191	0.62306	7.64784	2.10698e-35	2.35627	0.0318
zfmir180	TCCGTGGTTCTACCCTGTGGTACGATCTTTTCCGTGGTTCTACCCTGTGGTACGATCTTT	dre-mir-140_r	dre-mir-140		1.1896	0.00211	1.06194	0.31589	1.16074	0.00045	1.08408	0.04471	1.07465	0.02067	-1.00429	0.94336	-1.44181	0.01387	1.05345	0.22951	1.00544	0.91151	1.15292	0.04347	-1.12854	0.07264
zfmir1800	GAATCTGACCTTGTATCTCAACCGATCTTTGAATCTGACCTTGTATCTCAACCGATCTTT	sblock28430_C3_l	sblock28430_C3		1.27283	0.58953	1.13225	0.31155	1.12473	0.31434	1.13928	0.62588	1.45056	1.15182e-10	1.86995	7.57706e-10	1	1	1.48419	0.03091	1.5732	0.11546	-1.0395	0.69918	1	1
zfmir1801	CAAATAATTTAAAATATGAATACGATCTTTCAAATAATTTAAAATATGAATACGATCTTT	sblock28455_C3_l	sblock28455_C3		-1.06054	0.87436	1	1	1	1	1	1	1	1	1	1	1.07992	0.62761	1.31803	0.32316	1	1	-1.02514	0.76055	1.2402	0.60756
zfmir1802	ACCGGACAAAGTCAACATGTTACGATCTTTACCGGACAAAGTCAACATGTTACGATCTTT	sblock28455_C3_l	sblock28455_C3		1.08575	0.77062	-1.18717	0.64721	1	1	1	1	1	1	1	1	1	1	1	1	-1.01761	0.93432	1	1	1.14355	0.64556
zfmir1803	ACTCCCAGTAGCACAGCAATCACGATCTTTACTCCCAGTAGCACAGCAATCACGATCTTT	sblock28474_C3_l	sblock28474_C3		-1.18452	0.53678	1.09742	0.75013	-1.03048	0.90211	-1.02027	0.94712	-1.03015	0.88203	1.18755	0.48735	1.00001	0.99996	1	1	1	1	1.14791	0.2162	1	1
zfmir1804	GGCAGGACGAAGTGTGAGAAGACGATCTTTGGCAGGACGAAGTGTGAGAAGACGATCTTT	sblock28474_C3_r	sblock28474_C3		-1.26943	0.34707	1.13855	0.72126	-1.1344	0.68024	1.38585	0.41293	-1.04058	0.81098	1.27642	0.33424	-1.26304	0.47039	1.06695	0.79024	1.38488	0.29116	1	1	-1.0783	0.78256
zfmir1805	AAATGCAGAAGTTATTGAAAAGCGATCTTTAAATGCAGAAGTTATTGAAAAGCGATCTTT	sblock28490_C3_l	sblock28490_C3		1	1	1.70899	0.03882	1.29683	0.41102	1	1	1	1	-1.34908	0.11387	-2.21244	0.08343	1	1	1	1	1	1	1	1
zfmir1806	CAATCTCTACCCTATCTATCCACGATCTTTCAATCTCTACCCTATCTATCCACGATCTTT	sblock28490_C3_l	sblock28490_C3		1.12513	0.71855	1.60626	0.47612	-1.00696	0.98505	2.68994	9e-05	1.4378	0.16282	2.74071	0.00013	1.84795	0.11695	-1.16235	0.65658	-1.37146	0.26985	-1.64897	0.02903	1.10152	0.83318
zfmir1807	AGACGGTTGCTATCAAGTTGCTCGATCTTTAGACGGTTGCTATCAAGTTGCTCGATCTTT	sblock28493_C3_l	sblock28493_C3		1	1	1.8242	0.03258	1	1	-1.29872	0.4469	1.32201	0.23599	1	1	1	1	-1.45886	0.22774	-1.53726	0.22665	1.02133	0.86444	1.14156	0.69866
zfmir1808	CACACTCTTCAACTTTTAAATCCGATCTTTCACACTCTTCAACTTTTAAATCCGATCTTT	sblock28493_C3_l	sblock28493_C3		1	1	1.27754	0.4082	1.02114	0.87574	1	1	1.61907	0.03797	1.16388	0.37453	1	1	1.29762	0.32938	-1.34734	0.49098	-1.04855	0.34282	1.07027	0.84224
zfmir1809	CGCGAGCATGCCTCCGCAAACGCGATCTTTCGCGAGCATGCCTCCGCAAACGCGATCTTT	sblock28502_C3_l	sblock28502_C3		1	1	1	1	1	1	1	1	1	1	-1.17618	0.5241	1	1	1	1	1	1	-1.03124	0.75706	1.52663	0.44478
zfmir181	CATACAGCTAGATAACCAAAGACGATCTTTCATACAGCTAGATAACCAAAGACGATCTTT	dre-mir-9-3_l	dre-mir-9-3		-1.11319	0.3151	-1.13298	0.00212	-1.17759	0.00058	-1.2416	2.51288e-07	-1.1273	0.01126	-1.00905	0.73427	-2.61748	1.60785e-12	-1.15419	0.0036	-1.11527	0.05299	-5.92672	4.64275e-34	-1.56262	1.53697e-12
zfmir1810	TTTCCTTCCACCTGTGATTCTACGATCTTTTTTCCTTCCACCTGTGATTCTACGATCTTT	sblock28502_C3_l	sblock28502_C3		-1.02536	0.88244	-1.0964	0.10078	-1.09441	0.02107	-1.12402	0.30942	-1.13717	0.03782	-1.17437	1e-05	-1.68913	0.0002	-1.02355	0.70287	-1.57337	1.34416e-07	-1.08039	0.49587	-1.32136	0.30348
zfmir1811	CCTACGGGAGACGTACACCTTACGATCTTTCCTACGGGAGACGTACACCTTACGATCTTT	sblock28505_C3_l	sblock28505_C3		-1.18917	0.64831	-1.08373	0.774	-1.0513	0.74976	-1.3635	0.28333	1.3147	0.33576	1.01866	0.92801	1.38679	0.29399	-6.85723	3.35572e-06	8.96372	8.47194e-27	-1.1409	0.41202	1	1
zfmir1812	CAAGCGCAGTGACTGCTCCTACCGATCTTTCAAGCGCAGTGACTGCTCCTACCGATCTTT	sblock28505_C3_r	sblock28505_C3		1.00127	0.99425	1.36639	0.03102	1.30226	0.0773	1	1	1.11012	0.64849	5.07044	0.11793	1	1	-1.25859	0.34538	1.02703	0.9478	-35.0306	0	1	1
zfmir1813	CCACCAGGTCTATACCCAACAACGATCTTTCCACCAGGTCTATACCCAACAACGATCTTT	sblock28573_C3_l	sblock28573_C3		-1.32325	0.31644	-1.20713	0.48786	-1.32325	0.31644	-1.09187	0.7263	-1.28229	0.34635	1.23905	0.27351	1	1	-1.16715	0.5072	-1.71957	0.00332	1.07976	0.26036	1.92361	0.30953
zfmir1814	GCCTATGCACCTTAGGAAGGAACGATCTTTGCCTATGCACCTTAGGAAGGAACGATCTTT	sblock28573_C3_l	sblock28573_C3		-1.08877	0.69657	-2.11223	0.03999	-1.69169	0.1146	1	1	1.22338	0.46036	-1.42288	0.09708	1	1	1	1	1.12155	0.72008	-1.05187	0.69603	1.26183	0.46684
zfmir1815	TAACAGTAGCAATAGGAGATAGCGATCTTTTAACAGTAGCAATAGGAGATAGCGATCTTT	sblock28589_C3_l	sblock28589_C3		1	1	1	1	1	1	-1.02357	0.91374	1	1	1	1	1	1	1	1	1.15184	0.69143	1	1	1	1
zfmir1816	TGCACACCGAATCACACAACCACGATCTTTTGCACACCGAATCACACAACCACGATCTTT	sblock28589_C3_r	sblock28589_C3		1.11583	0.74921	1.34361	0.54762	1	1	1.70137	0.22209	-1.03784	0.81482	1.21323	0.38944	-1.00957	0.96423	-1.05352	0.85994	-1.22377	0.48078	1	1	-1.19835	0.6458
zfmir1817	TCTTTTGGCTACTATGGTAAAACGATCTTTTCTTTTGGCTACTATGGTAAAACGATCTTT	sblock28784_C3_l	sblock28784_C3		1.22615	0.63267	-1.04159	0.873	-1.04159	0.873	1	1	-1.04643	0.79652	-1.62928	0.31621	-1.75588	0.27142	-1.46955	0.1356	1.16443	0.71981	1.02103	0.93287	1	1
zfmir1818	TCCACATGTTCGGATGATATCACGATCTTTTCCACATGTTCGGATGATATCACGATCTTT	sblock28784_C3_r	sblock28784_C3		1	1	1	1	1	1	1	1	1	1	1	1	1	1	1	1	1	1	-1.00798	0.94014	1	1
zfmir1819	TGTGTGTCCACATCCATAAATACGATCTTTTGTGTGTCCACATCCATAAATACGATCTTT	sblock28819_C3_l	sblock28819_C3		1	1	1.03095	0.88399	1	1	1	1	1	1	1	1	1	1	1	1	-1.02345	0.92626	1.01732	0.96802	1	1
zfmir182	ACTTTCGGTTATCTAGCTTTATCGATCTTTACTTTCGGTTATCTAGCTTTATCGATCTTT	dre-mir-9-3_r	dre-mir-9-3		1.08465	0.13881	-1.31065	2.59817e-06	-1.09926	0.30153	-1.05821	0.11995	-1.1096	0.00871	-1.44041	1.65851e-10	-2.1975	0.00531	-1.01622	0.65658	-1.14489	0.00789	1.01775	0.83579	-1.43603	3.75921e-08
zfmir1820	CTTATAACCCTCTCACAACGAACGATCTTTCTTATAACCCTCTCACAACGAACGATCTTT	sblock28819_C3_r	sblock28819_C3		1.03126	0.88635	1.07567	0.65739	1.07244	0.65424	2.14037	0.00197	-1.29684	0.12618	-1.09719	0.55388	1.17872	0.47832	-2.05273	0.03529	1.13231	0.46423	1.01656	0.53533	-1.12317	0.60457
zfmir1821	CCTACGGGAGACGTACACCTTACGATCTTTCCTACGGGAGACGTACACCTTACGATCTTT	sblock28838_C3_l	sblock28838_C3		1.01995	0.92175	1.00953	0.97847	-1.04115	0.78147	1.04036	0.85675	-1.47346	0.23935	1.18539	0.4149	1	1	-7.94792	5.08968e-08	9.23751	1.82855e-26	1	1	1.67215	0.3686
zfmir1822	CAAGCGCAGTGACCGCTCCAAGCGATCTTTCAAGCGCAGTGACCGCTCCAAGCGATCTTT	sblock28838_C3_r	sblock28838_C3		-1.10968	0.73654	1	1	1	1	-1.10165	0.51528	2.80094	0.14202	1.10896	0.72644	1	1	-1.07681	0.74852	1.19535	0.49268	-1.48478	0.10685	1	1
zfmir1823	GAGGGCCGTATACAACAAAGAACGATCTTTGAGGGCCGTATACAACAAAGAACGATCTTT	sblock28988_C3_l	sblock28988_C3		1.39591	0.51106	1.21985	0.64131	1.12415	0.64504	1	1	1	1	1.01827	0.89589	1	1	1.39814	0.2553	1	1	1	1	1.14707	0.64387
zfmir1824	AAGAGGGCCGTATACAACAAAGCGATCTTTAAGAGGGCCGTATACAACAAAGCGATCTTT	sblock28988_C3_l	sblock28988_C3		-1.14374	0.63149	1	1	-1.01761	0.87876	1	1	1.03091	0.84967	1	1	1	1	1	1	1	1	1.03538	0.76171	1	1
zfmir1825	TAGGATTCTGTCTGCACTGGTCCGATCTTTTAGGATTCTGTCTGCACTGGTCCGATCTTT	sblock28993_C3_l	sblock28993_C3		1.09378	0.71388	-1.14722	0.46567	-1.13519	0.49121	-1.15004	0.56453	1.62816	0.00819	1.32869	0.00584	-1.41843	0.34147	-1.16496	0.51221	-1.11295	0.73883	1.37213	0.09248	-1.39264	0.43625
zfmir1826	TGCTGCCTTATTTAACCTTATCCGATCTTTTGCTGCCTTATTTAACCTTATCCGATCTTT	sblock28993_C3_r	sblock28993_C3		-1.32666	0.3166	-1.17676	0.00151	-1.17676	0.00151	-1.44971	0.16238	-1.07923	0.22849	1.29291	4e-05	-1.32822	0.39631	1.02507	0.82771	-1.72503	0.03804	-1.26679	5e-05	1.03158	0.88769
zfmir1827	CAACCCCTCCAAGTATCTTGAACGATCTTTCAACCCCTCCAAGTATCTTGAACGATCTTT	sblock29037_C3_l	sblock29037_C3		1.5389	0.33872	1.05014	0.30638	1.05249	0.3096	-1.11434	0.72237	-1.21161	0.01743	-1.11966	0.13409	-1.02149	0.94511	1.26738	0.13574	-1.01836	0.96904	1.00387	0.94037	-1.39662	0.2156
zfmir1828	GGCAATCTTGTCTTGGATCTTACGATCTTTGGCAATCTTGTCTTGGATCTTACGATCTTT	sblock29037_C3_l	sblock29037_C3		-1.04264	0.85484	-1.01573	0.93736	-1.01024	0.92495	1	1	1	1	1.04472	0.85388	1	1	1	1	1	1	1	1	1	1
zfmir1829	AACTGTATTAAGGTCCCATTTACGATCTTTAACTGTATTAAGGTCCCATTTACGATCTTT	sblock29044_C3_l	sblock29044_C3		1	1	1.26561	0.35208	1.06711	0.80104	1	1	-1.04663	0.78832	1	1	1	1	1	1	1	1	-1.10183	0.48792	1.13643	0.70328
zfmir183	AACAGCACAAACTACTACCTCACGATCTTTAACAGCACAAACTACTACCTCACGATCTTT	dre-let-7i_l	dre-let-7i		1.00478	0.92387	-1.15975	0.00027	-1.07435	0.13363	-1.21985	0.04176	-1.05177	0.31883	1.04497	0.51194	1.59485	2.37693e-06	1.12014	0.01383	-1.0065	0.87805	1.35352	7.95404e-23	-4.30616	4.04415e-21
zfmir1830	TGCCATGCCCATCATCCTTACACGATCTTTTGCCATGCCCATCATCCTTACACGATCTTT	sblock29044_C3_r	sblock29044_C3		1.36256	0.17876	-1.02415	0.71086	-1.02415	0.71086	-1.04495	0.79003	1.10828	0.53671	1.40559	0.01315	1.31457	0.18539	-1.01303	0.91081	1.66059	0.00855	-1.3014	9.1533e-09	-1.99645	0.30115
zfmir1831	GTCAGGAGTCAATTAATCAAAACGATCTTTGTCAGGAGTCAATTAATCAAAACGATCTTT	sblock29054_C3_l	sblock29054_C3		1	1	1	1	1	1	1	1	1	1	1	1	1	1	1	1	1.19847	0.58291	1	1	-1.205	0.63976
zfmir1832	TTAGTCCACCCCAATTCAATAACGATCTTTTTAGTCCACCCCAATTCAATAACGATCTTT	sblock29054_C3_l	sblock29054_C3		1.31815	0.27996	1.13781	0.23805	1.20534	0.10514	1.12812	0.05329	-1.05386	0.65703	1.40661	0.06925	1.32911	0.35631	1.05957	0.19043	-1.53383	1.73993e-07	-1.44563	0.20557	1.88518	0.00021
zfmir1833	TCCACGTGGCCTGCGTTAATAACGATCTTTTCCACGTGGCCTGCGTTAATAACGATCTTT	sblock29071_C3_l	sblock29071_C3		-1.16667	0.66474	-1.25965	0.57555	-1.16667	0.66474	1	1	-1.35116	0.2377	1	1	1	1	1	1	1	1	1	1	1.28031	0.66769
zfmir1834	TTTTAGATTTCCTGTGACCAATCGATCTTTTTTTAGATTTCCTGTGACCAATCGATCTTT	sblock29071_C3_r	sblock29071_C3		1	1	-1.10529	0.76812	-1.1139	0.63855	1	1	-1.24296	0.33217	1.00648	0.9745	1	1	1	1	1	1	1.01328	0.87845	1	1
zfmir1835	GGCGAGCCCTCATCCTCAAGCTCGATCTTTGGCGAGCCCTCATCCTCAAGCTCGATCTTT	sblock29112_C3_l	sblock29112_C3		-1.84734	0.18084	1.24826	0.12667	1.22353	0.11989	1.47523	0.0004	-1.3818	0.41593	2.05775	0.00499	1.0103	0.97153	-1.06992	0.25474	-1.12053	0.13524	-1.05536	0.6304	1.02981	0.88176
zfmir1836	AGTGAGCCCTCGTCCTCAAGCTCGATCTTTAGTGAGCCCTCGTCCTCAAGCTCGATCTTT	sblock29112_C3_r	sblock29112_C3		-1.56421	0.11458	1.0972	0.4572	1.0972	0.4572	1.00949	0.89387	1.17765	0.13914	1.20515	0.22061	-1.09716	0.76955	-1.03187	0.63786	1.20275	0.25784	-1.00657	0.88625	-2.29336	0.00771
zfmir1837	TACCAGTACGATTCTTCTATGACGATCTTTTACCAGTACGATTCTTCTATGACGATCTTT	sblock29126_C3_l	sblock29126_C3		1.19449	0.65604	1	1	1	1	1	1	1	1	1	1	1	1	-1.11458	0.55855	1	1	-1.04361	0.77513	1.09079	0.79712
zfmir1838	AAAACAAAATAACTATGACTGACGATCTTTAAAACAAAATAACTATGACTGACGATCTTT	sblock29126_C3_r	sblock29126_C3		1.26014	0.56846	2.08117	0.02626	1.63428	0.05528	1.22998	0.24513	1	1	1	1	1.06036	0.67709	1	1	1.12079	0.62445	1	1	1.18942	0.57521
zfmir1839	CCACAAACGCCACGTTCAATTGCGATCTTTCCACAAACGCCACGTTCAATTGCGATCTTT	sblock29171_C3_l	sblock29171_C3		-1.16658	0.75328	1.41039	4e-05	1.41039	4e-05	-1.31458	0.05505	1.06855	0.34545	1.11709	0.22831	-1.75779	0.09635	1.35374	5.58252e-16	1.91043	2.68015e-07	2.20094	0.02483	-1.1391	0.73949
zfmir184	GGCAAGGGAGTAGCTTGCGCAGCGATCTTTGGCAAGGGAGTAGCTTGCGCAGCGATCTTT	dre-let-7i_r	dre-let-7i		1	1	-1.85334	0.07426	-1.08235	0.68305	1.08001	0.68924	-3.63104	0.01257	-4.67283	3.91844e-37	1.27065	0.33648	-1.15793	0.63926	-1.04576	0.84631	1.92323	0.03818	-1.18625	0.71908
zfmir1840	TCCTGGACGTTGTCTCTGCCAACGATCTTTTCCTGGACGTTGTCTCTGCCAACGATCTTT	sblock29171_C3_r	sblock29171_C3		-1.56626	0.06494	-1.03236	0.73925	-1.04119	0.67986	-1.82785	0.02918	1.17617	0.38695	1.0094	0.92963	-2.6921	0.0001	-2.18323	0.00033	2.4109	0.00663	-1.12171	0.14667	1.58643	0.34301
zfmir1841	CTACGCTGACCATACAATGATGCGATCTTTCTACGCTGACCATACAATGATGCGATCTTT	sblock29201_C3_l	sblock29201_C3		-1.0354	0.92512	1	1	1	1	-1.08511	0.70981	1.37035	0.19261	1.40229	0.2952	-4.71823	0.02626	1.73813	0.03408	1	1	1.13352	0.68455	-1.07016	0.79581
zfmir1842	GACATTTTTTGCTTGGCTTAACCGATCTTTGACATTTTTTGCTTGGCTTAACCGATCTTT	sblock29201_C3_r	sblock29201_C3		1	1	-1.00743	0.96931	1	1	-1.00238	0.99174	-1.00898	0.94363	1.12685	0.54607	1	1	1	1	1	1	-1.16775	0.41512	1	1
zfmir1843	TCTCTCTCTCTCTCCAGTTGCGCGATCTTTTCTCTCTCTCTCTCCAGTTGCGCGATCTTT	sblock29216_C3_l	sblock29216_C3		1.04498	0.87292	-1.05891	0.20138	1.02519	0.79201	-1.0657	0.18373	-1.10552	0.17066	1.09605	0.45179	-1.30329	0.01606	-1.05224	0.21491	1.33084	4.65875e-11	1.09773	0.00797	-3.13283	0.00118
zfmir1844	TGCCAGTAACTGTCCTCAACGTCGATCTTTTGCCAGTAACTGTCCTCAACGTCGATCTTT	sblock29216_C3_r	sblock29216_C3		1	1	-1.47059	0.22038	-1.21455	0.30657	1.17149	0.70814	1	1	1.26869	0.63283	1	1	1	1	-1.0264	0.89947	-2.26355	0.00021	1	1
zfmir1845	ATTGGGCCACCAGCGGTACGTCCGATCTTTATTGGGCCACCAGCGGTACGTCCGATCTTT	sblock29255_C3_l	sblock29255_C3		-1.5471	0.02642	1.14459	0.2872	1.14459	0.2872	-1.45129	0.20236	1.0104	0.92018	1.21669	0.02528	1.63888	0.30505	-1.18717	0.44178	-1.38499	0.29508	1.25713	0.59344	-1.2659	0.37919
zfmir1846	GGCCGGTGGTGCCCCATTCACACGATCTTTGGCCGGTGGTGCCCCATTCACACGATCTTT	sblock29255_C3_r	sblock29255_C3		1.11939	0.47722	1.41745	1e-05	1.41806	1.94155e-11	2.18466	1.79671e-06	1.26392	0.01064	1.57675	5.52868e-29	2.94399	3.31525e-19	2.13888	1.13857e-40	1.75411	2.05024e-14	1.14771	0.32926	1.17619	0.12766
zfmir1847	GCTGTGCAAATTATCAATCAATCGATCTTTGCTGTGCAAATTATCAATCAATCGATCTTT	sblock29274_C3_l	sblock29274_C3		1.12053	0.72365	1	1	1	1	1.01293	0.94626	1	1	1	1	1	1	1	1	1	1	1	1	1.09703	0.75306
zfmir1848	CAATCAATTATTTAAATCACCCCGATCTTTCAATCAATTATTTAAATCACCCCGATCTTT	sblock29274_C3_l	sblock29274_C3		1.06943	0.79858	1	1	1	1	1	1	1.44717	0.31552	1.24893	0.2955	1.12055	0.7231	1.13157	0.53605	2.28845	0.10455	-1.00858	0.93544	-1.10016	0.75083
zfmir1849	TCCGTATACATAGGCGATCTGACGATCTTTTCCGTATACATAGGCGATCTGACGATCTTT	sblock29369_C3_l	sblock29369_C3		1	1	1.26543	0.05562	1.25057	0.06636	-1.03044	0.91607	-1.17264	0.00341	1.03502	0.60645	-2.34794	0.04521	1.75302	3.56274e-09	-1.55798	0.19848	1.85353	4e-05	1.39454	0.50631
zfmir185	AGCCTATCCTGGATTACTTGAACGATCTTTAGCCTATCCTGGATTACTTGAACGATCTTT	dre-mir-26a-2_l	dre-mir-26a-2		-1.00915	0.8699	-1.02876	0.52588	-1.03287	0.21822	-1.13791	0.07732	1.04853	0.16481	-1.12687	2e-05	-1.77152	0	-1.0432	0.1728	1.19463	4e-05	-1.10639	0.52688	-1.18351	0.00456
zfmir1850	CTGTGGCATCGTTAAAAGGGTGCGATCTTTCTGTGGCATCGTTAAAAGGGTGCGATCTTT	sblock29369_C3_r	sblock29369_C3		-1.62812	0.05736	1.1107	0.29641	1.1107	0.29641	-1.05405	0.49483	-1.35998	0.01101	-1.06381	0.43201	-1.48555	0.38165	-1.14353	0.03066	1.28622	4.49018e-07	-1.76265	1.15861e-17	1.72348	0.13135
zfmir1851	TATTTGGTGTGCTGCAGAAATCCGATCTTTTATTTGGTGTGCTGCAGAAATCCGATCTTT	sblock29370_C3_l	sblock29370_C3		-3.3329	0.07485	-1.44086	0.36194	-1.30118	0.31229	1.05383	0.78559	1	1	-1.03053	0.80525	1	1	-1.04845	0.7915	-1.07534	0.85806	-1.00549	0.93824	1	1
zfmir1852	AGTCCTTCACACTGAACATCCACGATCTTTAGTCCTTCACACTGAACATCCACGATCTTT	sblock29370_C3_r	sblock29370_C3		1.19041	0.54267	-1.27645	0.3106	1.23179	0.31763	-1.4318	0.09917	1.36712	0.14335	1.10915	0.64859	1	1	1	1	1.17358	0.64279	-1.04758	0.21032	1.59155	0.41873
zfmir1853	TCGACGTCACACTAAATTCCCACGATCTTTTCGACGTCACACTAAATTCCCACGATCTTT	sblock29381_C3_l	sblock29381_C3		1.03476	0.87692	1	1	1	1	1	1	1	1	1.43827	0.12926	1	1	1	1	1	1	-1.23425	0.32726	1	1
zfmir1854	AGTTGTGGAAAATACAGTATAACGATCTTTAGTTGTGGAAAATACAGTATAACGATCTTT	sblock29381_C3_r	sblock29381_C3		1	1	-1.00979	0.9605	1	1	1.00945	0.95936	2.27719	0.03851	1	1	1	1	1.36765	0.1659	1.43012	0.23404	1	1	-1.1496	0.69275
zfmir1855	CAAACAGTGGTATGATAAAACACGATCTTTCAAACAGTGGTATGATAAAACACGATCTTT	sblock29382_C3_l	sblock29382_C3		1	1	1	1	1	1	1	1	-1.09824	0.55232	-1.12412	0.53313	-3.68104	0.03933	1	1	-1.08994	0.71786	1	1	1.79224	0.27434
zfmir1856	AAAATCCTAAACCCTGCACTGACGATCTTTAAAATCCTAAACCCTGCACTGACGATCTTT	sblock29382_C3_r	sblock29382_C3		1.04871	0.84078	-1.32089	0.34854	-1.02024	0.91845	-1.01044	0.95957	1.00851	0.96327	1.11891	0.47194	1.03667	0.859	-1.20167	0.48913	1.06099	0.84487	1.00992	0.93498	1	1
zfmir1857	GACGGCTCATTCAATCTCATTACGATCTTTGACGGCTCATTCAATCTCATTACGATCTTT	sblock29511_C3_l	sblock29511_C3		1.16451	0.80106	1.00507	0.98424	1.00507	0.98424	1	1	1	1	1	1	1	1	1.01635	0.91738	1	1	-1.66554	0.12443	1.06134	0.85024
zfmir1858	TTGAAGTTGTTGCCGGTGTTTACGATCTTTTTGAAGTTGTTGCCGGTGTTTACGATCTTT	sblock29511_C3_l	sblock29511_C3		1	1	-1.36363	0.3232	-1.23242	0.36626	-1.01649	0.93569	1	1	2.29098	0.02952	1	1	1	1	1	1	-2.04065	0.00262	1.00043	0.99914
zfmir1859	TTGGAGAAGAAAATTGACATCACGATCTTTTTGGAGAAGAAAATTGACATCACGATCTTT	sblock29545_C3_l	sblock29545_C3		1	1	-1.02071	0.92025	1	1	1	1	1	1	1	1	1	1	1.00482	0.96155	1.14565	0.5848	1	1	1.03258	0.8832
zfmir186	TGCAAGTAATCATGAATAGGCCCGATCTTTTGCAAGTAATCATGAATAGGCCCGATCTTT	dre-mir-26a-2_r	dre-mir-26a-2		1	1	-1.02857	0.84987	-1.02559	0.8549	1.0101	0.98213	1.14593	0.21392	-1.38337	0.1368	1.02288	0.90994	-1.08061	0.72352	-1.44325	0.22195	1.21798	0.22914	1.11589	0.72785
zfmir1860	AATTCCAGAACTCAAAGAAATACGATCTTTAATTCCAGAACTCAAAGAAATACGATCTTT	sblock29545_C3_l	sblock29545_C3		-1.08212	0.77761	1	1	1	1	1	1	1.22124	0.63119	1	1	-1.16848	0.49036	1.02333	0.90791	1	1	1	1	1.65596	0.08658
zfmir1861	TGTGCTGTAGACAGACTTTTCACGATCTTTTGTGCTGTAGACAGACTTTTCACGATCTTT	sblock29548_C3_l	sblock29548_C3		-1.08558	0.77115	1.13249	0.71198	1	1	-1.14517	0.69469	2.48632	0.12851	-1.09211	0.71606	4.21589	0.00819	1	1	1.16746	0.67656	1	1	1	1
zfmir1862	CAGACTTTTCAAATTCTTCTGGCGATCTTTCAGACTTTTCAAATTCTTCTGGCGATCTTT	sblock29548_C3_l	sblock29548_C3		1.35063	0.55609	1.03829	0.79067	1.03729	0.79186	-1.34611	0.00737	1.10103	0.73204	-1.15464	0.44259	1	1	-1.15449	0.14864	-1.62417	0.00038	1.44908	0.12921	1.05335	0.83246
zfmir1863	CTCTGGACACTGAATATCAATACGATCTTTCTCTGGACACTGAATATCAATACGATCTTT	sblock29588_C3_l	sblock29588_C3		-1.06816	0.8003	-1.56764	0.15582	-1.17301	0.78624	1.06518	0.79208	-1.25334	0.3421	-1.03847	0.85168	1	1	1.17576	0.48107	1.40682	0.42449	1.0427	0.73746	-1.05821	0.81802
zfmir1864	GAAACCTACTTTTGCGAACTAGCGATCTTTGAAACCTACTTTTGCGAACTAGCGATCTTT	sblock29588_C3_r	sblock29588_C3		1	1	-1.25922	0.15148	-1.00124	0.99005	-1.08145	0.63576	1	1	1.0716	0.64224	1	1	1	1	-1.12796	0.71256	-1.03963	0.7557	1	1
zfmir1865	TTCTGAGCCCTATATCATCAAGCGATCTTTTTCTGAGCCCTATATCATCAAGCGATCTTT	sblock29608_C3_l	sblock29608_C3		1	1	1.20315	0.46305	1	1	1	1	-1.11306	0.56154	2.03734	0.04034	1.00226	0.98981	1	1	1	1	-1.31497	0.30798	1	1
zfmir1866	CATCTGACCCAGTAACAAACCTCGATCTTTCATCTGACCCAGTAACAAACCTCGATCTTT	sblock29608_C3_r	sblock29608_C3		1.41744	0.5213	1.29503	0.38581	1.15194	0.52658	-1.00639	0.96237	1.27143	0.38799	1.04623	0.85043	1	1	-1.10778	0.58393	1	1	-1.43999	0.17997	-1.14168	0.70117
zfmir1867	TAGCGATGGCGATCACAGCAAACGATCTTTTAGCGATGGCGATCACAGCAAACGATCTTT	sblock29610_C3_l	sblock29610_C3		1.47999	0.4954	1.56233	0.19476	1.25083	0.44863	1	1	1	1	-1.00383	0.98005	1	1	1	1	1	1	1	1	-1.13233	0.75043
zfmir1868	CCTTTTCCAGTCTCTACACTCACGATCTTTCCTTTTCCAGTCTCTACACTCACGATCTTT	sblock29610_C3_l	sblock29610_C3		-1.39499	0.22888	-1.08034	0.45055	-1.08554	0.4159	1.12318	0.6458	1.31725	1.33366e-08	-1.29919	3e-05	1.07448	0.88303	-1.57002	0.11974	2.41736	0.0013	-1.1329	0.10578	-1.79256	0.02181
zfmir1869	ACGCCGGGTGACTCGACCGAACCGATCTTTACGCCGGGTGACTCGACCGAACCGATCTTT	sblock29684_C3_l	sblock29684_C3		6.81742	0.00635	-1.53047	0.12694	-1.40348	0.30167	-1.27221	0.40007	1.47388	0.04712	1.10299	0.68213	1	1	1	1	-1.13175	0.61579	-1.04435	0.77494	-1.24986	0.60125
zfmir187	TGGCATTCACCGCGTGCCTTAACGATCTTTTGGCATTCACCGCGTGCCTTAACGATCTTT	dre-mir-124-1_r	dre-mir-124-1		-1.05399	0.31922	1.06983	0.26225	-1.02587	0.70009	1.25916	3.65577e-08	-1.01473	0.65245	1.05645	0.137	-2.0192	3.07659e-15	1.1476	8e-05	-1.02866	0.49281	1.2142	0.1568	-2.27102	1.62906e-08
zfmir1870	CTCGGGCGGGGGTAGAATCGAACGATCTTTCTCGGGCGGGGGTAGAATCGAACGATCTTT	sblock29684_C3_r	sblock29684_C3		-1.27836	0.25144	1.39658	4e-05	1.39658	4e-05	1.144	0.16254	1.13909	0.38423	1.18138	0.03298	1.39972	0.00056	1.43365	0.06091	-1.10012	0.66675	1.57375	1.48471e-26	-1.87176	0.01277
zfmir1871	GTCCATCCGCGATCCCGAATTGCGATCTTTGTCCATCCGCGATCCCGAATTGCGATCTTT	sblock29862_C3_l	sblock29862_C3		-1.078	0.78331	-1.75806	0.02989	-1.63918	0.0428	1.04469	0.80816	-1.08776	0.63008	1.43336	0.03786	1	1	-2.41991	0.00032	1.07301	0.85808	-1.26903	0.01113	1	1
zfmir1872	CACAGAACCAGACACACTCCAACGATCTTTCACAGAACCAGACACACTCCAACGATCTTT	sblock29862_C3_r	sblock29862_C3		-1.05016	0.83754	1.83248	0.00473	1.49616	0.12124	1.08376	0.69688	-1.15187	0.17169	2.36547	0.01017	-1.03694	0.89199	1.08076	0.82865	55.6881	2.48787e-27	-2.25985	1.49643e-17	1	1
zfmir1873	ATCTTTAAACTGTCAGCTGATACGATCTTTATCTTTAAACTGTCAGCTGATACGATCTTT	sblock29928_C3_l	sblock29928_C3		1.06171	0.84641	1.09759	0.70567	1.03779	0.81695	1	1	1.01445	0.95669	1	1	-1.02119	0.91702	1	1	1.02487	0.90626	-1.12154	0.42816	1	1
zfmir1874	GAGAGCTGATCACACGCATATACGATCTTTGAGAGCTGATCACACGCATATACGATCTTT	sblock29928_C3_r	sblock29928_C3		1.15677	0.68535	1.39066	0.14472	1.39929	0.12131	-1.14015	0.61899	1	1	-1.3152	0.19227	-1.00134	0.98901	1.03171	0.86578	-1.04244	0.88704	4.1072	0.00015	1.52842	0.30765
zfmir1875	CAGTCCACCATATTTCAAATCTCGATCTTTCAGTCCACCATATTTCAAATCTCGATCTTT	sblock30029_C3_l	sblock30029_C3		1.33452	0.45349	-1.96626	0.14346	-1.51332	0.42823	1.07713	0.731	-1.1913	0.43086	1.29747	0.24692	1.38028	0.39461	1	1	1.13536	0.72331	1.02559	0.75626	1.80404	0.25879
zfmir1876	TTGAAATTAACGAATAATGCCTCGATCTTTTTGAAATTAACGAATAATGCCTCGATCTTT	sblock30029_C3_l	sblock30029_C3		1.20152	0.64481	1	1	1	1	1	1	1	1	1	1	1	1	1	1	1.13416	0.70454	-1.01017	0.92511	1.43615	0.38326
zfmir1877	CGGTAACATAGATTTCACATATCGATCTTTCGGTAACATAGATTTCACATATCGATCTTT	sblock30343_C3_l	sblock30343_C3		1	1	1	1	1	1	1	1	1.02569	0.85514	1	1	1	1	1	1	1.02752	0.8952	-1.05468	0.73852	1.22382	0.67229
zfmir1878	ATGCTAAACCCTTTATGTAATACGATCTTTATGCTAAACCCTTTATGTAATACGATCTTT	sblock30343_C3_r	sblock30343_C3		1.01389	0.94352	1.51758	0.31866	1.10793	0.70543	1.08626	0.77	1	1	1	1	-1.02918	0.8922	1.53639	0.08963	1.08682	0.76747	-1.09886	0.50858	1.18476	0.61325
zfmir1879	CCGTGCGGCTCATATCCAAAGCCGATCTTTCCGTGCGGCTCATATCCAAAGCCGATCTTT	sblock30392_C3_l	sblock30392_C3		1.1001	0.6396	1.41723	0.14625	1.33329	0.14037	-1.63553	0.00999	1.10436	0.41179	1.34338	0.00353	1.01034	0.95622	-1.19681	0.43625	1.11158	0.63457	1.45647	0.14246	1	1
zfmir188	ATCAAGGTCCACTGTGAACACGCGATCTTTATCAAGGTCCACTGTGAACACGCGATCTTT	dre-mir-124-1_l	dre-mir-124-1		-1.45578	2.68045e-11	-1.61177	4.41077e-17	-1.48923	7.76014e-22	1.05901	0.30422	-1.02607	0.74684	-2.57748	0.00049	1	1	-1.0219	0.66463	-1.63361	8.82018e-09	-2.87065	9e-05	-7.02972	1.92352e-09
zfmir1880	TTCCCCCGAAATTGAATGTCTACGATCTTTTTCCCCCGAAATTGAATGTCTACGATCTTT	sblock30392_C3_r	sblock30392_C3		-1.28415	5e-05	-1.20552	0.02319	-1.29337	5.36207e-11	-1.45221	0.04367	-1.41623	8.85604e-35	-1.11536	0.01476	-1.56362	2.8836e-22	-1.16492	0.0088	-1.09995	0.06805	-1.70514	0.00486	1.30834	4e-05
zfmir1881	TCACTGAGACCATGATAACTGTCGATCTTTTCACTGAGACCATGATAACTGTCGATCTTT	sblock30444_C3_l	sblock30444_C3		1	1	1	1	1	1	1	1	1	1	1	1	1	1	1	1	1.13883	0.70446	-1.05627	0.82842	1.20567	0.63967
zfmir1882	ATCCAAATCCTTTACTCCTTCACGATCTTTATCCAAATCCTTTACTCCTTCACGATCTTT	sblock30444_C3_r	sblock30444_C3		1.7539	0.17311	-1.16052	0.37949	-1.15011	0.41357	-1.88689	0.00017	-1.04764	0.71563	1.25555	0.10459	-1.2994	0.3241	-1.14867	0.55905	1.28356	0.55164	1.01322	0.73649	1.11205	0.73338
zfmir1883	AACAATCTATTAAAGAATCTTGCGATCTTTAACAATCTATTAAAGAATCTTGCGATCTTT	sblock30487_C3_l	sblock30487_C3		1.13104	0.71168	2.24201	0.04214	1.20442	0.64604	1	1	-1.00905	0.94518	1	1	2.20842	0.06211	1	1	1	1	1	1	1	1
zfmir1884	TTCTGCTCAATTTTCTGAAGTTCGATCTTTTTCTGCTCAATTTTCTGAAGTTCGATCTTT	sblock30487_C3_r	sblock30487_C3		1.09994	0.75062	-1.12997	0.8332	1.19463	0.57631	1	1	-1.43206	0.15856	1.81336	0.1706	1	1	1	1	1	1	-1.1908	0.10312	-1.22925	0.47556
zfmir1885	AACTCGTTTGTTTATTACACAACGATCTTTAACTCGTTTGTTTATTACACAACGATCTTT	sblock30595_C3_l	sblock30595_C3		1	1	1.29046	0.06012	1.11184	0.53483	1	1	1	1	1	1	1.2177	0.46224	1	1	1	1	1	1	1.00174	0.99241
zfmir1886	ATCTTTAATGGTTTCTCTTTCACGATCTTTATCTTTAATGGTTTCTCTTTCACGATCTTT	sblock30595_C3_l	sblock30595_C3		1.35283	0.43035	-1.26436	0.2233	-1.22173	0.29493	-1.9086	0.04962	1.27182	0.54354	1.45356	0.0138	1.04504	0.8485	-1.13203	0.59746	-1.24453	0.47032	-1.0328	0.71803	-1.24218	0.43586
zfmir1887	TTGGCGTCCTATTACACTTCTACGATCTTTTTGGCGTCCTATTACACTTCTACGATCTTT	sblock30754_C3_l	sblock30754_C3		-1.06617	0.80418	1.07314	0.88824	-1.14022	0.54747	1	1	1.21601	0.48816	-1.14695	0.4865	1.30123	0.52317	1	1	1	1	-1.12473	0.54382	-1.05251	0.82961
zfmir1888	TCCCAAACCAGACAAAGATCCACGATCTTTTCCCAAACCAGACAAAGATCCACGATCTTT	sblock30754_C3_r	sblock30754_C3		1.00019	0.9992	1	1	1	1	1	1	1	1	1	1	1.23177	0.41194	1	1	1.13077	0.70824	1	1	1.01426	0.94193
zfmir1889	TGTTAGCCTGCATTATGTTGTTCGATCTTTTGTTAGCCTGCATTATGTTGTTCGATCTTT	sblock30764_C3_r	sblock30764_C3		-1.05062	0.83627	-1.48191	0.16953	-1.36279	0.23686	-1.00744	0.96753	1.15078	0.4503	1.31921	0.13926	-1.21702	0.46777	-1.03766	0.84734	1.25666	0.61412	-1.00798	0.94167	1	1
zfmir189	CCCACCGACAGCAATGAATGTTCGATCTTTCCCACCGACAGCAATGAATGTTCGATCTTT	dre-mir-181b-1_l	dre-mir-181b-1		-1.0277	0.55909	-1.03075	0.62827	-1.01336	0.68293	-1.04706	0.16658	-1.05666	0.0433	1.01655	0.74528	5.3489	0	1.00319	0.92829	-1.09233	0.13469	1.56173	0.00031	-2.15673	1.37497e-30
zfmir1890	ACTTCAGGAAAGCAATAAGATACGATCTTTACTTCAGGAAAGCAATAAGATACGATCTTT	sblock30764_C3_l	sblock30764_C3		-1.05473	0.82716	1	1	1	1	1	1	1	1	1	1	1	1	1	1	-1.11985	0.62556	1	1	1.21621	0.62823
zfmir1891	CAACAGAAACACTCCATGACAACGATCTTTCAACAGAAACACTCCATGACAACGATCTTT	sblock30773_C3_l	sblock30773_C3		-1.01298	0.94541	1	1	1	1	1	1	-1.35057	0.37159	1	1	1	1	-1.18914	0.44854	22.5214	0	1.18688	0.35376	-1.09538	0.757
zfmir1892	CGAGTACTGGAAGGCCTTTAGACGATCTTTCGAGTACTGGAAGGCCTTTAGACGATCTTT	sblock30773_C3_r	sblock30773_C3		1	1	1	1	1	1	1	1	1	1	1	1	1	1	1	1	1	1	1	1	1	1
zfmir1893	TGATCACCCTCCTTCATACTTACGATCTTTTGATCACCCTCCTTCATACTTACGATCTTT	sblock30774_C3_l	sblock30774_C3		2.8561	0.08282	1.11599	0.27079	1.11599	0.27079	1.02403	0.90157	1.01423	0.84096	1.1436	0.11521	1.19774	0.43571	1.02401	0.68936	2.34122	2.54203e-12	-1.07641	0.03045	-1.97981	0.06866
zfmir1894	TGCAGGGCTATTGAGTGGGATACGATCTTTTGCAGGGCTATTGAGTGGGATACGATCTTT	sblock30774_C3_r	sblock30774_C3		-1.82256	0.10549	1.00632	0.97129	1.00632	0.97129	-2.75096	0.00058	-3.06213	0.04278	-10.2183	1.9832e-24	-1.23616	0.38668	-1.74646	0.20246	-2.59818	0.00577	1.07121	0.68376	-2.2815	0.15965
zfmir1895	CTGTAGTGGATGGCCTTGAGTACGATCTTTCTGTAGTGGATGGCCTTGAGTACGATCTTT	sblock30884_C3_l	sblock30884_C3		1.21	0.70583	-1.18933	0.6588	-1.69834	0.1352	1	1	-1.47761	0.07283	-1.24841	0.25918	-1.02403	0.90924	1	1	1	1	-1.1478	0.46678	1	1
zfmir1896	AGGGAGAGGTGGACATCAGAAACGATCTTTAGGGAGAGGTGGACATCAGAAACGATCTTT	sblock30884_C3_r	sblock30884_C3		-1.07577	0.78709	1.06646	0.8013	1	1	1	1	-4.56938	0.15035	-3.64051	2e-05	1	1	-2.9782	0.01422	-4.26536	0.00013	1	1	-1.16864	0.67381
zfmir1897	GGCTAACCTCAGAAAGTGAAAACGATCTTTGGCTAACCTCAGAAAGTGAAAACGATCTTT	sblock30959_C3_l	sblock30959_C3		1	1	-1.11213	0.65685	1	1	1	1	1.04549	0.84732	1.12909	0.50838	1	1	-1.15835	0.59777	1.14957	0.69366	-1.03696	0.77452	1	1
zfmir1898	CAACTACAGTACATTGCAAATACGATCTTTCAACTACAGTACATTGCAAATACGATCTTT	sblock30959_C3_r	sblock30959_C3		1.01513	0.95693	1	1	1	1	1	1	1	1	1	1	1.25485	0.40081	1	1	1	1	1	1	1.22792	0.61856
zfmir1899	TGTATTTCCTCTGAGCAAAAAACGATCTTTTGTATTTCCTCTGAGCAAAAAACGATCTTT	sblock30995_C3_l	sblock30995_C3		1	1	-1.17707	0.43372	1.01082	0.92915	-1.16405	0.51313	1.19121	0.67004	-1.11171	0.6259	1	1	-1.03381	0.86935	-2.1559	0.00071	-1.27956	0.29144	-1.14506	0.69778
zfmir19	TCACAAGTTAGGGTCTCAGGGACGATCTTTTCACAAGTTAGGGTCTCAGGGACGATCTTT	dre-mir-125b-3_l	dre-mir-125b-3		-1.10909	0.05715	-1.12678	0.00486	-1.13169	9.20671e-07	-1.03042	0.62451	-1.14022	0.00487	-1.07221	0.05633	1.03439	0.7007	1.03761	0.21836	1.12144	0.00882	1.08354	0.60422	-1.18761	0.00051
zfmir190	TACATTCATTGTTCAGAGAGCTCGATCTTTTACATTCATTGTTCAGAGAGCTCGATCTTT	dre-mir-181b-1_r	dre-mir-181b-1		-2.83822	0.00013	-1.38277	1.44267e-07	-1.38433	9.3391e-08	1.31464	1.57325e-07	-1.23749	0.0834	-1.37751	0.01699	-2.56988	6.50199e-06	1.20063	0.01269	-1.72055	9.9046e-11	2.36519	0.01751	-3.52318	9.68705e-11
zfmir1900	ACTGTATTTCCTCTGAGCAAAACGATCTTTACTGTATTTCCTCTGAGCAAAACGATCTTT	sblock30995_C3_l	sblock30995_C3		1.24009	0.55111	1.24969	0.42012	1.17789	0.37382	1.01916	0.91406	1.4432	0.17975	1	1	1	1	-1.17057	0.49339	1.07566	0.78582	-1.00752	0.94636	1.8966	0.10828
zfmir1901	AGGATCTGCTGACACACACAGACGATCTTTAGGATCTGCTGACACACACAGACGATCTTT	sblock31030_C3_l	sblock31030_C3		1.05402	0.8285	1.05807	0.61759	1.05807	0.61759	1.3922	0.00182	-1.21004	0.20117	1.14948	0.4788	1	1	1.40249	0.00075	-1.24079	0.21606	-1.12651	0.45109	1	1
zfmir1902	GCTGGGCGTCTCACTGGAGTCCCGATCTTTGCTGGGCGTCTCACTGGAGTCCCGATCTTT	sblock31030_C3_r	sblock31030_C3		-1.61604	0.15937	1.09006	0.18262	1.06033	0.40903	1.02752	0.51369	1.02347	0.57086	1.07712	0.04429	1.58726	0.0052	1.24424	0.00858	1.61493	1.75953e-07	1.11319	0.1313	-4.12499	3.01395e-10
zfmir1903	GTCTGCTGGAGGTGAAAGATCACGATCTTTGTCTGCTGGAGGTGAAAGATCACGATCTTT	sblock31031_C3_l	sblock31031_C3		1.0125	0.9481	-1.03435	0.87387	-1.0087	0.96273	-1.89993	0.02512	1.35444	0.59017	1.10923	0.64527	-2.68018	0.0049	-1.32332	0.25059	-1.40684	0.29188	-1.61486	0.04037	1.21283	0.62985
zfmir1904	AGCTGAAAGATCCATCAATCTGCGATCTTTAGCTGAAAGATCCATCAATCTGCGATCTTT	sblock31031_C3_r	sblock31031_C3		1.04669	0.84576	-1.14894	0.6875	1	1	1	1	1	1	1	1	1	1	1	1	1	1	1	1	1	1
zfmir1905	ATTGTAAATAAATAATATTGATCGATCTTTATTGTAAATAAATAATATTGATCGATCTTT	sblock31131_C3_l	sblock31131_C3		1	1	1	1	1	1	1.13575	0.52712	1	1	1	1	1	1	-1.00298	0.98737	1.06569	0.80409	1	1	1	1
zfmir1906	TTTTTGTCTACATCATCATCTACGATCTTTTTTTTGTCTACATCATCATCTACGATCTTT	sblock31131_C3_r	sblock31131_C3		2.26708	0.01999	-2.69793	0.00339	-2.6563	0.00453	1.16177	0.37246	1.15208	0.01708	-1.39406	2.35371e-07	-1.54359	0.0007	1.44644	6.41337e-09	-1.17083	0.47197	1.61885	2e-05	-1.44266	0.16427
zfmir1907	GGTTTGATCCACTGTTAACTGTCGATCTTTGGTTTGATCCACTGTTAACTGTCGATCTTT	sblock31215_C3_l	sblock31215_C3		1	1	1	1	1	1	1	1	1	1	-1.03278	0.82536	1	1	1	1	-1.00247	0.98911	-1.09523	0.52409	1	1
zfmir1908	TCTGATCACAACTAATATAACACGATCTTTTCTGATCACAACTAATATAACACGATCTTT	sblock31215_C3_r	sblock31215_C3		1	1	1	1	1	1	-1.00663	0.94979	1	1	1	1	1.06329	0.80952	1	1	1	1	1	1	1	1
zfmir1909	AGGATCTGCTGACACACACAGACGATCTTTAGGATCTGCTGACACACACAGACGATCTTT	sblock31248_C3_l	sblock31248_C3		-1.10076	0.74837	1.06027	0.7868	1.03923	0.84558	1.48777	0.00398	1.03674	0.86198	-1.20384	0.39835	1	1	1.19831	0.1069	-1.97605	6e-05	-1.03639	0.93938	-1.33119	0.53975
zfmir191	ATTTGGTTCCATTTTACCAGCTCGATCTTTATTTGGTTCCATTTTACCAGCTCGATCTTT	dre-mir-133a-1_l	dre-mir-133a-1		1.1059	0.07613	-1.19574	0.00472	-1.03983	0.61265	1.12839	0.00239	-1.00432	0.93174	-1.40865	0.00023	-2.5478	5e-05	1.01278	0.65803	-1.14801	0.00486	-1.18255	0.35048	1.202	0.00587
zfmir1910	TCCTGCTGGGCGTCTCACTGGACGATCTTTTCCTGCTGGGCGTCTCACTGGACGATCTTT	sblock31248_C3_r	sblock31248_C3		-1.01141	0.93556	1.04632	0.44496	1.06841	0.11623	-1.01093	0.83981	-1.01796	0.63708	1.00538	0.84254	1.69568	0.04008	1.18597	0.12196	-1.23687	0.07099	-1.09646	0.19048	-1.53621	0.00246
zfmir1911	GTCTGCTGGAGGTGAAAGATCACGATCTTTGTCTGCTGGAGGTGAAAGATCACGATCTTT	sblock31249_C3_l	sblock31249_C3		1.18588	0.64109	-1.68298	0.05133	-1.29483	0.4908	-1.9741	0.00461	-1.64303	0.05819	1.11136	0.61612	1	1	-1.15881	0.62722	-1.58667	0.08675	-1.20656	0.48124	2.48658	0.03077
zfmir1912	CTCTCAGCTGAAAGATCCATCACGATCTTTCTCTCAGCTGAAAGATCCATCACGATCTTT	sblock31249_C3_r	sblock31249_C3		-2.41051	0.58301	-1.02022	0.92339	1.12796	0.6755	1	1	1	1	-1.03088	0.87856	1	1	1	1	1	1	-1.31022	0.25042	1	1
zfmir1913	GCACCTGTAGTCTCATTTAGCACGATCTTTGCACCTGTAGTCTCATTTAGCACGATCTTT	sblock31287_C3_l	sblock31287_C3		-1.20939	0.59159	-1.26931	0.32288	-1.26525	0.30747	-1.21454	0.42211	1.02425	0.91984	-1.01458	0.95423	-1.00834	0.97211	-1.54062	0.06319	4.89203	3.57772e-10	-1.02129	0.7134	-1.08376	0.77399
zfmir1914	TCACCATCAACCTGTTCACTGTCGATCTTTTCACCATCAACCTGTTCACTGTCGATCTTT	sblock31287_C3_r	sblock31287_C3		1.55261	0.49308	1.04214	0.73489	1.03938	0.7479	-1.52514	0.24469	-1.10859	0.27822	1.35475	1e-05	1	1	-1.43835	0.19804	10.5413	1.23177e-09	-1.10704	0.00304	1.03732	0.87125
zfmir1915	GAATAGACAGAGTTATTCCCCACGATCTTTGAATAGACAGAGTTATTCCCCACGATCTTT	sblock31296_C3_l	sblock31296_C3		-1.20402	0.46727	-2.82386	0.08777	-1.18326	0.25349	1.51825	0.05484	1.03669	0.78615	-1.6946	0.02472	-1.9466	0.0078	-1.97229	0.00194	2.55719	1e-05	-1.11562	0.83106	-1.99068	0.096
zfmir1916	ATATTTCCAGACTCTTTCACAACGATCTTTATATTTCCAGACTCTTTCACAACGATCTTT	sblock31296_C3_l	sblock31296_C3		1	1	1.09805	0.75273	1	1	1	1	-1.03334	0.84484	1.09644	0.44179	1.05611	0.70074	1	1	1	1	-1.02501	0.91192	1.02888	0.89398
zfmir1917	ACAGCCATTCTTTAGGAGTTAACGATCTTTACAGCCATTCTTTAGGAGTTAACGATCTTT	sblock31298_C3_l	sblock31298_C3		1	1	-1.1062	0.73993	1	1	1	1	1.0102	0.9578	-1.07946	0.60349	1	1	1	1	1	1	-1.02436	0.78446	1.59993	0.41565
zfmir1918	CTCATGCAAGTTTAAATTCGAACGATCTTTCTCATGCAAGTTTAAATTCGAACGATCTTT	sblock31298_C3_r	sblock31298_C3		1	1	1	1	1	1	1	1	-1.05561	0.76877	1	1	-1.50526	0.44835	-1.06976	0.64488	1	1	-1.02694	0.83136	1.80273	0.18032
zfmir1919	CAAAATTAGTAAATGATTTAAACGATCTTTCAAAATTAGTAAATGATTTAAACGATCTTT	sblock31355_C3_l	sblock31355_C3		1.16964	0.54105	1.09346	0.75923	1.13474	0.52741	1	1	1	1	1	1	1.13109	0.71369	1	1	1	1	1	1	1.18095	0.65893
zfmir192	CAGCTGGTTGAAGGGGACCAAACGATCTTTCAGCTGGTTGAAGGGGACCAAACGATCTTT	dre-mir-133a-1_r	dre-mir-133a-1		1.09134	0.21966	1.02028	0.82704	1.07727	0.25016	1.11786	0.00591	1.12133	0.08782	1.20255	0.00928	-1.99246	1.75262e-09	1.06109	0.04654	1.00998	0.85917	-1.29568	0.12949	1.47273	3.86061e-07
zfmir1920	GCTTAAACCATCACGATAACAACGATCTTTGCTTAAACCATCACGATAACAACGATCTTT	sblock31355_C3_r	sblock31355_C3		1	1	1.0475	0.8875	-1.05627	0.82576	1	1	1	1	1	1	1	1	1	1	1.14618	0.69067	-1.04204	0.94005	1	1
zfmir1921	CCTGGTGCAGATAAACTTTGCTCGATCTTTCCTGGTGCAGATAAACTTTGCTCGATCTTT	sblock31367_C3_l	sblock31367_C3		1.03224	0.86915	-2.1895	0.01487	-1.76013	0.1102	-1.06018	0.82108	-1.01255	0.95359	1.14199	0.44143	1	1	-1.04685	0.84809	1.20241	0.65983	-1.17586	0.18455	1.05866	0.89692
zfmir1922	TGCTGGCTGCTTTAAGAGATGCCGATCTTTTGCTGGCTGCTTTAAGAGATGCCGATCTTT	sblock31367_C3_r	sblock31367_C3		-1.11205	0.73262	-1.00198	0.99577	-1.00149	0.99587	1	1	1	1	1	1	1	1	1	1	1	1	-1.12428	0.50652	1.13292	0.70817
zfmir1923	CAGCATTGATCTTGGATGGTCACGATCTTTCAGCATTGATCTTGGATGGTCACGATCTTT	sblock31380_C3_l	sblock31380_C3		1	1	1.03948	0.88608	1	1	1	1	1	1	1.23349	0.22914	-1.10111	0.67955	-1.1109	0.4287	1	1	-2.55351	2.74114e-10	1.1522	0.68774
zfmir1924	AACCATTCCACTCAGTGTGTAACGATCTTTAACCATTCCACTCAGTGTGTAACGATCTTT	sblock31380_C3_r	sblock31380_C3		1	1	1	1	1	1	1	1	1	1	1	1	1	1	1	1	1	1	-1.19643	0.55837	1	1
zfmir1925	TCCAGTCCCAGCTCAAAGATCTCGATCTTTTCCAGTCCCAGCTCAAAGATCTCGATCTTT	sblock31382_C3_l	sblock31382_C3		-1.05879	0.81961	-2.10398	0.01259	-1.85305	0.04486	1	1	-1.44963	0.21808	-1.10585	0.53428	1	1	1	1	1.14597	0.60614	-1.18133	0.20014	1	1
zfmir1926	AACCTTGCTGCATGCTTACTACCGATCTTTAACCTTGCTGCATGCTTACTACCGATCTTT	sblock31382_C3_l	sblock31382_C3		-1.12534	0.71528	-1.39126	0.29929	-1.33789	0.22801	1	1	-1.20164	0.33608	1.03412	0.7879	1	1	-1.03423	0.87987	-1.12061	0.72097	1.05979	0.62698	1.69983	0.18707
zfmir1927	CTACCCTGCTAGACTTCGAATACGATCTTTCTACCCTGCTAGACTTCGAATACGATCTTT	sblock31428_C3_l	sblock31428_C3		1.11175	0.73501	-1.21682	0.00025	-1.21682	0.00025	-1.10888	0.72136	-1.14262	0.34731	-1.19889	0.22261	1	1	1.18807	0.35172	-2.6527	0.00039	1.17197	9.95895e-07	1.10732	0.75579
zfmir1928	GTGAGAAGAAATGGCTTGCTTCCGATCTTTGTGAGAAGAAATGGCTTGCTTCCGATCTTT	sblock31428_C3_l	sblock31428_C3		1	1	1.29374	0.13347	1.26041	0.16947	-1.14225	0.47509	1.30114	0.00872	1.20162	0.00548	1	1	1.1276	0.55158	-1.27571	0.57209	1.10512	0.59374	1.44785	0.33209
zfmir1929	AATCTAGTTGGAGCCTTAATTACGATCTTTAATCTAGTTGGAGCCTTAATTACGATCTTT	sblock31475_C3_l	sblock31475_C3		1.15402	0.68731	1	1	1	1	1	1	1	1	1	1	1.01608	0.93363	1	1	1	1	-1.02899	0.73443	1.12662	0.61128
zfmir193	ATGGGCACATAAAGAAGTATGTCGATCTTTATGGGCACATAAAGAAGTATGTCGATCTTT	dre-mir-1-2_l	dre-mir-1-2		-1.04986	0.83811	-1.10848	0.30947	-1.1058	0.3038	-1.38885	0.08723	1.07573	0.67428	-1.65867	0.00531	-2.19208	0.00636	-1.26875	0.01152	-2.30796	0.00129	1	1	-1.18343	0.65953
zfmir1930	TATAAGATCCAAAATAGAATTACGATCTTTTATAAGATCCAAAATAGAATTACGATCTTT	sblock31475_C3_r	sblock31475_C3		1.01461	0.9404	1	1	1	1	1.05762	0.82093	1.05769	0.76016	1.1731	0.39699	1.01145	0.95204	1	1	1.18735	0.65877	1	1	2.12472	0.01865
zfmir1931	CAACCTCAGGTAAACTATCAAACGATCTTTCAACCTCAGGTAAACTATCAAACGATCTTT	sblock31775_C3_l	sblock31775_C3		3.06012	0.01672	1.30228	0.37286	1.48863	0.13917	1.29105	0.4156	1	1	1	1	1	1	1	1	1	1	1	1	-1.03423	0.88247
zfmir1932	TGAACCTCTGCCTATAAATCCACGATCTTTTGAACCTCTGCCTATAAATCCACGATCTTT	sblock31775_C3_r	sblock31775_C3		1.01299	0.95863	-1.34533	0.01862	-1.33524	0.02205	-1.20798	0.68704	-1.22664	0.0932	1.23808	0.05227	1.09045	0.63592	-1.06088	0.86467	1.56805	0.0008	1.11046	0.01437	1	1
zfmir1933	CATCAGATCCCCTCCAGATACACGATCTTTCATCAGATCCCCTCCAGATACACGATCTTT	sblock31867_C3_l	sblock31867_C3		1.8363	0.36806	1.18257	0.28677	1.16879	0.30334	1.19582	0.01169	-1.01121	0.96225	1.02871	0.83531	1	1	1.34256	0.0013	-1.1559	0.12634	1.11102	0.3266	1.09609	0.86817
zfmir1934	CCTTCTGCTCTCATCTGGATCACGATCTTTCCTTCTGCTCTCATCTGGATCACGATCTTT	sblock31867_C3_l	sblock31867_C3		-1.41731	0.25929	1.13748	0.04043	1.11534	0.14191	1.0246	0.79191	1.30798	1.76817e-20	1.37296	6.18511e-19	-1.34268	0.05462	1.04468	0.33009	1.02529	0.7645	1.02808	0.50167	-1.72089	0.00293
zfmir1935	GTCTGCTGGAGGTGAAAGATCACGATCTTTGTCTGCTGGAGGTGAAAGATCACGATCTTT	sblock31870_C3_l	sblock31870_C3		-1.19383	0.64358	-1.34637	0.43257	-1.38977	0.32561	-1.37899	0.19257	-1.44918	0.01189	-1.03004	0.87249	-1.17662	0.48249	-1.30901	0.39164	-1.97335	0.00552	-1.85862	0.03126	1.16484	0.61132
zfmir1936	CTCTCAGCTGAAAGATCCATCACGATCTTTCTCTCAGCTGAAAGATCCATCACGATCTTT	sblock31870_C3_r	sblock31870_C3		1	1	-1.03315	0.88231	1	1	1	1	1	1	1	1	1	1	1.04728	0.72521	1	1	-1.04927	0.65545	1.5075	0.45288
zfmir1937	CCTTGTCCACTGCAGTCTTCAGCGATCTTTCCTTGTCCACTGCAGTCTTCAGCGATCTTT	sblock31908_C3_l	sblock31908_C3		-1.24726	0.36317	-1.10073	0.02891	-1.1029	0.01367	1.15563	0.05048	-1.08191	0.18904	1.08214	0.24646	1.80537	0.03236	-1.04256	0.70571	1.07028	0.68631	1.12171	0.18699	-2.65104	0.04589
zfmir1938	GACCGAGAAGGAAGCGAAGGTACGATCTTTGACCGAGAAGGAAGCGAAGGTACGATCTTT	sblock31908_C3_r	sblock31908_C3		1	1	1	1	1	1	1	1	1	1	1	1	1.00926	0.96341	1	1	1	1	1	1	-1.15723	0.68555
zfmir1939	GATCTCAGGGGTTTCATGTATGCGATCTTTGATCTCAGGGGTTTCATGTATGCGATCTTT	sblock31934_C3_l	sblock31934_C3		-1.22464	0.6038	-1.21768	0.17342	-1.20332	0.18814	-2.25826	8.62878e-09	-14.9411	1.42807e-22	-7.08788	7.77963e-13	-1.11682	0.69175	-1.30801	0.03863	-2.13795	0.08309	1.72324	0.04193	-1.11024	0.73727
zfmir194	ATACATACTTCTTTACATTCCACGATCTTTATACATACTTCTTTACATTCCACGATCTTT	dre-mir-1-2_r	dre-mir-1-2		-1.08113	0.39292	-1.08579	0.13492	-1.08345	0.08742	-1.16864	8.74833e-07	-1.14279	0.00025	-1.00396	0.95024	-2.04925	2.26581e-12	-1.13201	5.45971e-06	-1.22136	0.00888	-2.46754	3.04186e-06	1.32212	0.02029
zfmir1940	ATCTCAGGGGTTTCATGTATGACGATCTTTATCTCAGGGGTTTCATGTATGACGATCTTT	sblock31934_C3_r	sblock31934_C3		1	1	-1.40465	0.05923	-1.32363	0.11289	-2.22126	1.06391e-07	-21.0199	1.21097e-06	-12.1456	8.40106e-20	1	1	-1.22367	0.34917	-3.94929	0.03104	1	1	1.87294	0.35246
zfmir1941	ACTGCTGCCCTGGTCCTTCCAACGATCTTTACTGCTGCCCTGGTCCTTCCAACGATCTTT	sblock31989_C3_l	sblock31989_C3		1.15678	0.01254	-1.02783	0.51371	1.04994	0.37867	-1.32715	0.10925	1.02477	0.52392	1.21371	0.48466	1.22576	0.01201	-1.22702	7e-05	1.43345	6.25378e-14	-1.61914	2.48355e-12	-1.40071	0.20341
zfmir1942	TACCCCAAAACAAGCGTTCAAACGATCTTTTACCCCAAAACAAGCGTTCAAACGATCTTT	sblock31989_C3_l	sblock31989_C3		1.87676	0.1706	1.53159	0.09175	1.74726	0.07783	1.00642	0.95021	1	1	1	1	1	1	1.02574	0.92215	1.08636	0.77023	1	1	-1.14513	0.68894
zfmir1943	GCCTCTTGGCCAGCAAAGCTAACGATCTTTGCCTCTTGGCCAGCAAAGCTAACGATCTTT	sblock31992_C3_l	sblock31992_C3		1	1	-1.07988	0.78135	1	1	1	1	1	1	1.11158	0.73003	1	1	1	1	1	1	-1.00449	0.96634	1	1
zfmir1944	TAACCCAAAACAAGCGTTCAAACGATCTTTTAACCCAAAACAAGCGTTCAAACGATCTTT	sblock31992_C3_r	sblock31992_C3		1.42051	0.25272	-1.10456	0.74924	-1.10456	0.74924	1	1	1	1	1	1	1.0404	0.86581	1.00323	0.9928	1.9826	0.02808	1	1	2.19539	0.18609
zfmir1945	CCGAGGACACTGTAATATGGCACGATCTTTCCGAGGACACTGTAATATGGCACGATCTTT	sblock32050_C3_l	sblock32050_C3		1	1	-1.02978	0.8936	1	1	1	1	1	1	1	1	1.00155	0.98721	1.03034	0.93974	1	1	-1.20648	0.28777	-1.69264	0.37026
zfmir1946	TAAAATCCCCTCCAAGTACAATCGATCTTTTAAAATCCCCTCCAAGTACAATCGATCTTT	sblock32050_C3_r	sblock32050_C3		1.19375	0.66422	1.06295	0.14667	1.06129	0.17354	-1.22692	0.64775	1.31418	5.7455e-08	1.58775	0.00048	-1.01563	0.96734	1.47523	0.0596	1.44029	0.24665	-1.0066	0.90906	1.47903	0.49062
zfmir1947	AGGTCATTTCCGCCACAGTGAACGATCTTTAGGTCATTTCCGCCACAGTGAACGATCTTT	sblock32100_C3_l	sblock32100_C3		-1.09671	0.75458	-1.05174	0.40829	-1.04995	0.41664	1.31291	0.18842	1.04077	0.67192	1.46898	0.00354	1	1	1.99855	0.01576	1.21349	0.27733	1.05696	0.6759	1	1
zfmir1948	TGCAAGTCCTGCTTCATCACTGCGATCTTTTGCAAGTCCTGCTTCATCACTGCGATCTTT	sblock32100_C3_r	sblock32100_C3		-1.02636	0.83027	-1.16387	0.03619	-1.16387	0.03619	-1.31728	0.08722	-1.03094	0.70258	-1.06598	0.2729	-1.7105	0.00685	-1.01052	0.8799	-1.32906	3.27272e-09	-1.01711	0.4404	-1.31469	0.01453
zfmir1949	TGAAACCGACACTGATTGGATACGATCTTTTGAAACCGACACTGATTGGATACGATCTTT	sblock32157_C3_l	sblock32157_C3		-1.17687	0.65889	1	1	1	1	1.10554	0.67315	1	1	-1.02637	0.84971	1	1	1	1	1.03317	0.88163	1	1	-1.19144	0.59707
zfmir195	CAAATCACTCTGCCAGGAATCCCGATCTTTCAAATCACTCTGCCAGGAATCCCGATCTTT	dre-mir-23a-3_l	dre-mir-23a-3		-2.97251	3.21237e-06	-1.02078	0.81848	-1.02078	0.81848	1.17484	0.13106	-1.08676	0.23181	-1.62133	0.01069	1.75416	4.1e-07	1.10835	0.5833	1.27454	0.00641	2.19199	0.00074	-2.14616	0.08814
zfmir1950	GGCTCCGCTGAAACCGACACTGCGATCTTTGGCTCCGCTGAAACCGACACTGCGATCTTT	sblock32157_C3_l	sblock32157_C3		-1.01541	0.93638	1.23727	0.01843	1.23727	0.01843	1.01488	0.93736	-1.02142	0.65518	1.15068	0.05977	-1.01958	0.91486	1.0267	0.77992	1.29124	0.60394	-1.0341	0.40396	-1.08337	0.8337
zfmir1951	CCTTTATGACATCCTTCACATACGATCTTTCCTTTATGACATCCTTCACATACGATCTTT	sblock32180_C3_l	sblock32180_C3		1	1	-1.33591	0.26141	1	1	-1.00157	0.99746	1.07751	0.73642	1.2475	0.19258	1	1	1	1	1.05767	0.82244	-1.14338	0.00225	1.44272	0.18765
zfmir1952	TTACTTTCCAATCAAATTCTTTCGATCTTTTTACTTTCCAATCAAATTCTTTCGATCTTT	sblock32180_C3_r	sblock32180_C3		1.8186	0.04533	1.07743	0.81859	1.21863	0.43976	1	1	1.25054	0.3181	-1.04767	0.80402	1.10562	0.63958	1	1	1	1	-1.00204	0.98784	1.4676	0.47134
zfmir1953	TAATATAGTTCACCTGACAGTTCGATCTTTTAATATAGTTCACCTGACAGTTCGATCTTT	sblock32209_C3_l	sblock32209_C3		-1.6399	0.13712	1.0895	0.52564	1.08529	0.54026	1.04732	0.84284	-1.13736	0.3687	1.19136	0.12058	-1.12644	0.58552	1.14113	0.70133	-1.02274	0.9131	1.04957	0.35469	-1.75942	0.10067
zfmir1954	ATACACTAGTTAACTAATATAGCGATCTTTATACACTAGTTAACTAATATAGCGATCTTT	sblock32209_C3_l	sblock32209_C3		1	1	1.14531	0.74412	-1.04042	0.86279	1	1	1.53769	0.19543	1	1	1	1	1.12344	0.55707	1	1	1	1	-1.17164	0.67087
zfmir1955	ATGAATCTGACCTTGTATCTCACGATCTTTATGAATCTGACCTTGTATCTCACGATCTTT	sblock32210_C3_l	sblock32210_C3		1	1	-1.16804	0.24822	-1.18756	0.13069	1	1	1.66489	0.00156	1.80257	2.62598e-07	1	1	1	1	1	1	-1.18903	0.00086	-1.03601	0.86954
zfmir1956	TGAATCTGACCTTGTATCTCAACGATCTTTTGAATCTGACCTTGTATCTCAACGATCTTT	sblock32210_C3_l	sblock32210_C3		1	1	-1.14539	0.55326	-1.12752	0.57112	-1.01625	0.93937	1.50392	0.00125	1.45757	0.00066	1	1	1	1	1.13759	0.68144	1.03161	0.77211	1	1
zfmir1957	TGGATGCACTCTGTAGTAAGCACGATCTTTTGGATGCACTCTGTAGTAAGCACGATCTTT	sblock32260_C3_l	sblock32260_C3		1	1	-1.05843	0.82283	1	1	1	1	1.00673	0.97579	-1.04417	0.7397	1	1	1	1	1	1	1	1	2.12021	0.11157
zfmir1958	CCCCCCCACCAGCTTGCTGAGACGATCTTTCCCCCCCACCAGCTTGCTGAGACGATCTTT	sblock32260_C3_r	sblock32260_C3		-1.19372	0.02378	-1.09744	0.04824	-1.09744	0.04824	-1.6288	3.76671e-09	-1.01149	0.82108	-1.03842	0.50412	-1.39979	0.00023	1.02728	0.78713	-1.22955	7.31128e-06	1.02858	0.6543	-1.10589	0.04893
zfmir1959	TTATAACTCGATATGGCATGTACGATCTTTTTATAACTCGATATGGCATGTACGATCTTT	sblock32275_C3_l	sblock32275_C3		1	1	1	1	1	1	1	1	1	1	1	1	-1.01661	0.92607	1.00859	0.93444	-1.00675	0.97112	1	1	1	1
zfmir196	TGGAAATCCCTGGCAATGTGATCGATCTTTTGGAAATCCCTGGCAATGTGATCGATCTTT	dre-mir-23a-3_r	dre-mir-23a-3		1.04922	0.5187	1.01037	0.79838	1.01037	0.79838	-1.02185	0.55167	-1.01628	0.60741	-1.08953	0.00493	1.45737	1.17794e-12	1.14475	0.00173	1.2082	5.87783e-06	2.2092	1.13174e-09	1.15281	0.04783
zfmir1960	AGCGCACACATCCATAATATAACGATCTTTAGCGCACACATCCATAATATAACGATCTTT	sblock32275_C3_r	sblock32275_C3		-1.00197	0.99366	-1.0463	0.84987	-1.0463	0.84987	1	1	1.22091	0.42957	1	1	1.68219	0.12939	-1.00113	0.99502	-1.00698	0.98799	1.05015	0.69116	1.01971	0.92321
zfmir1961	GTGTGAGTGGGCTTCTTGGGTGCGATCTTTGTGTGAGTGGGCTTCTTGGGTGCGATCTTT	sblock32327_C3_l	sblock32327_C3		-2.23854	3e-05	1.16599	0.04752	1.16599	0.04752	-1.33225	0.07828	-1.53462	0.03629	-1.68645	7.58556e-07	-2.65107	1.08155e-09	-1.27561	0.06063	-1.33115	0.32178	-1.03203	0.69367	-1.85356	0.18017
zfmir1962	ACCCAGCACACATCTGGTAGTGCGATCTTTACCCAGCACACATCTGGTAGTGCGATCTTT	sblock32327_C3_r	sblock32327_C3		1	1	1	1	1	1	1	1	1	1	1	1	1	1	1	1	1	1	1	1	1.66287	0.19825
zfmir1963	GCGTAAAGCTGATGGTTCAGATCGATCTTTGCGTAAAGCTGATGGTTCAGATCGATCTTT	sblock32332_C3_l	sblock32332_C3		1	1	1.03208	0.88113	1	1	1	1	-1.02808	0.85716	-1.17169	0.32505	-1.00954	0.92802	1	1	1	1	1	1	1	1
zfmir1964	TCCCAAACAGCTTTTCAAAGTTCGATCTTTTCCCAAACAGCTTTTCAAAGTTCGATCTTT	sblock32332_C3_r	sblock32332_C3		1.07524	0.78788	1.46133	0.2481	1.39672	0.20015	1	1	1.48872	0.01492	1.4124	0.15672	1.16808	0.59532	1	1	1.04689	0.84641	1.28675	0.33089	-1.31186	0.53622
zfmir1965	ATTGTAAATAAATAATATTGATCGATCTTTATTGTAAATAAATAATATTGATCGATCTTT	sblock32342_C3_l	sblock32342_C3		1.28748	0.59229	2.77408	0.00732	1.45088	0.33205	5.32335	0.00211	1	1	1	1	1.46918	0.33002	2.38669	0.0928	1.05651	0.82513	1	1	1.10232	0.74608
zfmir1966	TTTTCGTCTACATCATCATCTACGATCTTTTTTTCGTCTACATCATCATCTACGATCTTT	sblock32342_C3_r	sblock32342_C3		1.04206	0.85696	1.19999	0.68906	1.64661	0.15905	1	1	2.32475	0.16262	1.26379	0.01712	1.00566	0.95551	-1.12365	0.7099	-1.04662	0.84423	1.01282	0.91742	1	1
zfmir1967	GGAGGCCCTTGATTTAACTGCTCGATCTTTGGAGGCCCTTGATTTAACTGCTCGATCTTT	sblock32411_C3_l	sblock32411_C3		1.03218	0.95228	1.02641	0.85145	1.02641	0.85145	1	1	-1.04172	0.74802	-1.03781	0.72373	1	1	1	1	1	1	-1.11757	0.08883	1.57781	0.19388
zfmir1968	GTTCCCCTGAGTAGCTAACTCTCGATCTTTGTTCCCCTGAGTAGCTAACTCTCGATCTTT	sblock32411_C3_r	sblock32411_C3		-1.92644	0.00475	1.26252	0.00889	1.26252	0.00889	-1.1879	0.52491	-1.11625	0.18246	1.1986	0.28726	3.00545	0.02182	-1.64425	0.12779	-1.62757	0.30228	-2.10824	4.25589e-19	-1.32755	0.54257
zfmir1969	TCTGCCAGCTCATCATATTCGGCGATCTTTTCTGCCAGCTCATCATATTCGGCGATCTTT	sblock32413_C3_l	sblock32413_C3		-1.03854	0.86526	1.11521	0.36896	1.09832	0.40353	-2.99391	1.6854e-18	-2.67763	1.28179e-31	1.4317	0.05762	1.03916	0.87195	1.45249	0.25636	1.93433	0.08887	1.06056	0.36897	-1.04554	0.84505
zfmir197	CCAAAGTTCTGTCATGCACTGACGATCTTTCCAAAGTTCTGTCATGCACTGACGATCTTT	dre-mir-152_r	dre-mir-152		1.03634	0.6044	1.0835	0.08034	1.08538	0.00449	-1.21374	2.73787e-06	1.14917	0.00094	1.16567	0.00358	1.38045	0.14893	-1.15565	3e-05	-1.46556	1.01869e-08	-1.69567	2.83483e-14	-1.65964	5.79353e-17
zfmir1970	ATATTATATTTAGCTGTTACATCGATCTTTATATTATATTTAGCTGTTACATCGATCTTT	sblock32413_C3_r	sblock32413_C3		-1.23566	0.6064	-1.28011	0.1798	-1.23566	0.6064	2.68084	0.03135	1.08845	0.60879	-1.09247	0.59231	-1.08152	0.77838	1	1	-1.20851	0.64264	1	1	1.56985	0.42355
zfmir1971	TTATAACTCGATATGGCATGTACGATCTTTTTATAACTCGATATGGCATGTACGATCTTT	sblock32455_C3_l	sblock32455_C3		1	1	1	1	1	1	1	1	1	1	1.2775	0.31535	1	1	1	1	1	1	-1.03778	0.79041	1	1
zfmir1972	AGCGCACACATCCATAATATAACGATCTTTAGCGCACACATCCATAATATAACGATCTTT	sblock32455_C3_r	sblock32455_C3		1.34468	0.35923	1.10651	0.75336	1.20708	0.46859	1	1	1.44753	0.28467	1	1	2.27462	0.00198	1	1	1	1	1	1	-1.11278	0.73432
zfmir1973	AAACAACAAACATTACACAGTGCGATCTTTAAACAACAAACATTACACAGTGCGATCTTT	sblock32593_C3_r	sblock32593_C3		1	1	1	1	1	1	1	1	1.06594	0.69746	-1.0701	0.67145	-2.76993	0.02585	-1.1877	0.41556	-1.43961	0.19812	1	1	1.24019	0.60816
zfmir1974	CTCACACACTTTAACTGATGCTCGATCTTTCTCACACACTTTAACTGATGCTCGATCTTT	sblock32593_C3_r	sblock32593_C3		1.15988	0.71723	1.20454	0.60389	1.15988	0.71723	-1.41681	0.30343	1.04241	0.8593	1.33056	0.12528	-1.72308	0.11041	-1.16784	0.58276	1.55414	0.03312	1.06402	0.58087	1.3376	0.51754
zfmir1975	AGGCAGACCCAGCAATTCCAGACGATCTTTAGGCAGACCCAGCAATTCCAGACGATCTTT	sblock32686_C3_l	sblock32686_C3		-1.04098	0.85886	2.51968	0.01771	1.56883	0.21819	1	1	1.00768	0.97274	-1.01131	0.95209	-1.00652	0.97144	-1.13504	0.66262	1.42206	0.16014	-1.62814	0.09532	-1.08388	0.7741
zfmir1976	AAAAATGGCAAAATCCTAAACACGATCTTTAAAAATGGCAAAATCCTAAACACGATCTTT	sblock32686_C3_l	sblock32686_C3		1.23254	0.52663	1.29276	0.58032	1.23254	0.52663	2.05879	0.0572	1	1	1.00382	0.97072	2.64461	0.06416	2.05408	0.01554	1.55007	0.11655	-1.00162	0.9874	1.13134	0.8095
zfmir1977	CTAAACCCAATCATCACAGTTACGATCTTTCTAAACCCAATCATCACAGTTACGATCTTT	sblock32838_C3_r	sblock32838_C3		1.79401	0.25878	-1.16738	0.66099	-1.16738	0.66099	-1.15634	0.52139	1.01227	0.93623	1.04346	0.84125	1.01733	0.9291	1	1	-1.21751	0.62053	1.08561	0.57413	1.60453	0.39024
zfmir1978	CCATAAACCCAACCATCCAAGCCGATCTTTCCATAAACCCAACCATCCAAGCCGATCTTT	sblock32838_C3_l	sblock32838_C3		2.22191	0.00676	-1.28803	0.1669	1.71781	0.04888	-1.37751	0.1981	1.21272	0.41566	1.11828	0.52131	1	1	-1.20564	0.55997	2.47066	0.02356	1.0708	0.52745	1.60774	0.24511
zfmir1979	CTAAACCCAATCATCACAGTTACGATCTTTCTAAACCCAATCATCACAGTTACGATCTTT	sblock32839_C3_l	sblock32839_C3		-1.10554	0.73602	1.28236	0.62316	-1.22394	0.51459	1	1	1.08066	0.70778	1.05034	0.7116	-1.00536	0.9763	1	1	-1.31227	0.5174	1.33351	0.01565	1.59958	0.24592
zfmir198	CTGAGTGTATCACAGAACTTGACGATCTTTCTGAGTGTATCACAGAACTTGACGATCTTT	dre-mir-152_l	dre-mir-152		-1.02425	0.90622	-1.25993	0.00063	-1.25993	0.00063	1.46868	0.17913	1.08603	0.24591	-1.43677	0.04068	-2.43765	0.00043	-1.54312	0.2625	-1.43684	0.27666	-1.13976	0.33581	-1.5741	0.18606
zfmir1980	CTTAACCCAACCATCACAGTTACGATCTTTCTTAACCCAACCATCACAGTTACGATCTTT	sblock32839_C3_r	sblock32839_C3		-1.46897	0.2211	-1.5421	0.02832	-1.56331	0.01279	-1.13629	0.49328	1.22301	0.38336	1.94686	0.00031	1.29541	0.60466	1.45834	0.2001	1.06396	0.80723	-1.14924	0.56818	1.02113	0.91941
zfmir1981	AGGTGGAGCAGGTGCAGGTGGACGATCTTTAGGTGGAGCAGGTGCAGGTGGACGATCTTT	sblock32957_C3_l	sblock32957_C3		-1.49028	0.43905	-2.01145	0.02883	-1.75643	0.05063	-4.19574	0.00148	-5.75756	0.0031	-7.05578	3.84947e-30	-1.77011	0.0111	-3.81983	0.01041	-1.57253	0.59758	-1.24012	0.24361	-1.16954	0.67283
zfmir1982	AACACTTTTCTTCTCCTGTTCCCGATCTTTAACACTTTTCTTCTCCTGTTCCCGATCTTT	sblock32957_C3_r	sblock32957_C3		-1.48444	0.1103	-1.2946	0.07323	-1.3037	0.05879	1.03818	0.70854	1.02216	0.89343	-1.19988	0.25637	-2.09209	2.3044e-06	-1.12866	0.18668	1.73049	7.04895e-06	-1.37169	5.14574e-12	-2.1909	0.09913
zfmir1983	TTTCCATGCCATCATTCACCAACGATCTTTTTTCCATGCCATCATTCACCAACGATCTTT	sblock32967_C3_l	sblock32967_C3		-1.05608	0.85122	-1.02661	0.63274	-1.02661	0.63274	1.06125	0.27869	1.02372	0.60059	-1.23444	0.00301	1	1	-1.07564	0.42153	-1.06809	0.29912	1.22958	0.12645	2.84464	0.03787
zfmir1984	CCATCATTCACCAATGCACTTGCGATCTTTCCATCATTCACCAATGCACTTGCGATCTTT	sblock32967_C3_l	sblock32967_C3		1	1	-1.22859	0.53006	1	1	1.00649	0.97265	-1.06653	0.69471	1.48389	0.00077	1	1	-1.058	0.83222	1.56289	0.21803	-2.62661	8.86318e-06	1	1
zfmir1985	CAGTAAAAAGACAGATATATAGCGATCTTTCAGTAAAAAGACAGATATATAGCGATCTTT	sblock32979_C3_l	sblock32979_C3		1	1	1	1	1	1	1.34775	0.40303	1	1	1	1	-1.00798	0.96611	-1.08373	0.7745	1.14335	0.6999	1	1	1	1
zfmir1986	ACACAGGTGCACAGACTACTTACGATCTTTACACAGGTGCACAGACTACTTACGATCTTT	sblock32979_C3_r	sblock32979_C3		1	1	1.45886	0.25269	1.27864	0.31317	1	1	-1.08506	0.83446	1.10844	0.56574	1	1	1	1	1.02952	0.88907	-1.04192	0.68125	2.02927	0.16016
zfmir1987	CAGACCACTGGGCAGGTGAAAGCGATCTTTCAGACCACTGGGCAGGTGAAAGCGATCTTT	sblock32995_C3_l	sblock32995_C3		-1.15359	0.68545	1.28792	0.52576	1.69218	0.227	-1.76813	0.16469	-2.97127	0.07804	-1.91174	8.48902e-06	1	1	-2.04865	0.0706	-1.39008	0.2411	1.03187	0.80151	-1.07319	0.79072
zfmir1988	CCTCTGAGGTCAACAACACAAACGATCTTTCCTCTGAGGTCAACAACACAAACGATCTTT	sblock32995_C3_l	sblock32995_C3		1	1	1	1	1	1	-1.03978	0.86153	1.42904	0.34513	-1.09508	0.56852	1	1	-1.09779	0.60105	1.01893	0.92346	-1.00114	0.99485	3.16561	0.0015
zfmir1989	CGTGTGAATGCATCACTACCAACGATCTTTCGTGTGAATGCATCACTACCAACGATCTTT	sblock33000_C3_l	sblock33000_C3		1	1	1	1	1	1	1	1	1	1	1.04036	0.78319	1	1	1	1	1.02717	0.89578	1.01961	0.82192	1	1
zfmir199	CCCAACAACTTGAAACTACCTACGATCTTTCCCAACAACTTGAAACTACCTACGATCTTT	dre-mir-196b_l	dre-mir-196b		-1.20151	0.06736	1.00092	0.99299	-1.05538	0.5469	-1.01531	0.83484	1.00449	0.90737	1.0117	0.82485	-1.77126	6.23775e-11	-1.05542	0.17875	-1.04528	0.44767	1.06308	0.89853	-1.73381	0.07414
zfmir1990	ACCCCCGCCGAAACCTAATCAACGATCTTTACCCCCGCCGAAACCTAATCAACGATCTTT	sblock33000_C3_r	sblock33000_C3		-1.46506	0.43109	1.40634	2.97061e-11	1.40954	2.49604e-10	1.00516	0.87601	1.28984	0.02438	1.62263	0.09605	-1.09064	0.87156	-1.01653	0.5633	1.03266	0.57414	-1.12383	0.00015	-1.05172	0.83113
zfmir1991	ATTCCAAAGCTCTAAACTACTACGATCTTTATTCCAAAGCTCTAAACTACTACGATCTTT	sblock33007_C3_l	sblock33007_C3		1.29022	0.44759	1.36115	0.21786	1.41545	0.03738	1	1	1	1	1	1	1.357	0.21878	1	1	1	1	-1.04863	0.691	1.20381	0.63826
zfmir1992	AAGGGAAAGCTGACCGGAAACACGATCTTTAAGGGAAAGCTGACCGGAAACACGATCTTT	sblock33007_C3_r	sblock33007_C3		-1.03562	0.87287	-1.28713	0.53006	1.03464	0.84564	1	1	2.7967	0.29069	-1.27219	0.32512	-1.15318	0.70145	1	1	1.53911	0.34866	-1.09404	0.66449	-1.15096	0.69164
zfmir1993	GGCATCAGAAACAATTTCGGTACGATCTTTGGCATCAGAAACAATTTCGGTACGATCTTT	sblock33087_C3_l	sblock33087_C3		1.09117	0.9032	1	1	1	1	1	1	1.0778	0.70528	1.20965	0.30552	1	1	1	1	1.20349	0.63112	-1.00949	0.93438	1.16472	0.67423
zfmir1994	TCCAACTGTTCGTCCTAGTTTACGATCTTTTCCAACTGTTCGTCCTAGTTTACGATCTTT	sblock33087_C3_r	sblock33087_C3		1	1	-1.10231	0.58462	-1.08657	0.59451	-1.1838	0.47439	-1.00053	0.99855	-1.02371	0.91957	-3.2576	0.00166	-1.6584	0.10031	2.6428	0.01121	-1.14412	0.05818	-1.06392	0.80688
zfmir1995	AGCCGACCCACTTTTTACAAAACGATCTTTAGCCGACCCACTTTTTACAAAACGATCTTT	sblock33135_C3_l	sblock33135_C3		1.02166	0.9263	-1.71103	0.3417	-1.31326	0.46238	-1.32224	0.02181	-1.13244	0.48435	1.18095	0.46173	1.8013	0.04242	-3.10756	1.21092e-07	3.41114	0.00969	-1.05423	0.81923	1.18279	0.61766
zfmir1996	TATCCATCGTGATCAGTTAGTACGATCTTTTATCCATCGTGATCAGTTAGTACGATCTTT	sblock33135_C3_r	sblock33135_C3		1.33359	0.58863	1.09612	0.75528	1.04131	0.82348	1	1	1	1	1	1	1	1	1	1	1	1	1	1	1.38042	0.51622
zfmir1997	ATGACCTGCAAAAACATCTTTACGATCTTTATGACCTGCAAAAACATCTTTACGATCTTT	sblock33211_C3_l	sblock33211_C3		1	1	1.0476	0.84001	1	1	1	1	1.15539	0.58405	1	1	1	1	1	1	-1.00793	0.96665	1.07988	0.27866	1.28295	0.62356
zfmir1998	CCTAAGCCACACAGGATTCAAACGATCTTTCCTAAGCCACACAGGATTCAAACGATCTTT	sblock33211_C3_r	sblock33211_C3		1.20572	0.6413	1.11573	0.70935	1.11573	0.70935	-1.09958	0.62763	-1.20381	0.50796	1.34194	0.23152	1.35428	0.38226	1.16721	0.51684	7.11633	9.37096e-09	1.04226	0.74135	1.29552	0.47919
zfmir1999	CAGACCACTGGGCAGGTGAAAGCGATCTTTCAGACCACTGGGCAGGTGAAAGCGATCTTT	sblock33349_C3_l	sblock33349_C3		-1.10549	0.74232	-1.02727	0.92948	1.08884	0.72081	-2.40293	0.05127	-5.16073	0.00092	-2.28747	0.00954	-1.10035	0.52934	-1.97624	0.09778	-2.05847	0.15505	-1.08117	0.76947	-1.14158	0.60867
zfmir2	TCAAGGCAGTTTCTTGTTGTCGCGATCTTTTCAAGGCAGTTTCTTGTTGTCGCGATCTTT	dre-mir-196a-2_r	dre-mir-196a-2		-3.24921	2.20887e-15	-1.36703	0.00214	-1.36703	0.00214	-1.30067	5.30315e-07	-1.30421	0.03995	-1.78265	0.00404	-1.76718	0.06281	-1.04268	0.3659	-1.72355	6e-05	-1.00357	0.97376	-2.93018	0.01194
zfmir20	CCAGTGCTTTTGCCCTCTGCCCCGATCTTTCCAGTGCTTTTGCCCTCTGCCCCGATCTTT	dre-mir-125b-3_r	dre-mir-125b-3		-1.06291	0.48371	1.32253	0.00377	1.01495	0.85978	-1.11418	0.06237	1.28448	2.33016e-08	1.37749	4.36858e-07	2.35967	6.46503e-10	1.00999	0.87374	1.30942	0.01703	1.13764	0.46746	1.023	0.87055
zfmir200	CAGGCAGTTTCAGGTTCCTGTGCGATCTTTCAGGCAGTTTCAGGTTCCTGTGCGATCTTT	dre-mir-196b_r	dre-mir-196b		-1.74574	0.07429	-1.1405	0.00248	-1.15965	0.00427	1.26695	0.01695	1.15791	0.27278	1.11819	0.04306	-4.73793	0	1.05914	0.53704	-1.29985	0.0045	-1.0469	0.89944	-2.10537	0.00584
zfmir2000	CCTCTGAGGTCAACAACACAAACGATCTTTCCTCTGAGGTCAACAACACAAACGATCTTT	sblock33349_C3_l	sblock33349_C3		1.1779	0.64548	-1.37476	0.05179	1	1	-1.0178	0.87144	3.08508	0.12419	1	1	-1.62534	0.2002	-1.01863	0.92601	1.36097	0.49707	1	1	1	1
zfmir2001	ACCTCGCAGATTTTTTAGGGCACGATCTTTACCTCGCAGATTTTTTAGGGCACGATCTTT	sblock33422_C3_r	sblock33422_C3		1.21396	0.64142	-1.11121	0.80496	-1.11121	0.80496	1	1	-1.02293	0.9132	-1.87868	0.00209	-1.02322	0.91179	1.20117	0.64665	-1.34216	0.37951	-1.38125	0.16378	-1.25152	0.45094
zfmir2002	AATTAGCAAAGTCTTGATGGCCCGATCTTTAATTAGCAAAGTCTTGATGGCCCGATCTTT	sblock33422_C3_l	sblock33422_C3		-1.03471	0.87489	1	1	1	1	1	1	-1.01075	0.93638	1.31337	0.29009	1	1	-1.0127	0.94867	1	1	-1.04045	0.75789	1.03545	0.87652
zfmir2003	AGCTGGATGAGCTACTCTATTACGATCTTTAGCTGGATGAGCTACTCTATTACGATCTTT	sblock33437_C3_l	sblock33437_C3		1.05849	0.81926	1.25682	0.52771	1.03793	0.86411	1	1	1	1	1	1	-1.52815	0.32091	1	1	1	1	-1.06366	0.81389	1	1
zfmir2004	CGCCGGATGAGCTACTCTATCACGATCTTTCGCCGGATGAGCTACTCTATCACGATCTTT	sblock33437_C3_r	sblock33437_C3		-1.44886	0.35156	-1.0732	0.79358	-1.08858	0.61052	1	1	1.21878	0.32898	1.58842	0.17632	1	1	1	1	1	1	-1.49347	0.03039	1	1
zfmir2005	TTCACTACGCTGGCTAATTTTACGATCTTTTTCACTACGCTGGCTAATTTTACGATCTTT	sblock33540_C3_l	sblock33540_C3		1.15245	0.69175	1.01746	0.95418	1.01746	0.95418	1	1	-1.0872	0.6271	2.84583	0.08543	1.29125	0.45874	1	1	1	1	-3.61207	1.60463e-22	1.72849	0.36866
zfmir2006	AGGTGTTTCTCTTAATTGCTCACGATCTTTAGGTGTTTCTCTTAATTGCTCACGATCTTT	sblock33540_C3_l	sblock33540_C3		-1.1638	0.68897	-1.00039	0.99817	-1.00039	0.99817	-1.18463	0.47699	1.32244	0.08893	1.29461	0.15218	1	1	-1.37837	0.10325	1.93586	0.16037	-1.02078	0.68175	1.06335	0.8103
zfmir2007	TGTCAGAGGAGCCGCTGGATGACGATCTTTTGTCAGAGGAGCCGCTGGATGACGATCTTT	sblock33559_C3_l	sblock33559_C3		1.08927	0.76548	-1.09186	0.78042	1	1	1	1	1.01985	0.89225	1	1	1	1	1	1	1	1	1	1	1.03017	0.89038
zfmir2008	TGCTCAACAATCTCCTACATGACGATCTTTTGCTCAACAATCTCCTACATGACGATCTTT	sblock33559_C3_l	sblock33559_C3		1	1	-1.06628	0.79268	-1.00517	0.97837	1	1	1.0671	0.74476	1	1	1	1	1	1	1	1	-1.39303	0.02754	1	1
zfmir2009	GCTGTGCAACCTTCAGTATCCACGATCTTTGCTGTGCAACCTTCAGTATCCACGATCTTT	sblock33610_C3_l	sblock33610_C3		1	1	1.27487	0.32353	1.07631	0.78175	1	1	-1.28082	0.37218	1.54322	0.21223	1	1	1	1	1	1	-1.07896	0.47936	1	1
zfmir201	CACTGGTACAAGGATTGGGAGACGATCTTTCACTGGTACAAGGATTGGGAGACGATCTTT	dre-mir-150_l	dre-mir-150		1.14145	0.70226	-1.40975	0.10412	-1.31559	0.15877	-1.10472	0.35219	-1.14705	0.01864	-1.22565	0.01194	-3.42356	3.02948e-21	-1.00526	0.94729	-1.63616	1.52078e-07	1.21172	0.33293	-1.2112	0.63406
zfmir2010	TGTGCTGTAGACAGACTTTTCACGATCTTTTGTGCTGTAGACAGACTTTTCACGATCTTT	sblock33610_C3_l	sblock33610_C3		1	1	1	1	1	1	1	1	1	1	1	1	1	1	1	1	1	1	1	1	1	1
zfmir2011	AGTCACTACAGAAATTTATCCACGATCTTTAGTCACTACAGAAATTTATCCACGATCTTT	sblock33632_C3_l	sblock33632_C3		1.16829	0.73964	1	1	1	1	1	1	1	1	1	1	1.0244	0.89389	1	1	1	1	1	1	-1.21006	0.72697
zfmir2012	GTAAAAAAAGACAAGACTCTAACGATCTTTGTAAAAAAAGACAAGACTCTAACGATCTTT	sblock33632_C3_r	sblock33632_C3		1	1	1.07917	0.75059	1	1	1.51251	0.30797	1.06068	0.75624	1	1	1	1	1.01564	0.95449	1	1	1.26174	0.34379	1.02273	0.96063
zfmir2013	ATGCAGTATCGCACTACTCCGACGATCTTTATGCAGTATCGCACTACTCCGACGATCTTT	sblock33637_C3_l	sblock33637_C3		-1.30607	0.36765	-1.5305	0.2295	-1.5524	0.02075	-1.01761	0.93444	1	1	1	1	1	1	1	1	-1.02355	0.90838	-1.01556	0.89259	-1.10805	0.74032
zfmir2014	TGACAATGGACTTGGAGGATAACGATCTTTTGACAATGGACTTGGAGGATAACGATCTTT	sblock33637_C3_l	sblock33637_C3		1.47106	0.31613	1.09205	0.81926	1.09205	0.81926	-1.01876	0.92515	1	1	1	1	1	1	1	1	1.12657	0.71748	1	1	1.12317	0.71973
zfmir2015	ACCTTTTTTAAATATACACAAACGATCTTTACCTTTTTTAAATATACACAAACGATCTTT	sblock33649_C3_l	sblock33649_C3		1	1	1	1	1	1	1	1	1	1	1	1	1.19085	0.47098	1	1	1	1	1.01245	0.91556	1	1
zfmir2016	GTCTTTAAGTTAATAGTTCAAGCGATCTTTGTCTTTAAGTTAATAGTTCAAGCGATCTTT	sblock33649_C3_r	sblock33649_C3		1.02913	0.89219	1	1	1	1	1	1	1	1	1.1722	0.36092	1	1	1	1	1	1	1	1	1.6438	0.20168
zfmir2017	CTGCTACAGTGAACTTGAACAACGATCTTTCTGCTACAGTGAACTTGAACAACGATCTTT	sblock33670_C3_l	sblock33670_C3		1.34475	0.55926	1.18232	0.68087	1.18216	0.68106	1	1	1	1	-1.04979	0.83573	1	1	1	1	1	1	1.12762	0.54038	1.34229	0.55071
zfmir2018	ATTATAAATACCCTTAAAAATACGATCTTTATTATAAATACCCTTAAAAATACGATCTTT	sblock33670_C3_l	sblock33670_C3		1.07965	0.78117	1	1	1	1	1	1	1	1	1	1	-1.00986	0.95883	1.01279	0.95388	1	1	1	1	1	1
zfmir2019	TTTCCATGCCATCATTCACCAACGATCTTTTTTCCATGCCATCATTCACCAACGATCTTT	sblock33828_C3_l	sblock33828_C3		-1.09082	0.81742	-1.07377	0.11587	-1.07377	0.11587	1.08665	0.0489	-1.00042	0.99171	-1.15401	0.20403	1.26838	0.42789	-1.09892	0.37228	-1.00617	0.88057	1.24344	0.06962	-1.20382	0.57692
zfmir202	CCCCCCCAAACCCCGTCCAGCGCGATCTTTCCCCCCCAAACCCCGTCCAGCGCGATCTTT	dre-mir-150_r	dre-mir-150		-1.25408	0.02513	1.00137	0.98163	-1.06256	0.35575	-1.64406	8.01509e-10	1.06622	0.23753	1.02532	0.64942	1.11135	0.52029	1.05766	0.55027	-1.1591	0.00248	1.14433	0.12318	-3.81616	8e-05
zfmir2020	TGTTTCTGTCAGTTTCCATGCCCGATCTTTTGTTTCTGTCAGTTTCCATGCCCGATCTTT	sblock33828_C3_l	sblock33828_C3		-1.61106	0.17157	1.11857	0.14422	1.0848	0.3204	-1.03635	0.72082	1.09929	0.14687	1.34759	5.85382e-06	1.77636	1e-05	-1.19493	0.09159	-1.00142	0.99437	1.02516	0.79406	-1.72357	0.26915
zfmir2021	GCCTGCTCACTATCCTGAAAAACGATCTTTGCCTGCTCACTATCCTGAAAAACGATCTTT	sblock33919_C3_l	sblock33919_C3		1.47198	0.35391	-1.09395	0.15285	-1.09395	0.15285	-1.83833	0.00012	-1.07949	0.30226	1.05962	0.39021	-2.03825	3e-05	-1.40377	2e-05	1.00869	0.93708	1.08765	0.29813	-1.18796	0.46206
zfmir2022	AGGCCAAACAGATGAGATGATACGATCTTTAGGCCAAACAGATGAGATGATACGATCTTT	sblock33919_C3_r	sblock33919_C3		1	1	1	1	1	1	1	1	1.00874	0.97059	1	1	-1.0537	0.82045	1	1	1.1366	0.70149	1	1	1	1
zfmir2023	ATCCCTTGTTGTACAACTCAAACGATCTTTATCCCTTGTTGTACAACTCAAACGATCTTT	sblock33944_C3_l	sblock33944_C3		2.26922	0.04394	1.60121	0.30302	2.47391	0.00058	3.36226	0.00096	1	1	1.08819	0.61184	1.08188	0.83735	-1.15276	0.50829	1	1	-1.0431	0.78718	1	1
zfmir2024	CAACAGGGATATAAAAAATTCACGATCTTTCAACAGGGATATAAAAAATTCACGATCTTT	sblock33944_C3_r	sblock33944_C3		1.68249	0.17144	1.17589	0.67454	1.24851	0.39781	1	1	1	1	1	1	1	1	1	1	1.17261	0.66156	1	1	3.17492	0.00597
zfmir2025	CTTCTCCCTGGATCAAGTCAGACGATCTTTCTTCTCCCTGGATCAAGTCAGACGATCTTT	sblock33949_C3_l	sblock33949_C3		-1.38325	0.36936	-1.18473	0.00105	-1.18473	0.00105	-1.81341	0.00616	-1.06775	0.50289	1.19699	0.00033	-1.65265	0.02916	1.18279	0.08772	2.11514	0.00019	-1.22782	6.12763e-07	1.30945	0.56715
zfmir2026	TCACCAGCCAAATCGTTACCCACGATCTTTTCACCAGCCAAATCGTTACCCACGATCTTT	sblock33949_C3_r	sblock33949_C3		2.20474	0.20695	-1.25944	0.5671	1.81442	0.35314	-1.29646	0.32629	1.29205	0.34522	2.64665	0.50451	-4.02112	0.0294	1	1	-1.00068	0.99694	-5.70303	0	2.11281	0.13224
zfmir2027	GCTGCCCTCCATTTACAAGGTACGATCTTTGCTGCCCTCCATTTACAAGGTACGATCTTT	sblock33955_C3_l	sblock33955_C3		-1.48984	0.0818	1.19518	0.0336	1.19518	0.0336	-1.12108	0.54146	1.43298	6.22421e-27	1.61726	0.01802	2.11862	8.65424e-21	-1.30894	0.10887	1.34875	0.10085	-1.53926	3.0342e-07	-3.08899	0.00115
zfmir2028	AGGATTCCCAAGAAAGACAACACGATCTTTAGGATTCCCAAGAAAGACAACACGATCTTT	sblock33955_C3_r	sblock33955_C3		1.18245	0.55596	1	1	1	1	2.02313	0.00859	1	1	-1.13266	0.50357	1.00872	0.96581	1	1	-1.32998	0.34511	-1.0475	0.69753	1.10776	0.67024
zfmir2029	GCCGCTGACTGAGTTGGTTGCACGATCTTTGCCGCTGACTGAGTTGGTTGCACGATCTTT	sblock34105_C3_l	sblock34105_C3		-1.69764	0.06929	1.23249	0.15036	1.23249	0.15036	-1.50446	0.03963	1.20819	0.29317	5.19131	7.49458e-07	-1.10201	0.82311	1.09532	0.68622	-1.2204	0.3229	-2.32062	3.9224e-19	1.56914	0.20471
zfmir203	CCCACCGACAGCAATGAATGTGCGATCTTTCCCACCGACAGCAATGAATGTGCGATCTTT	dre-mir-181c_l	dre-mir-181c		1.05015	0.45566	-1.03019	0.62553	-1.02079	0.59781	-1.05503	0.15536	-1.07981	0.00661	-1.01153	0.8375	4.95105	1.23552e-41	-1.01419	0.69762	-1.05422	0.19698	1.97446	2.47885e-14	-1.86009	3.36055e-19
zfmir2030	GGTGTGTGGGCAGGCAGCGCCACGATCTTTGGTGTGTGGGCAGGCAGCGCCACGATCTTT	sblock34105_C3_r	sblock34105_C3		-1.05093	0.83532	1.29761	0.61713	-1.19037	0.48851	-1.05832	0.8252	-1.45944	0.17202	-2.73482	5.97243e-06	-1.24492	0.55455	-2.05418	0.00937	2.00965	0.04304	-1.14974	0.4516	1	1
zfmir2031	ACACATCAAGATTTGATCAAGTCGATCTTTACACATCAAGATTTGATCAAGTCGATCTTT	sblock34121_C3_l	sblock34121_C3		1	1	1	1	1	1	1	1	1	1	1	1	1	1	1	1	1	1	1	1	-1.12446	0.7206
zfmir2032	CTAAAATCAGTCCATCAAAATACGATCTTTCTAAAATCAGTCCATCAAAATACGATCTTT	sblock34121_C3_r	sblock34121_C3		2.03926	0.13237	-1.01854	0.92752	1.07526	0.73706	1	1	1	1	1.05838	0.71288	1.07864	0.78179	1	1	-1.11474	0.72633	1	1	1.37457	0.54583
zfmir2033	ACCTGCACCTGCTGTTCCTCCACGATCTTTACCTGCACCTGCTGTTCCTCCACGATCTTT	sblock34175_C3_r	sblock34175_C3		1.05852	0.71973	1.02763	0.78881	1.07507	0.35357	-1.13827	0.24321	1.17206	5.28066e-08	1.2495	3.24566e-10	1.06711	0.73555	-1.26476	0.00435	1.29266	0.01804	-1.08476	0.01283	-1.71627	0.00199
zfmir2034	GGAAAGTAGAGTCCACAAAAGGCGATCTTTGGAAAGTAGAGTCCACAAAAGGCGATCTTT	sblock34175_C3_l	sblock34175_C3		1	1	-1.04285	0.85871	1	1	1	1	1	1	1.04249	0.77267	-1.11058	0.76727	-1.08795	0.76785	1.29411	0.3865	1	1	1	1
zfmir2035	TAATATAGTTCACCTGACAGTTCGATCTTTTAATATAGTTCACCTGACAGTTCGATCTTT	sblock34195_C3_l	sblock34195_C3		-1.80122	0.01047	-1.11047	0.16274	-1.11047	0.16274	1	1	1.07103	0.56318	1.14221	0.02425	1.09462	0.60856	1	1	1	1	1.04614	0.47365	-2.20406	0.0463
zfmir2036	ATACACTAGTTAACTAATATAGCGATCTTTATACACTAGTTAACTAATATAGCGATCTTT	sblock34195_C3_l	sblock34195_C3		1.45119	0.15442	1	1	1.08667	0.65845	1	1	1.02871	0.83529	1	1	1	1	-1.00834	0.93676	1	1	1	1	1.44167	0.19513
zfmir2037	AATAGCTCTGTAAATTAATTTACGATCTTTAATAGCTCTGTAAATTAATTTACGATCTTT	sblock34205_C3_l	sblock34205_C3		1.27802	0.4253	1	1	1	1	1	1	1	1	-1.11888	0.49309	1.08154	0.76374	1	1	1	1	1	1	1.02913	0.91918
zfmir2038	CTTAATGAAGCACACAATAGCTCGATCTTTCTTAATGAAGCACACAATAGCTCGATCTTT	sblock34205_C3_l	sblock34205_C3		1.08868	0.76644	-1.04662	0.87962	1.03817	0.86326	1	1	1	1	1	1	1.0535	0.87203	-1.0264	0.90274	1.05829	0.81819	1	1	1	1
zfmir2039	TTTCTTACTCATTAGGATTGACCGATCTTTTTTCTTACTCATTAGGATTGACCGATCTTT	sblock34372_C3_l	sblock34372_C3		1	1	1.03393	0.92202	-1.02252	0.85694	1	1	1.01469	0.91085	1.15776	0.39368	1	1	1	1	1	1	1.12162	0.6907	1.42129	0.29794
zfmir204	CTCATTCATTGTCCGGCGAGTCCGATCTTTCTCATTCATTGTCCGGCGAGTCCGATCTTT	dre-mir-181c_r	dre-mir-181c		-1.1027	0.36022	-1.69172	6.92994e-11	-1.69172	6.92994e-11	1.07473	0.28168	1.01445	0.92561	-1.75114	0.00115	-1.458	0.28227	-1.07708	0.29085	-1.55151	4.25459e-14	-1.19639	0.05966	-2.07612	0.00079
zfmir2040	TCCGCTGTGAAAGAAAGTACAACGATCTTTTCCGCTGTGAAAGAAAGTACAACGATCTTT	sblock34372_C3_r	sblock34372_C3		1	1	-1.35909	0.2301	-1.11996	0.61103	-1.1275	0.67767	-1.11782	0.61429	1.00602	0.97554	1	1	-1.02482	0.95191	-1.70506	0.17058	1.00284	0.98559	1.15146	0.68799
zfmir2041	GCGTCATTGGCCCACAGTCTGACGATCTTTGCGTCATTGGCCCACAGTCTGACGATCTTT	sblock34470_C3_l	sblock34470_C3		-1.63527	0.23554	2.00867	6e-05	2.00867	6e-05	1.64304	0.10882	-1.02254	0.9417	1.57104	0.00224	1.70289	0.25261	-1.01914	0.96314	-1.29048	0.48969	-1.74539	0.02001	1	1
zfmir2042	ACAGTCTGAGGCTTCAGACACACGATCTTTACAGTCTGAGGCTTCAGACACACGATCTTT	sblock34470_C3_r	sblock34470_C3		1	1	1	1	1	1	1	1	1	1	1	1	1	1	1	1	1	1	1	1	1	1
zfmir2043	TATAACGCCAGCTGCTGAGGATCGATCTTTTATAACGCCAGCTGCTGAGGATCGATCTTT	sblock34519_C3_l	sblock34519_C3		-1.11431	0.72953	1.12868	0.65631	1.00651	0.97907	1	1	1.46126	0.20351	-1.12103	0.50977	-1.35785	0.30332	1	1	1	1	-1.04377	0.75624	1.62924	0.35125
zfmir2044	TACTAACTGCTACTATAACGCCCGATCTTTTACTAACTGCTACTATAACGCCCGATCTTT	sblock34519_C3_l	sblock34519_C3		1.66576	0.19658	1	1	1	1	-1.01204	0.95378	1.06591	0.84081	1.01601	0.94157	1.43924	0.18604	-1.00029	0.99756	1.54017	0.34272	-1.08657	0.40782	-1.18788	0.65523
zfmir2045	TTAATACAAACTCATCTGCCATCGATCTTTTTAATACAAACTCATCTGCCATCGATCTTT	sblock34608_C3_l	sblock34608_C3		2.91575	0.00356	1.23448	0.51327	2.24488	0.0335	1.00096	0.99394	1.21681	0.41436	7.27393	1.7948e-06	1	1	1.13804	0.52203	1	1	-5.62587	7.96092e-10	1.11971	0.71581
zfmir2046	CCTATCAGCACCTTTGACCACACGATCTTTCCTATCAGCACCTTTGACCACACGATCTTT	sblock34608_C3_r	sblock34608_C3		1.22063	0.51971	1.17219	0.67256	1.204	0.54078	1.46136	0.03792	1.05248	0.81077	1.57057	0.08507	1	1	1.05009	0.87337	1.48944	0.18314	-1.06233	0.73295	-1.10063	0.84597
zfmir2047	CCTGACACACAAATGGATCATACGATCTTTCCTGACACACAAATGGATCATACGATCTTT	sblock34609_C3_l	sblock34609_C3		1.11048	0.73148	1.04335	0.92448	1.13472	0.66662	1.33555	0.40033	1	1	1.13203	0.46632	1	1	1	1	-1.02161	0.91681	-1.00437	0.96701	1.19189	0.67222
zfmir2048	CAATCCACTCAGAGAAATCGTTCGATCTTTCAATCCACTCAGAGAAATCGTTCGATCTTT	sblock34609_C3_r	sblock34609_C3		1	1	1	1	1	1	1	1	1.27014	0.41647	1	1	1	1	1.03228	0.8823	1	1	-1.15686	0.35916	1	1
zfmir2049	ATTCCAAAGCTCTAAACTACTACGATCTTTATTCCAAAGCTCTAAACTACTACGATCTTT	sblock34690_C3_l	sblock34690_C3		1.06694	0.80271	1	1	1	1	1	1	1.04201	0.80211	-1.04655	0.74043	-1.03185	0.88591	1.448	0.03421	1.18108	0.66428	1.04865	0.82638	1.20634	0.63641
zfmir205	AGCGGGACTTTGCGGGCCAGTTCGATCTTTAGCGGGACTTTGCGGGCCAGTTCGATCTTT	dre-mir-193b_r	dre-mir-193b		1.25535	0.01547	1.07196	0.25147	1.09242	0.03544	1.06718	0.38357	1.68269	1.816e-23	1.28966	3.4383e-06	4.31719	3.55241e-16	1.21227	0.00044	-1.21772	0.00436	3.45828	0	1.1712	0.0994
zfmir2050	AAGGGAAAGCTGACCGGAAACACGATCTTTAAGGGAAAGCTGACCGGAAACACGATCTTT	sblock34690_C3_r	sblock34690_C3		1	1	-2.07559	0.02545	-1.21725	0.61381	-1.0798	0.6246	1	1	1	1	1	1	1	1	1	1	-1.02969	0.82351	1.263	0.59169
zfmir2051	CATCCTGTAAGATTTTTTCTGCCGATCTTTCATCCTGTAAGATTTTTTCTGCCGATCTTT	sblock34793_C3_l	sblock34793_C3		-1.10784	0.73844	1.0947	0.78614	-1.11026	0.64727	1.44304	0.24378	1.26987	0.48604	1.23032	0.41586	1.12367	0.70851	1	1	-1.16568	0.67057	-1.11151	0.0509	1	1
zfmir2052	GAGTGTCCGCAATTTCTCTTCTCGATCTTTGAGTGTCCGCAATTTCTCTTCTCGATCTTT	sblock34793_C3_r	sblock34793_C3		1.04713	0.66996	-1.20193	0.00053	-1.12423	0.08253	-1.55053	0.00031	-1.11738	0.08653	-1.1147	0.07749	-1.623	0.00332	-1.16879	0.0484	-1.57905	6.8709e-17	-1.0565	0.19063	-1.75671	0.0002
zfmir2053	TGTGGTAAAAGTTTCAGATTTACGATCTTTTGTGGTAAAAGTTTCAGATTTACGATCTTT	sblock34825_C3_l	sblock34825_C3		-1.15119	0.68759	1.06405	0.80568	1.04009	0.78006	1	1	1	1	1	1	1	1	1	1	1	1	1	1	1	1
zfmir2054	CACTGGAGAGAAACCTTACACACGATCTTTCACTGGAGAGAAACCTTACACACGATCTTT	sblock34825_C3_r	sblock34825_C3		1.18538	0.6583	1	1	1	1	-1.01195	0.9132	1.04254	0.79984	1	1	1.01416	0.94068	1	1	1	1	1	1	1.40205	0.50435
zfmir2055	GAAAGGGAAAAGCTGACCGATACGATCTTTGAAAGGGAAAAGCTGACCGATACGATCTTT	sblock34856_C3_l	sblock34856_C3		-1.06449	0.80843	1	1	1	1	1	1	1	1	1	1	-1.00882	0.93291	1	1	1	1	1	1	1.24007	0.52699
zfmir2056	AATGAGACCTATCAACAATCGACGATCTTTAATGAGACCTATCAACAATCGACGATCTTT	sblock34856_C3_r	sblock34856_C3		1	1	1.71238	0.05936	1.39213	0.20847	1.27943	0.4644	1	1	1	1	1.03955	0.85544	-1.01948	0.92286	1	1	1	1	-1.28324	0.5749
zfmir2057	AATAGCTCTGTAAATTAATTTACGATCTTTAATAGCTCTGTAAATTAATTTACGATCTTT	sblock34931_C3_l	sblock34931_C3		1.28099	0.59615	1	1	1	1	1	1	1	1	1	1	-1.01972	0.92332	1	1	1	1	1	1	-1.71398	0.38592
zfmir2058	CTTAATGAAGCACACAATAGCTCGATCTTTCTTAATGAAGCACACAATAGCTCGATCTTT	sblock34931_C3_l	sblock34931_C3		1.33274	0.55082	1.21048	0.64704	1.11951	0.64822	1.12322	0.54314	1.04784	0.79294	1	1	1	1	-1.26011	0.34607	1	1	-1.10155	0.5856	1	1
zfmir2059	TCGGTGGACGGGTAAGCGCGCACGATCTTTTCGGTGGACGGGTAAGCGCGCACGATCTTT	sblock35075_C3_l	sblock35075_C3		1	1	1.09224	0.74037	1	1	-1.67839	0.09248	-3.4686	0.07434	-2.09536	0.00014	1	1	-1.65811	0.13858	-1.39568	0.30574	1	1	-1.11975	0.72656
zfmir206	TCTCGCCCCCAAAGTCCCGTCACGATCTTTTCTCGCCCCCAAAGTCCCGTCACGATCTTT	dre-mir-193b_l	dre-mir-193b		1.24434	5.57497e-08	-1.00279	0.95998	1.07377	0.32633	-1.49404	0.15955	1.10292	0.0545	-1.01718	0.61206	1.3702	0.05497	-1.0619	0.3743	-1.02045	0.64606	-1.11493	0.19224	1.12238	0.25596
zfmir2060	GTTGATCGGTGGACGGGTAAGCCGATCTTTGTTGATCGGTGGACGGGTAAGCCGATCTTT	sblock35075_C3_l	sblock35075_C3		1	1	1	1	1	1	-1.16387	0.37676	-2.07982	0.24917	-1.68998	0.00603	1	1	1	1	-1.8965	0.17683	1	1	1	1
zfmir2061	CGAGGGAAGGACGCAAGGAAAACGATCTTTCGAGGGAAGGACGCAAGGAAAACGATCTTT	sblock35095_C3_l	sblock35095_C3		1	1	1.02506	0.90259	1	1	1.08603	0.68081	1	1	1	1	-1.12271	0.48158	-1.07207	0.7942	1.01547	0.96327	-1.01149	0.88147	1.01989	0.92349
zfmir2062	TTCCTTGCTTTCTTTCCTCGTGCGATCTTTTTCCTTGCTTTCTTTCCTCGTGCGATCTTT	sblock35095_C3_r	sblock35095_C3		-1.14763	0.43943	-1.0631	0.32217	-1.04277	0.32932	-1.19543	0.00579	-1.08594	0.32589	-1.0568	0.49585	1.1646	0.01088	-1.04864	0.37115	1.10535	0.14721	-1.04513	0.5831	-2.48669	0.01075
zfmir2063	CACTGTGAACACTGACAGGCTCCGATCTTTCACTGTGAACACTGACAGGCTCCGATCTTT	sblock35140_C3_l	sblock35140_C3		1	1	1.05678	0.8823	1	1	-1.72855	0.24942	-1.04415	0.78371	-1.11681	0.68669	1	1	1	1	1.17396	0.5732	1.41042	0.27112	-1.21167	0.59991
zfmir2064	GACAGGCTCCTCCAGCGATGGTCGATCTTTGACAGGCTCCTCCAGCGATGGTCGATCTTT	sblock35140_C3_l	sblock35140_C3		-2.47621	0.01725	1.0725	0.1514	1.07093	0.16866	1.21231	0.0025	-1.0898	0.23355	-1.10052	0.61662	1.63377	0.00193	1.29316	0.00376	1.54325	0.00021	1.32046	0.0002	-2.74993	0.01165
zfmir2065	CACTGTGAACACTGACAGGCTCCGATCTTTCACTGTGAACACTGACAGGCTCCGATCTTT	sblock35141_C3_l	sblock35141_C3		1.08962	0.76495	1.81812	0.04813	1.29909	0.30055	-1.39796	0.20688	-1.08926	0.69278	1.03503	0.90606	1	1	1	1	1	1	1.80867	0.19952	1	1
[truncated: 6,418 more rows]
